# Supplementary material for: Genome-scale metabolic reconstruction of the symbiosis between a leguminous plant and a nitrogen-fixing bacterium
Source: Nat Commun. 2020 May 22;11:2574. doi: 10.1038/s41467-020-16484-2 (PMC7244743; doi:10.1038/s41467-020-16484-2)
Supplement: Supplementary file 4 — Supplementary Data 1 [file 41467_2020_16484_MOESM4_ESM.zip]

Archive with 14 entries (13 files):
- Supplementary_Data_1/
- __MACOSX/._Supplementary_Data_1
- Supplementary_Data_1/iGD1348.xml
- __MACOSX/Supplementary_Data_1/._iGD1348.xml
- Supplementary_Data_1/.DS_Store
- __MACOSX/Supplementary_Data_1/._.DS_Store
- Supplementary_Data_1/iGD1348.mat
- __MACOSX/Supplementary_Data_1/._iGD1348.mat
- Supplementary_Data_1/iGD1348.xlsx
- __MACOSX/Supplementary_Data_1/._iGD1348.xlsx
- Supplementary_Data_1/README.txt
- __MACOSX/Supplementary_Data_1/._README.txt
- Supplementary_Data_1/iGD1348_working.mat
- __MACOSX/Supplementary_Data_1/._iGD1348_working.mat
