# Supplementary material for: Genome-scale metabolic reconstruction of the symbiosis between a leguminous plant and a nitrogen-fixing bacterium
Source: Nat Commun. 2020 May 22;11:2574. doi: 10.1038/s41467-020-16484-2 (PMC7244743; doi:10.1038/s41467-020-16484-2)
Supplement: Supplementary file 4 — Supplementary Data 1 [file 41467_2020_16484_MOESM4_ESM.zip › Supplementary_Data_1/iGD1348.xlsx]

## Sheet: Reactions
RxnID	RxnName	Reaction_A	Reaction_A	Reversible	KEGG_RID	EnzymeClass	Genes	Proteins	Support_level	References	Notes
Central carbon metabolism
rxn02380	Glucose-6-phosphate isomerase _ reaction 1	cpd00863_c0 (1) <==> cpd00072_c0 (1)	beta_D_Glucose_6_phosphate_c0 (1) <==> D_fructose_6_phosphate_c0 (1)	1	R03321	5.3.1.9	smc02163	Pgi	Experimental	Arias et al 1979; diCenzo et al 2018a
rxn01977	Glucose-6-phosphate isomerase _ reaction 2	cpd00079_c0 (1) <==> cpd00863_c0 (1)	D_glucose_6_phosphate_c0 (1) <==> beta_D_Glucose_6_phosphate_c0 (1)	1	R02739	5.1.3.15	smc02163	Pgi	Experimental	Arias et al 1979; diCenzo et al 2018a
rxn00604	Glucose-6-phosphate 1-dehydrogenase	cpd00006_c0 (1) + cpd00079_c0 (1) <==> cpd00067_c0 (1) + cpd00911_c0 (1) + cpd00005_c0 (1)	NADP_c0 (1) + D_glucose_6_phosphate_c0 (1) <==> H_c0 (1) + 6_phospho_D_glucono_1_5_lactone_c0 (1) + NADPH_c0 (1)	1	R00835	1.1.1.49	smc03070	Zwf	Experimental	Cerveñansky and Arias 1984; Barra et al 2003; diCenzo et al 2018a
rxn01476	Phosphogluconolactonase	cpd00001_c0 (1) + cpd00911_c0 (1) ==> cpd00067_c0 (1) + cpd00284_c0 (1)	H2O_c0 (1) + 6_phospho_D_glucono_1_5_lactone_c0 (1) ==> H_c0 (1) + 6_Phospho_D_gluconate_c0 (1)	0	R02035	3.1.1.31	smc03069	Pgl	Experimental	diCenzo et al 2018a
rxn01477	Phosphogluconate dehydratase	cpd00284_c0 (1) ==> cpd00001_c0 (1) + cpd02711_c0 (1)	6_Phospho_D_gluconate_c0 (1) ==> H2O_c0 (1) + 2_Keto_3_deoxy_6_phosphogluconate_c0 (1)	0	R02036	4.2.1.12	(smc03068 or sma0235)	(Edd or Sma0235)	Experimental	diCenzo and Finan 2015; diCenzo et al 2018a	edd encodes the primary enzyme catalyzing this reaction, but sma0235 can partially complement mutations of edd.
rxn03884	2-dehydro-3-deoxyphosphogluconate aldolase	cpd02711_c0 (1) <==> cpd00102_c0 (1) + cpd00020_c0 (1)	2_Keto_3_deoxy_6_phosphogluconate_c0 (1) <==> Glyceraldehyde3_phosphate_c0 (1) + Pyruvate_c0 (1)	1	R05605	4.1.2.14	smc03153	Eda2	Experimental	diCenzo et al 2018a
rxn00781	Glyceraldehyde 3-phosphate dehydrogenase	cpd00102_c0 (1) + cpd00009_c0 (1) + cpd00003_c0 (1) <==> cpd00004_c0 (1) + cpd00203_c0 (1) + cpd00067_c0 (1)	Glyceraldehyde3_phosphate_c0 (1) + Phosphate_c0 (1) + NAD_c0 (1) <==> NADH_c0 (1) + 1_3_Bisphospho_D_glycerate_c0 (1) + H_c0 (1)	1	R01061	1.2.1.13	smc03979	Gap	Experimental	Finan et al 1988; diCenzo et al 2018a
rxn01100	Phosphoglycerate kinase	cpd00002_c0 (1) + cpd00169_c0 (1) <==> cpd00008_c0 (1) + cpd00203_c0 (1)	ATP_c0 (1) + 3_Phosphoglycerate_c0 (1) <==> ADP_c0 (1) + 1_3_Bisphospho_D_glycerate_c0 (1)	1	R01512	2.7.2.3	smc03981	Pgk	Experimental	Finan et al 1988; diCenzo and Finan 2015; diCenzo et al 2018a
rxn01106	Phosphoglycerate mutase	cpd00482_c0 (1) <==> cpd00169_c0 (1)	2_Phospho_D_glycerate_c0 (1) <==> 3_Phosphoglycerate_c0 (1)	1	R01518	5.4.2.4	(smc02838 or smc00006)	(GpmA or GpmB)	Experimental but incomplete	diCenzo et al 2018a	Tn-seq data (diCenzo et al 2018a) suggested that gpmA encoded the primary enzyme catalyzing this reaction but that gpmA was likely not absolutely essential. This may be due to partial completemenation by gpmB, and so both genes are included in this reaction.
rxn00459	Phosphopyruvate hydratase _ Enolase	cpd00482_c0 (1) <==> cpd00001_c0 (1) + cpd00061_c0 (1)	2_Phospho_D_glycerate_c0 (1) <==> H2O_c0 (1) + Phosphoenolpyruvate_c0 (1)	1	R00658	4.2.1.11	smc01028	Eno	Experimental	Finan et al 1988; diCenzo et al 2018a
rxn00148	Pyruvate kinase	cpd00061_c0 (1) + cpd00008_c0 (1) + cpd00067_c0 (1) ==> cpd00002_c0 (1) + cpd00020_c0 (1)	Phosphoenolpyruvate_c0 (1) + ADP_c0 (1) + H_c0 (1) ==> ATP_c0 (1) + Pyruvate_c0 (1)	0	R00200	2.7.1.40	smc04005	PykA	Experimental but incomplete	diCenzo et al 2018a	Tn-seq data (diCenzo et al 2018a) was consistent with pykA encoding this enzyme, and the ortholog in R. leguminosarum was shown to be a pyruvate kinase (Mulley et al 2010).
rxn00250	Pyruvate carboxylase	cpd00002_c0 (1) + cpd00020_c0 (1) + cpd00242_c0 (1) ==> cpd00067_c0 (1) + cpd00032_c0 (1) + cpd00009_c0 (1) + cpd00008_c0 (1)	ATP_c0 (1) + Pyruvate_c0 (1) + H2CO3_c0 (1) ==> H_c0 (1) + Oxaloacetate_c0 (1) + Phosphate_c0 (1) + ADP_c0 (1)	0	R00344	6.4.1.1	smc03895	Pyc	Experimental	Dunn et al 2001; diCenzo et al 2018a
rxn00247	Phosphoenolpyruvate carboxykinase	cpd00002_c0 (1) + cpd00032_c0 (1) ==> cpd00011_c0 (1) + cpd00061_c0 (1) + cpd00008_c0 (1)	ATP_c0 (1) + Oxaloacetate_c0 (1) ==> CO2_c0 (1) + Phosphoenolpyruvate_c0 (1) + ADP_c0 (1)	0	R00341	4.1.1.49	smc02562	PckA	Experimental	Østerås et al 1995
rxn00747	Triose phosphate isomerase	cpd00102_c0 (1) <==> cpd00095_c0 (1)	Glyceraldehyde3_phosphate_c0 (1) <==> Glycerone_phosphate_c0 (1)	1	R01015	5.3.1.1	(smc01614 or smc01023)	(EryH or TpiA)	Experimental	Poysti and Oresnik 2007	tpiA mutants could not grow with glycerol or rhamnose, tpiB mutants could not grow with erythritol, and double mutants could not grow with succinate.
rxn00786	Fructose bisphosphate aldolase	cpd00290_c0 (1) <==> cpd00102_c0 (1) + cpd00095_c0 (1)	D_fructose_1_6_bisphosphate_c0 (1) <==> Glyceraldehyde3_phosphate_c0 (1) + Glycerone_phosphate_c0 (1)	1	R01068	4.1.2.13	(smb21192 or smb20199 or smc03983)	(CbbA2 or CbbA or FbaB)	Predicted		Each of these genes show similarity to genes encoding fructuse bisphosphate aldolases, however, it has not been experimentially determined which one(s) display this activity in S. meliloti.
rxn00549	Fructose-1_6-bisphosphatase	cpd00001_c0 (1) + cpd00290_c0 (1) ==> cpd00072_c0 (1) + cpd00009_c0 (1)	H2O_c0 (1) + D_fructose_1_6_bisphosphate_c0 (1) ==> D_fructose_6_phosphate_c0 (1) + Phosphate_c0 (1)	0	R00762	3.1.3.11	(smb20202 or Unknown)	(CbbF or Unknown)	Experimental but incomplete	Pickering and Oresnik 2008	Experimental data is consistent with cbbF encoding a fructose-1,6-bisphosphatase. However, deletion of this gene does not prevent growth with gluconeogenic substrate suggesting at least one additional copy exists in the genome (diCenzo et al 2016).
rxn01115	6_Phospho_D_gluconate_NADP_2_oxidoreductase_decarboxylating_c0	cpd00006_c0 (1) + cpd00284_c0 (1) ==> cpd00011_c0 (1) + cpd00171_c0 (1) + cpd00005_c0 (1)	NADP_c0 (1) + 6_Phospho_D_gluconate_c0 (1) ==> CO2_c0 (1) + D_Ribulose5_phosphate_c0 (1) + NADPH_c0 (1)	0	R01528	1.1.1.44	smc04262	Gnd	Predicted
rxn00777	Ribose-5-phosphate isomerase	cpd00101_c0 (1) <==> cpd00171_c0 (1)	ribose_5_phosphate_c0 (1) <==> D_Ribulose5_phosphate_c0 (1)	1	R01056	5.3.1.6	smc00152	RpiA	Experimental	diCenzo et al 2018a
rxn01116	Ribulose-5-phosphate epimerase	cpd00171_c0 (1) <==> cpd00198_c0 (1)	D_Ribulose5_phosphate_c0 (1) <==> D_Xylulose5_phosphate_c0 (1)	1	R01529	5.1.3.1	(smc00511 or smb20195)	(Rpe or Ppe)	Experimental but incomplete	diCenzo et al 2018a	Mutation of rpe had no effect in Tn-seq data (diCenzo et al 2018a) excet when pSymA and pSymB were removed, suggesting a second copy is encoded on pSymA or pSymB. The most likely candidate is ppe. However, as the rpe mutation in a strain lacking pSymA and pSymB still grows, albiet more slowly, and in silico modelling suggests this is because this reaction is non-essential.
rxn01200	Transketolase _ ribose-5-phosphate xylulose-5-phosphate	cpd00238_c0 (1) + cpd00102_c0 (1) <==> cpd00198_c0 (1) + cpd00101_c0 (1)	Sedoheptulose7_phosphate_c0 (1) + Glyceraldehyde3_phosphate_c0 (1) <==> D_Xylulose5_phosphate_c0 (1) + ribose_5_phosphate_c0 (1)	1	R01641	2.2.1.1	(smc03978 or smb20200)	(Tkt2 or CbbT)	Experimental	Hawkins et al 2017; Hawkins et al 2018; diCenzo et al 2018a; Pickering and Oresnik 2008	A second gene, tkt1, appears to have some Tkt activity and can partially complement a tkt2 mutant when over-expressed (Hawkins et al 2018). But under the tested conditions, it does not appear sufficient for growth. The cbbT gene is unlikely to perform this role in the pentose-phosphate pathway, but was added due to its potential role in the Calvin-Benson cycle. The cbb operon wasn shown to be req…
rxn01333	Transaldolase	cpd00238_c0 (1) + cpd00102_c0 (1) <==> cpd00236_c0 (1) + cpd00072_c0 (1)	Sedoheptulose7_phosphate_c0 (1) + Glyceraldehyde3_phosphate_c0 (1) <==> D_Erythrose4_phosphate_c0 (1) + D_fructose_6_phosphate_c0 (1)	1	R08575	2.2.1.2	smc02495	Tal	Experimental but incomplete	Hawkins et al 2018; diCenzo et al 2018a	Tn-seq data (diCenzo et al 2018a) suggested that mutation of tal has major growth phenotype with sucrose when pSymA and pSymB are removed. This provides support for the functional annotation of this gene. It is likely that the phenotype in the pSymA/pSymB cured strain is due to loss of a pathway removing build-up of intermediates instead of the removal of a bypass mechanism. The lack of a phenoty…
rxn00785	Transketolase _ erythrose-4-phosphate xylulose-5-phosphate	cpd00102_c0 (1) + cpd00072_c0 (1) <==> cpd00236_c0 (1) + cpd00198_c0 (1)	Glyceraldehyde3_phosphate_c0 (1) + D_fructose_6_phosphate_c0 (1) <==> D_Erythrose4_phosphate_c0 (1) + D_Xylulose5_phosphate_c0 (1)	1	R01830	2.2.1.1	(smc03978 or smb20200)	(Tkt2 or CbbT)	Experimental	Hawkins et al 2017; Hawkins et al 2018; diCenzo et al 2018a; Pickering and Oresnik 2008	A second gene, tkt1, appears to have some Tkt activity and can partially complement a tkt2 mutant when over-expressed (Hawkins et al 2018). But under the tested conditions, it does not appear sufficient for growth. The cbbT gene is unlikely to perform this role in the pentose-phosphate pathway, but was added due to its potential role in the Calvin-Benson cycle. The cbb operon wasn shown to be req…
rxn00159	NAD-dependent malic enzyme	cpd00130_c0 (1) + cpd00003_c0 (1) ==> cpd00020_c0 (1) + cpd00011_c0 (1) + cpd00004_c0 (1)	L_Malate_c0 (1) + NAD_c0 (1) ==> Pyruvate_c0 (1) + CO2_c0 (1) + NADH_c0 (1)	0	R00214	4.1.1.3	smc00169	Dme	Experimental	Driscoll and Finan 1993
rxn00161	NADP-dependent malic enzyme	cpd00130_c0 (1) + cpd00006_c0 (1) ==> cpd00020_c0 (1) + cpd00011_c0 (1) + cpd00005_c0 (1)	L_Malate_c0 (1) + NADP_c0 (1) ==> Pyruvate_c0 (1) + CO2_c0 (1) + NADPH_c0 (1)	0	R00216	4.1.1.3	smc01126	Tme	Experimental	Driscoll and Finan 1996
rxn00011p	Pyruvate dehydrogenase complex E1 _ thiamine diphosphate acetaldehyde transferase	cpd00067_c0 (1) + cpd00020_c0 (1) + cpd00056_c0 (1) ==> cpd03049p_c0 (1) + cpd00011_c0 (1)	H_c0 (1) + Pyruvate_c0 (1) + TPP_c0 (1) ==> 2_Hydroxyethyl_ThPP_pyruvate dehydrogenase_c0 (1) + CO2_c0 (1)	0	R00014	2.2.1.6	(smc01031 and smc01030)	(PdhB and PdhA)	Experimental	Cabanes et al 2000; Cowie et al 2006; diCenzo et al 2018a
rxn02342	Pyruvate dehydrogenase complex E1 _ Pyruvate dehydrogenase	cpd00213_c0 (1) + cpd03049p_c0 (1) <==> cpd00836_c0 (1) + cpd00056_c0 (1)	Lipoamide_c0 (1) + 2_Hydroxyethyl_ThPP_pyruvate dehydrogenase_c0 (1) <==> S_Acetyldihydrolipoamide_c0 (1) + TPP_c0 (1)	1	R03270	1.2.4.1	(smc01031 and smc01030)	(PdhB and PdhA)	Experimental	Cabanes et al 2000; Cowie et al 2006; diCenzo et al 2018a
rxn01871	Pyruvate dehydrogenase complex E2 _ Dihydrolipoyl transacetylase	cpd00449a_c0 (1) + cpd00022_c0 (1) <==> cpd00010_c0 (1) + cpd00836_c0 (1)	Dihydrolipoamide of pyruvate dehydrogenase complex_c0 (1) + Acetyl_CoA_c0 (1) <==> CoA_c0 (1) + S_Acetyldihydrolipoamide_c0 (1)	1	R02569	2.3.1.12	smc01032	PdhC	Experimental	Cabanes et al 2000; diCenzo et al 2018a
rxn01241a	Pyruvate dehydrogenase complex E3 _ Dihydrolipoamide dehydrogenase	cpd00449a_c0 (1) + cpd00003_c0 (1) <==> cpd00213_c0 (1) + cpd00067_c0 (1) + cpd00004_c0 (1)	Dihydrolipoamide of pyruvate dehydrogenase complex_c0 (1) + NAD_c0 (1) <==> Lipoamide_c0 (1) + H_c0 (1) + NADH_c0 (1)	1	R07618	1.8.1.4	smc01035	LpdA1	Experimental	Bielen et al 2014; Soto et al 2001; diCenzo et al 2018a
rxn00256	Citrate synthase type II	cpd00032_c0 (1) + cpd00001_c0 (1) + cpd00022_c0 (1) ==> cpd00137_c0 (1) + cpd00067_c0 (1) + cpd00010_c0 (1)	Oxaloacetate_c0 (1) + H2O_c0 (1) + Acetyl_CoA_c0 (1) ==> Citrate_c0 (1) + H_c0 (1) + CoA_c0 (1)	0	R00351	2.3.3.1	smc02087	GltA	Experimental	Mortimer et al 1999; diCenzo et al 2018a
rxn00974	citrate hydro lyase c0	cpd00137_c0 (1) <==> cpd00001_c0 (1) + cpd00331_c0 (1)	Citrate_c0 (1) <==> H2O_c0 (1) + cis_Aconitate_c0 (1)	TRUE	R01325	4.2.1.3	smc03846	AcnA	Experimental	Koziol et al 2009; diCenzo et al 2018a
rxn01388	isocitrate hydro lyase c0	cpd00260_c0 (1) <==> cpd00001_c0 (1) + cpd00331_c0 (1)	Isocitrate_c0 (1) <==> H2O_c0 (1) + cis_Aconitate_c0 (1)	TRUE	R01900	4.2.1.3	smc03846	AcnA	Experimental	Koziol et al 2009; diCenzo et al 2018a
rxn01387	Isocitrate dehydrogenase_ reaction 1	cpd00006_c0 (1) + cpd00260_c0 (1) <==> cpd00067_c0 (1) + cpd03187_c0 (1) + cpd00005_c0 (1)	NADP_c0 (1) + Isocitrate_c0 (1) <==> H_c0 (1) + Oxalosuccinate_c0 (1) + NADPH_c0 (1)	1	R01899	1.1.1.42	smc00480	Icd	Experimental	McDermott and Kahn 1992; diCenzo et al 2018a
rxn00199	Isocitrate dehydrogenase_ reaction 2	cpd00067_c0 (1) + cpd03187_c0 (1) ==> cpd00011_c0 (1) + cpd00024_c0 (1)	H_c0 (1) + Oxalosuccinate_c0 (1) ==> CO2_c0 (1) + 2_Oxoglutarate_c0 (1)	0	R00268	1.1.1.42	smc00480	Icd	Experimental	McDermott and Kahn 1992; diCenzo et al 2018a
rxn00441	2-oxoglutarate dehydrogenase E1 component _ reaction 1	cpd00067_c0 (1) + cpd00024_c0 (1) + cpd00056_c0 (1) ==> cpd03189_c0 (1) + cpd00011_c0 (1)	H_c0 (1) + 2_Oxoglutarate_c0 (1) + TPP_c0 (1) ==> 3_Carboxy_1_hydroxypropyl_ThPP_c0 (1) + CO2_c0 (1)	0	R00621	1.2.4.2	smc02482	SucA	Experimental	Dymov et al 2004; diCenzo et al 2018a
rxn02376	2-oxoglutarate dehydrogenase E1 component _ reaction 2	cpd00213_c0 (1) + cpd03189_c0 (1) ==> cpd00860_c0 (1) + cpd00056_c0 (1)	Lipoamide_c0 (1) + 3_Carboxy_1_hydroxypropyl_ThPP_c0 (1) ==> S_Succinyldihydrolipoamide_c0 (1) + TPP_c0 (1)	0	R03316	1.2.4.2	smc02482	SucA	Experimental	Dymov et al 2004; diCenzo et al 2018a
rxn01872	2-oxoglutarate dehydrogenase E2 component	cpd00449b_c0 (1) + cpd00078_c0 (1) <==> cpd00860_c0 (1) + cpd00010_c0 (1)	Dihydrolipoamide of succinate dehydrogenase complex_c0 (1) + Succinyl_CoA_c0 (1) <==> S_Succinyldihydrolipoamide_c0 (1) + CoA_c0 (1)	1	R02570	2.3.1.61	smc02483	SucB	Experimental	diCenzo et al 2018a
rxn01241b	2-oxoglutarate dehydrogenase E3 component	cpd00449b_c0 (1) + cpd00003_c0 (1) <==> cpd00213_c0 (1) + cpd00067_c0 (1) + cpd00004_c0 (1)	Dihydrolipoamide of succinate dehydrogenase complex_c0 (1) + NAD_c0 (1) <==> Lipoamide_c0 (1) + H_c0 (1) + NADH_c0 (1)	1	R07618	1.8.1.4	smc02487	LpdA2	Experimental	Bielen et al 2014; diCenzo et al 2018a
rxn00285	Succinate-CoA synthetase	cpd00036_c0 (1) + cpd00002_c0 (1) + cpd00010_c0 (1) <==> cpd00078_c0 (1) + cpd00009_c0 (1) + cpd00008_c0 (1)	Succinate_c0 (1) + ATP_c0 (1) + CoA_c0 (1) <==> Succinyl_CoA_c0 (1) + Phosphate_c0 (1) + ADP_c0 (1)	1	R00405	6.2.1.4	(smc02480 and smc02481)	(SucC and SucD)	Experimental	Dymov et al 2004; diCenzo et al 2018a
rxn00288	Succinate dehydrogenase	cpd00067_c0 (1) + cpd00036_c0 (1) + cpd00015_c0 (1) <==> cpd00982_c0 (1) + cpd00106_c0 (1)	H_c0 (1) + Succinate_c0 (1) + FAD_c0 (1) <==> FADH2_c0 (1) + Fumarate_c0 (1)	1	R00408	1.3.99.1	(smc02466 and smc02465 and smc02464 and smc02463)	(SdhB and SdhA and SdhD and SdhC)	Experimental	Gardiol et al 1982; diCenzo et al 2018a
rxn00799	Fumarate hydratase	cpd00130_c0 (1) <==> cpd00001_c0 (1) + cpd00106_c0 (1)	L_Malate_c0 (1) <==> H2O_c0 (1) + Fumarate_c0 (1)	1	R01082	4.2.1.2	smc00149	FumC	Experimental	diCenzo et al 2018a
rxn00248	Malate dehydrogenase	cpd00130_c0 (1) + cpd00003_c0 (1) <==> cpd00067_c0 (1) + cpd00032_c0 (1) + cpd00004_c0 (1)	L_Malate_c0 (1) + NAD_c0 (1) <==> H_c0 (1) + Oxaloacetate_c0 (1) + NADH_c0 (1)	1	R00342	1.1.1.37	smc02479	Mdh	Experimental	Dymov et al 2004; diCenzo et al 2018a
rxn00330	Malate synthase	cpd00001_c0 (1) + cpd00040_c0 (1) + cpd00022_c0 (1) ==> cpd00130_c0 (1) + cpd00067_c0 (1) + cpd00010_c0 (1)	H2O_c0 (1) + Glyoxalate_c0 (1) + Acetyl_CoA_c0 (1) ==> L_Malate_c0 (1) + H_c0 (1) + CoA_c0 (1)	0	R00472	2.3.3.9	smc02581	GlcB	Experimental	Ramírez-Trujillo et al 2007; Ramírez-Trujillo et al 2016
Serine and glycine biosynthesis
rxn01101	3-Phospho-glycerate dehydrogenase	cpd00003_c0 (1) + cpd00169_c0 (1) <==> cpd00067_c0 (1) + cpd00004_c0 (1) + cpd02069_c0 (1)	NAD_c0 (1) + 3_Phosphoglycerate_c0 (1) <==> H_c0 (1) + NADH_c0 (1) + 3_Phosphonooxypyruvate_c0 (1)	1	R01513	1.1.1.95	(smc00641 or smc04462 or sma1838 or smb20113 or sma0085 or smc02045 or smc02828 or sma0510 or sma1347)	(SerA or Smc04462 or Sma1838 or Smb20113 or Sma0085 or Smc02045 or Smc02828 or Sma0510 or Sma1347)	Experimental but incomplete	diCenzo et al 2018a	In Tn-seq data (diCenzo et al 2018a), there were less insertions in serA than expected, consistent with serA encoding the primary enzyme with this function. However, the gene did not appear to be essential, either with and without pSymA and pSymB, indicating that at least one other gene likely is able to at least partially complement serA mutations.
rxn02914	Phosphoserine aminotransferase	cpd00738_c0 (1) + cpd00024_c0 (1) <==> cpd02069_c0 (1) + cpd00023_c0 (1)	phosphoserine_c0 (1) + 2_Oxoglutarate_c0 (1) <==> 3_Phosphonooxypyruvate_c0 (1) + L_Glutamate_c0 (1)	1	R04173	2.6.1.52	smc00640	SerC	Experimental	diCenzo et al 2018a	Based on Tn-seq data and independent mutagenesis and confirmation of auxotrophy (diCenzo et al 2018a)
rxn00420	L_O_Phosphoserine_phosphohydrolase_c0	cpd00738_c0 (1) + cpd00001_c0 (1) ==> cpd00009_c0 (1) + cpd00054_c0 (1)	phosphoserine_c0 (1) + H2O_c0 (1) ==> Phosphate_c0 (1) + L_Serine_c0 (1)	0	R00582	3.1.3.3	smc01494	SerB	Experimental	diCenzo et al 2018a
rxn00692	Serine hydroxymethyltransferase_ SHMT	cpd00001_c0 (1) + cpd00125_c0 (1) + cpd00033_c0 (1) <==> cpd00087_c0 (1) + cpd00054_c0 (1)	H2O_c0 (1) + 5_10_Methylenetetrahydrofolate_c0 (1) + Glycine_c0 (1) <==> Tetrahydrofolate_c0 (1) + L_Serine_c0 (1)	1	R00945	2.1.2.1	smc01770	GlyA	Experimental	diCenzo et al 2018a
Proline biosynthesis
rxn00179	Glutamate 5-kinase	cpd00002_c0 (1) + cpd00023_c0 (1) <==> cpd02097_c0 (1) + cpd00008_c0 (1)	ATP_c0 (1) + L_Glutamate_c0 (1) <==> L_Glutamyl_5_phosphate_c0 (1) + ADP_c0 (1)	1	R00239	2.7.2.11	(smc03776 or smc03252)	(ProB1 or ProB2)	Experimental but incomplete	diCenzo et al 2018a	In Tn-seq data (diCenzo et al 2018a), less than expected number of insertions were found in proB1, consistent with this gene encoding the primary enzyme with this activity. However, it did not appear to be essential, likely due to partial complementation by proB2. Indeed, proB2 mutants also had ~ 50% less insertions than expected.
rxn02373	Gamma-glutamyl phosphate reductase	cpd02097_c0 (1) + cpd00005_c0 (1) + cpd00067_c0 (1) ==> cpd00858_c0 (1) + cpd00006_c0 (1) + cpd00009_c0 (1)	L_Glutamyl_5_phosphate_c0 (1) + NADPH_c0 (1) + H_c0 (1) ==> L_Glutamate5_semialdehyde_c0 (1) + NADP_c0 (1) + Phosphate_c0 (1)	0	R03313	1.2.1.41	smc03777	ProA	Experimental	diCenzo et al 2018a
rxn02374	L-Glutamate-5-semialdehyde dehydratase	cpd00858_c0 (1) <==> cpd00067_c0 (1) + cpd00001_c0 (1) + cpd02431_c0 (1)	L_Glutamate5_semialdehyde_c0 (1) <==> H_c0 (1) + H2O_c0 (1) + 1_Pyrroline_5_carboxylate_c0 (1)	1	R03314		Spontaneous	Spontaneous
rxn00931	Pyrroline-5-carboxylate reductase	cpd00067_c0 (2) + cpd02431_c0 (1) + cpd00005_c0 (1) <==> cpd00006_c0 (1) + cpd00129_c0 (1)	H_c0 (2) + 1_Pyrroline_5_carboxylate_c0 (1) + NADPH_c0 (1) <==> NADP_c0 (1) + L_Proline_c0 (1)	0	R01251	1.5.1.2	(smb20003 or smc02677)	(Smb20003 or ProC)	Experimental	diCenzo and Finan 2015; diCenzo et al 2018a
Arginine biosynthesis
rxn00192	L-glutamate N-acetyltransferase	cpd00023_c0 (1) + cpd00022_c0 (1) ==> cpd00067_c0 (1) + cpd00477_c0 (1) + cpd00010_c0 (1)	L_Glutamate_c0 (1) + Acetyl_CoA_c0 (1) ==> H_c0 (1) + N_Acetyl_L_glutamate_c0 (1) + CoA_c0 (1)	0	R00259	2.3.1.1	Unknown	Unknown			The enzyme performing this reaction in S. meliloti has not been identified.
rxn01917	Acetylglutamate kinase (NAG kinase)	cpd00002_c0 (1) + cpd00477_c0 (1) <==> cpd02552_c0 (1) + cpd00008_c0 (1)	ATP_c0 (1) + N_Acetyl_L_glutamate_c0 (1) <==> n_acetylglutamyl_phosphate_c0 (1) + ADP_c0 (1)	1	R02649	2.7.2.8	smc01726	ArgB	Experimental	Hernández et al 2015; diCenzo et al 2018a
rxn02465	N-acetyl-gamma-glutamyl-phosphate reductase	cpd02552_c0 (1) + cpd00005_c0 (1) + cpd00067_c0 (1) ==> cpd00006_c0 (1) + cpd00918_c0 (1) + cpd00009_c0 (1)	n_acetylglutamyl_phosphate_c0 (1) + NADPH_c0 (1) + H_c0 (1) ==> NADP_c0 (1) + 2_Acetamido_5_oxopentanoate_c0 (1) + Phosphate_c0 (1)	0	R03443	1.2.1.38	smc01801	ArgC	Experimental	Díaz et al 2011; diCenzo et al 2018a
rxn01637	N2_Acetyl_L_ornithine_2_oxoglutarate_aminotransferase_c0	cpd00024_c0 (1) + cpd00342_c0 (1) <==> cpd00918_c0 (1) + cpd00023_c0 (1)	2_Oxoglutarate_c0 (1) + N_Acetylornithine_c0 (1) <==> 2_Acetamido_5_oxopentanoate_c0 (1) + L_Glutamate_c0 (1)	1	R02283	2.6.1.11	(smc02138 or smb21186 or smb20277 or smb20379 or smb20973 or smb20423)	(ArgD or Smb21186 or Smb20277 or Smb20379 or Smb20973 or Smb20423)	Experimental but incomplete	diCenzo and Finan 2015; diCenzo et al 2018a	Mutation of argD prevents growth on minimal media only when pSymB is absent (diCenzo and Finan 2015; This study), consistent with argD having the annotated function and with at least one pSymB encoded protein having the same function
rxn00469	Acetylornithine deacetylase	cpd00001_c0 (1) + cpd00342_c0 (1) <==> cpd00064_c0 (1) + cpd00029_c0 (1)	H2O_c0 (1) + N_Acetylornithine_c0 (1) <==> Ornithine_c0 (1) + Acetate_c0 (1)	1	R00669	3.5.1.14	(sma1836 or smc00682 or smc02256 or smb21279)	(ArgE or HipO1 or HipO2 or Smb21279)	Experimental but incomplete	Hernández et al 2015	A double argE argJ mutant is not an arginine auxotroph, and each of HipO1, HipO2, and Smb21278 can catalyze this reaction in vitro (Hernández et al 2015). However, it is not known which gene(s) complement the argJ argE mutant in vivo.
rxn01636	Glutamate N-acetyltransferase	cpd00023_c0 (1) + cpd00342_c0 (1) <==> cpd00064_c0 (1) + cpd00477_c0 (1)	L_Glutamate_c0 (1) + N_Acetylornithine_c0 (1) <==> Ornithine_c0 (1) + N_Acetyl_L_glutamate_c0 (1)	1	R02282	2.3.1.35	smc02450	ArgJ	Experimental	Hernández et al 2015
rxn01019	Ornithine carbamoyltransferase	cpd00064_c0 (1) + cpd00146_c0 (1) <==> cpd00067_c0 (1) + cpd00009_c0 (1) + cpd00274_c0 (1)	Ornithine_c0 (1) + Carbamoylphosphate_c0 (1) <==> H_c0 (1) + Phosphate_c0 (1) + Citrulline_c0 (1)	1	R01398	2.1.3.3	(smc02137 or sma0695)	(ArgF1 or ArcB)	Experimental but incomplete	Kerppola and Kahn 1988b; diCenzo et al 2018a	The role of ArgF1 in catalyzing this reaction during arginine biosynthesis has been experimentally shown. The arcB gene has been added due to its predicted role in catalyzing this reactino during arginine catabolism.
rxn01434	Argininosuccinate synthase	cpd00002_c0 (1) + cpd00041_c0 (1) + cpd00274_c0 (1) <==> cpd00018_c0 (1) + cpd02152_c0 (1) + cpd00012_c0 (1) + cpd00067_c0 (1)	ATP_c0 (1) + L_Aspartate_c0 (1) + Citrulline_c0 (1) <==> AMP_c0 (1) + L_Argininosuccinate_c0 (1) + PPi_c0 (1) + H_c0 (1)	1	R01954	6.3.4.5	smc03826	ArgG	Experimental	Kerppola and Kahn 1988b; diCenzo et al 2018a
rxn00802	Argininosuccinate lyase	cpd02152_c0 (1) <==> cpd00106_c0 (1) + cpd00051_c0 (1)	L_Argininosuccinate_c0 (1) <==> Fumarate_c0 (1) + L_Arginine_c0 (1)	1	R01086	4.3.2.1	(smc00725 or smb21094)	(ArgH1 or ArgH2)	Experimental	diCenzo and Finan 2015; diCenzo et al 2018a
Glutamate, glutamine, aspartate, and asparagine biosynthesis
rxn02339	Aspartate transaminase	cpd00041_c0 (1) + cpd00024_c0 (1) <==> cpd00032_c0 (1) + cpd00023_c0 (1)	L_Aspartate_c0 (1) + 2_Oxoglutarate_c0 (1) <==> Oxaloacetate_c0 (1) + L_Glutamate_c0 (1)	1	R00355	2.6.1.1	smc01578	AatA	Experimental but incomplete	Rastogi and Watson 1991; Watson and Rastogi 1993; Alfano and Kahn 1993; diCenzo et al 2018a	Tn-seq data (diCenzo et al 2018a) suggested that aatA encodes the primary, if not sole, aspartate aminotransferase involved in aspartate biosynthesis. However, in a different wild-type S. meliloti isolate, there appeared to be additional genes able to at least partially complement for mutations of aatA (Rastogi and Watson 1991, Watson and Rastogi 1993). In terms of catabolism, previous studies ha…
rxn00416	Asparagine synthase	cpd00002_c0 (1) + cpd00001_c0 (1) + cpd00041_c0 (1) + cpd00053_c0 (1) <==> cpd00018_c0 (1) + cpd00132_c0 (1) + cpd00012_c0 (1) + cpd00023_c0 (1) + cpd00067_c0 (1)	ATP_c0 (1) + H2O_c0 (1) + L_Aspartate_c0 (1) + L_Glutamine_c0 (1) <==> AMP_c0 (1) + L_Asparagine_c0 (1) + PPi_c0 (1) + L_Glutamate_c0 (1) + H_c0 (1)	1	R00578	6.3.5.4	(smb20652 or Unknown)	(AsnB or Unknown)	Predicted		A strain lacking pSymA and pSymB (diCenzo et al 2014), and thus the asnB gene, is not an asparagine auxotroph, indicating either another enzyme encoded by the chromosome that catalyzes this reaction, or asparagine is synthesized by a different pathway in S. meliloti.
rxn00187	Glutamine synthetase	cpd00002_c0 (1) + cpd00013_c0 (1) + cpd00023_c0 (1) ==> cpd00067_c0 (1) + cpd00009_c0 (1) + cpd00053_c0 (1) + cpd00008_c0 (1)	ATP_c0 (1) + NH3_c0 (1) + L_Glutamate_c0 (1) ==> H_c0 (1) + Phosphate_c0 (1) + L_Glutamine_c0 (1) + ADP_c0 (1)	0	R00253	6.3.1.2	(smc00948 or smb20745)	(GlnA or GlnII)	Experimental	De Bruijn et al 1989; diCenzo et al 2018a
rxn00085	Glutamate synthase (NADPH) (GOGAT)	cpd00006_c0 (1) + cpd00023_c0 (2) <==> cpd00067_c0 (1) + cpd00024_c0 (1) + cpd00053_c0 (1) + cpd00005_c0 (1)	NADP_c0 (1) + L_Glutamate_c0 (2) <==> H_c0 (1) + 2_Oxoglutarate_c0 (1) + L_Glutamine_c0 (1) + NADPH_c0 (1)	1	R00114	1.4.1.13	(smc04026 and smc04028)	(GltD and GltB)	Experimental	Lewis et al 1990; diCenzo et al 2018a
Lysine biosynthesis
rxn00337	Aspartate kinase	cpd00002_c0 (1) + cpd00041_c0 (1) <==> cpd01977_c0 (1) + cpd00008_c0 (1)	ATP_c0 (1) + L_Aspartate_c0 (1) <==> 4_Phospho_L_aspartate_c0 (1) + ADP_c0 (1)	1	R00480	2.7.2.4	smc02438	LysC	Experimental	diCenzo et al 2018a
rxn01643	Aspartate-semialdehyde dehydrogenase	cpd01977_c0 (1) + cpd00005_c0 (1) + cpd00067_c0 (1) ==> cpd00006_c0 (1) + cpd00346_c0 (1) + cpd00009_c0 (1)	4_Phospho_L_aspartate_c0 (1) + NADPH_c0 (1) + H_c0 (1) ==> NADP_c0 (1) + L_Aspartate4_semialdehyde_c0 (1) + Phosphate_c0 (1)	0	R02291	1.2.1.11	smc04410	Asd	Experimental	diCenzo et al 2018a
rxn01644	Dihydrodipicolinate synthase	cpd00346_c0 (1) + cpd00020_c0 (1) ==> cpd02120_c0 (1) + cpd00067_c0 (1) + cpd00001_c0 (2)	L_Aspartate4_semialdehyde_c0 (1) + Pyruvate_c0 (1) ==> Dihydrodipicolinate_c0 (1) + H_c0 (1) + H2O_c0 (2)	0	R02292	4.2.1.52	smc02404	DapA1	Experimental	diCenzo et al 2018a
rxn02929	Dihydrodipicolinate reductase	cpd00006_c0 (1) + cpd02465_c0 (1) <==> cpd02120_c0 (1) + cpd00067_c0 (1) + cpd00005_c0 (1)	NADP_c0 (1) + tetrahydrodipicolinate_c0 (1) <==> Dihydrodipicolinate_c0 (1) + H_c0 (1) + NADPH_c0 (1)	1	R04199	1.3.1.26	smc02837	DapB	Experimental	diCenzo et al 2018a
rxn03031	2_3_4_5-tetrahydropyridine-2-carboxylate N-succinyltransferase	cpd00078_c0 (1) + cpd00001_c0 (1) + cpd02465_c0 (1) <==> cpd00010_c0 (1) + cpd02724_c0 (1)	Succinyl_CoA_c0 (1) + H2O_c0 (1) + tetrahydrodipicolinate_c0 (1) <==> CoA_c0 (1) + N_Succinyl_L_2_amino_6_oxopimelate_c0 (1)	1	R04365	2.3.1.117	smc01732	DapD	Experimental	diCenzo et al 2018a	Tn-seq data (diCenzo et al 2018a) was consistent with dapD encoding the primary enzyme catalyzing this reaction. However, unlike the othe lysine biosynthetic enzymes, dapD mutations did not appear to be absolutely lethal unless pSymA and pSymB were removed. Thus there may be an enzyme encoded by one of these replicons able to slightly complement dapD mutations.
rxn03087	N_Succinyl_L_2_6_diaminoheptanedioate_2_ocoglytarate_c0	cpd00023_c0 (1) + cpd02724_c0 (1) ==> cpd02698_c0 (1) + cpd00024_c0 (1)	L_Glutamate_c0 (1) + N_Succinyl_L_2_amino_6_oxopimelate_c0 (1) ==> N_Succinyl_L_2_6_diaminopimelate_c0 (1) + 2_Oxoglutarate_c0 (1)	0	R04475	2.6.1.17	Unknown	Unknown			It was predicted previously (Dunn 2015) that ArgD might perform this function in S. meliloti. However, our data was inconsistent with this hypothesis (Figure S14), and so the gene encoding the enzyme catalyzing this reaction remains unknown.
rxn01973	Succinyl-diaminopimelate desuccinylase	cpd02698_c0 (1) + cpd00001_c0 (1) <==> cpd00504_c0 (1) + cpd00036_c0 (1)	N_Succinyl_L_2_6_diaminopimelate_c0 (1) + H2O_c0 (1) <==> LL_2_6_Diaminopimelate_c0 (1) + Succinate_c0 (1)	1	R02734	3.5.1.18	smc01096	DapE	Experimental	diCenzo et al 2018a
rxn01974	Diaminopimelate epimerase	cpd00504_c0 (1) <==> cpd00516_c0 (1)	LL_2_6_Diaminopimelate_c0 (1) <==> meso_2_6_Diaminopimelate_c0 (1)	1	R02735	5.1.1.7	smc03856	DapF	Experimental	diCenzo et al 2018a
rxn00313	Diaminopimelate decarboxylase (DAP decarboxylate)	cpd00067_c0 (1) + cpd00516_c0 (1) ==> cpd00011_c0 (1) + cpd00039_c0 (1)	H_c0 (1) + meso_2_6_Diaminopimelate_c0 (1) ==> CO2_c0 (1) + L_Lysine_c0 (1)	0	R00451	4.1.1.20	smc00723	LysA	Experimental	diCenzo et al 2018a
Threonine biosynthesis
rxn01301	Homoserine dehydrogenase	cpd00003_c0 (1) + cpd00227_c0 (1) <==> cpd00067_c0 (1) + cpd00346_c0 (1) + cpd00004_c0 (1)	NAD_c0 (1) + L_Homoserine_c0 (1) <==> H_c0 (1) + L_Aspartate4_semialdehyde_c0 (1) + NADH_c0 (1)	1	R01773	1.1.1.3	smc00293	ThrA	Experimental	diCenzo et al 2018a
rxn01300	Homoserine kinase type II	cpd00002_c0 (1) + cpd00227_c0 (1) <==> cpd00809_c0 (1) + cpd00008_c0 (1) + cpd00067_c0 (1)	ATP_c0 (1) + L_Homoserine_c0 (1) <==> O_Phospho_L_homoserine_c0 (1) + ADP_c0 (1) + H_c0 (1)	1	R01771	2.7.1.39	smc00017	ThrB	Experimental	diCenzo et al 2018a
rxn01069	Threonine synthase	cpd00001_c0 (1) + cpd00809_c0 (1) ==> cpd00161_c0 (1) + cpd00009_c0 (1)	H2O_c0 (1) + O_Phospho_L_homoserine_c0 (1) ==> L_Threonine_c0 (1) + Phosphate_c0 (1)	0	R01466	4.2.99.2	smc00077	ThrC1	Experimental	diCenzo et al 2018a
Cysteine biosynthesis
rxn00423	serine O-acetyltransferase	cpd00054_c0 (1) + cpd00022_c0 (1) ==> cpd00010_c0 (1) + cpd00722_c0 (1)	L_Serine_c0 (1) + Acetyl_CoA_c0 (1) ==> CoA_c0 (1) + O_Acetyl_L_serine_c0 (1)	0	R00586	2.3.1.30	smc02113	CysE	Experimental	diCenzo et al 2018a
rxn00649	Cysteine synthase	cpd00239_c0 (1) + cpd00722_c0 (1) ==> cpd00084_c0 (1) + cpd00029_c0 (1)	H2S_c0 (1) + O_Acetyl_L_serine_c0 (1) ==> L_Cysteine_c0 (1) + Acetate_c0 (1)	0	R00897	2.5.1.47	(smc00421 or smc01174)	(CysK1 or CysK2)	Predicted		Mutation of neither cysK1 or cysK2 appeared to result in cysteine auxotrophy in Tn-seq data (diCenzo et al 2018a), suggesting both have this activity (and possibly other genes)
rxn09240	Sulfate_adenyltransferase_c0	cpd00002_c0 (1) + cpd00048_c0 (1) + cpd00001_c0 (1) + cpd00038_c0 (1) <==> cpd00193_c0 (1) + cpd00009_c0 (1) + cpd00012_c0 (1) + cpd00031_c0 (1)	ATP_c0 (1) + Sulfate_c0 (1) + H2O_c0 (1) + GTP_c0 (1) <==> APS_c0 (1) + Phosphate_c0 (1) + PPi_c0 (1) + GDP_c0 (1)	1	R00529	2.7.7.4	(smc00091 and smc00090)	(CysD and CysN)	Experimental	Abola et al 1999; diCenzo et al 2018a	Based on Tn-seq data (diCenzo et al 2018a), a few insertions within the cysN gene can be isolated and this is mainly dependent on the presence of pSymA and pSymB. Likely, a little bit of activity of the pSymA encoded NodP and NodQ genes (there are two copies of each gene) allow for this.
rxn05239	adenosine_5_phosphate_sulfite_oxidized_thioredoxin_oxidoreductase_c0	cpd00193_c0 (1) + cpd11421_c0 (1) ==> cpd11420_c0 (1) + cpd00018_c0 (1) + cpd00081_c0 (1) + cpd00067_c0 (1)	APS_c0 (1) + trdrd_c0 (1) ==> trdox_c0 (1) + AMP_c0 (1) + Sulfite_c0 (1) + H_c0 (1)	0	R02021	1.8.4.8	smc00092	CysH	Experimental	Abola et al 1999; diCenzo et al 2018a
rxn00623	hydrogen_sulfide_NADP_oxidoreductase_c0	cpd00006_c0 (3) + cpd00001_c0 (3) + cpd00239_c0 (1) <==> cpd00067_c0 (4) + cpd00081_c0 (1) + cpd00005_c0 (3)	NADP_c0 (3) + H2O_c0 (3) + H2S_c0 (1) <==> H_c0 (4) + Sulfite_c0 (1) + NADPH_c0 (3)	1	R00858	1.8.1.2	(smc02124 and Unknown)	(CysI and Unknown)	Experimental	Abbas et al 2002; diCenzo et al 2018a	The Unknown was added to reflect the absence of an obvious cysJ gene.
Methionine biosynthesis
rxn01304	Homoserine O-succinyltransferase	cpd00078_c0 (1) + cpd00227_c0 (1) ==> cpd00010_c0 (1) + cpd00822_c0 (1)	Succinyl_CoA_c0 (1) + L_Homoserine_c0 (1) ==> CoA_c0 (1) + O_Succinyl_L_homoserine_c0 (1)	0	R01777	2.3.1.46	smc03797	MetA	Experimental	diCenzo et al 2018a
rxn05957	O-succinylhomoserine sulfhydrylase	cpd00239_c0 (1) + cpd00822_c0 (1) ==> cpd00036_c0 (1) + cpd00135_c0 (1)	H2S_c0 (1) + O_Succinyl_L_homoserine_c0 (1) ==> Succinate_c0 (1) + Homocysteine_c0 (1)	0	R01288	2.5.1.48	smc02217	MetZ	Experimental	diCenzo et al 2018a
rxn00693	B12-dependent methionine synthase	cpd00345_c0 (1) + cpd00135_c0 (1) <==> cpd00060_c0 (1) + cpd00087_c0 (1)	5_Methyltetrahydrofolate_c0 (1) + Homocysteine_c0 (1) <==> L_Methionine_c0 (1) + Tetrahydrofolate_c0 (1)	1	R00946	2.1.1.14	smc03112	MetH	Experimental	Taga and Walker 2010; diCenzo et al 2018a
Histidine biosynthesis
rxn00770	Ribose-phosphate pyrophosphokinase	cpd00002_c0 (1) + cpd00101_c0 (1) <==> cpd00018_c0 (1) + cpd00103_c0 (1) + cpd00067_c0 (1)	ATP_c0 (1) + ribose_5_phosphate_c0 (1) <==> AMP_c0 (1) + PRPP_c0 (1) + H_c0 (1)	1	R01049	2.7.6.1	smc02686	Prs	Experimental	diCenzo et al 2018a
rxn00789	ATP phosphoribosyltransferase	cpd00002_c0 (1) + cpd00103_c0 (1) ==> cpd00012_c0 (1) + cpd01775_c0 (1)	ATP_c0 (1) + PRPP_c0 (1) ==> PPi_c0 (1) + Phosphoribosyl_ATP_c0 (1)	0	R01071	2.4.2.17	(smc00917 and smc00918)	(HisG and HisZ)	Experimental	diCenzo et al 2018a
rxn02834	Phosphoribosyl-ATP pyrophosphatase	cpd00001_c0 (1) + cpd01775_c0 (1) ==> cpd01777_c0 (1) + cpd00012_c0 (1) + cpd00067_c0 (1)	H2O_c0 (1) + Phosphoribosyl_ATP_c0 (1) ==> Phosphoribosyl_AMP_c0 (1) + PPi_c0 (1) + H_c0 (1)	0	R04035	3.6.1.31	smc02568	HisE	Experimental	diCenzo et al 2018a
rxn02835	Phosphoribosyl-AMP cyclohydrolase	cpd00001_c0 (1) + cpd01777_c0 (1) <==> cpd02979_c0 (1)	H2O_c0 (1) + Phosphoribosyl_AMP_c0 (1) <==> phosphoribosylformiminoaicar_phosphate_c0 (1)	1	R04037	3.5.4.19	smc01004	HisI	Experimental	diCenzo et al 2018a
rxn03175	Phosphoribosylformimino-5-aminoimidazole carboxamide ribotide isomerase	cpd02979_c0 (1) <==> cpd02991_c0 (1)	phosphoribosylformiminoaicar_phosphate_c0 (1) <==> phosphoribulosylformimino_AICAR_phosphate_c0 (1)	1	R04640	5.3.1.16	smc02570	HisA	Experimental	diCenzo et al 2018a
rxn03135	imidazole glycerol phosphate	cpd02991_c0 (1) + cpd00053_c0 (1) ==> cpd00067_c0 (1) + cpd02851_c0 (1) + cpd00023_c0 (1) + cpd02843_c0 (1)	phosphoribulosylformimino_AICAR_phosphate_c0 (1) + L_Glutamine_c0 (1) ==> H_c0 (1) + AICAR_c0 (1) + L_Glutamate_c0 (1) + D_erythro_imidazol_glycerol_phosphate_c0 (1)	0	R04558	4.1.3- and 2.4.2.-	(smc02569 and smc02572)	(HisF and HisH)	Experimental	diCenzo et al 2018a
rxn02473	Imidazoleglycerol-phosphate dehydratase	cpd02843_c0 (1) ==> cpd00930_c0 (1) + cpd00001_c0 (1)	D_erythro_imidazol_glycerol_phosphate_c0 (1) ==> imidazole_acetol_phosphate_c0 (1) + H2O_c0 (1)	0	R03457	4.2.1.19	smc02574	HisB	Experimental	diCenzo et al 2018a
rxn02320	Histidinol-phosphate aminotransferase	cpd00807_c0 (1) + cpd00024_c0 (1) <==> cpd00930_c0 (1) + cpd00023_c0 (1)	L_histidinol_phosphate_c0 (1) + 2_Oxoglutarate_c0 (1) <==> imidazole_acetol_phosphate_c0 (1) + L_Glutamate_c0 (1)	1	R03243	2.6.1.9	(smc02393 or smc00710 or sma0387 or smc03885)	(HisC4 or HisC1 or HisC3 or HisC2)	Predicted		Based on Tn-seq data (diCenzo et al 2018a), mutation of any of the chromosomal genes does not result in histidine auxotrophy regardless of whether pSymA and pSymB are present. Therefore, it is likely that at least two chromosomal copies are active, if not all four versions of this protein.
rxn02160	L-Histidinol-phosphate phosphohydrolase	cpd00001_c0 (1) + cpd00807_c0 (1) ==> cpd00641_c0 (1) + cpd00009_c0 (1)	H2O_c0 (1) + L_histidinol_phosphate_c0 (1) ==> L_Histidinol_c0 (1) + Phosphate_c0 (1)	0	R03013	3.1.3.15	smc04042	Smc04042	Experimental but incomplete	diCenzo et al 2018a	It was previously noted (Dunn 2015) that rhizobia lack the classical enzyme catalyzing this reaction and that the HisB ezymes of rhizobia are unlikely to be bifunctional and also perform this role. Instead, it was hypothesized that an inositol monophosphatase family protein could fulfil this function (Dunn 2015). As Smc04042 is an inositol monophosphatase family protein that was essential in Tn-s…
rxn02159	Histidinol dehydrogenase	cpd00641_c0 (1) + cpd00003_c0 (1) <==> cpd01324_c0 (1) + cpd00067_c0 (1) + cpd00004_c0 (1)	L_Histidinol_c0 (1) + NAD_c0 (1) <==> L_Histidinal_c0 (1) + H_c0 (1) + NADH_c0 (1)	1	R03012	1.1.1.23	smc02307	HisD	Experimental	diCenzo et al 2018a
rxn00863	Histidinal dehydrogenase	cpd01324_c0 (1) + cpd00001_c0 (1) + cpd00003_c0 (1) ==> cpd00067_c0 (2) + cpd00119_c0 (1) + cpd00004_c0 (1)	L_Histidinal_c0 (1) + H2O_c0 (1) + NAD_c0 (1) ==> H_c0 (2) + L_Histidine_c0 (1) + NADH_c0 (1)	0	R01163	1.1.1.23	smc02307	HisD	Experimental	diCenzo et al 2018a
Tryptophan, tyrosine, phenylalanine biosynthesis
rxn01332	DAHP synthetase	cpd00236_c0 (1) + cpd00001_c0 (1) + cpd00061_c0 (1) ==> cpd02857_c0 (1) + cpd00009_c0 (1)	D_Erythrose4_phosphate_c0 (1) + H2O_c0 (1) + Phosphoenolpyruvate_c0 (1) ==> DAHP_c0 (1) + Phosphate_c0 (1)	0	R01826	2.5.1.54	smc00155	AroF	Experimental	diCenzo et al 2018a
rxn02212	3-dehydroquinate synthase	cpd02857_c0 (1) ==> cpd00699_c0 (1) + cpd00009_c0 (1)	DAHP_c0 (1) ==> 5_Dehydroquinate_c0 (1) + Phosphate_c0 (1)	0	R03083	4.6.1.3	smc00696	AroB	Experimental	diCenzo et al 2018a
rxn02213	3-dehydroquinate dehydratase	cpd00699_c0 (1) ==> cpd00001_c0 (1) + cpd01716_c0 (1)	5_Dehydroquinate_c0 (1) ==> H2O_c0 (1) + 3_Dehydroshikimate_c0 (1)	0	R03084	4.2.1.10	smc01343	AroQ	Experimental	diCenzo et al 2018a
rxn01740	Shikimate 5-dehydrogenase	cpd00006_c0 (1) + cpd00383_c0 (1) <==> cpd00067_c0 (1) + cpd01716_c0 (1) + cpd00005_c0 (1)	NADP_c0 (1) + Shikimate_c0 (1) <==> H_c0 (1) + 3_Dehydroshikimate_c0 (1) + NADPH_c0 (1)	1	R02413	1.1.1.25	smc02791	AroE1	Experimental	diCenzo et al 2018a
rxn01739	Shikimate kinase	cpd00002_c0 (1) + cpd00383_c0 (1) <==> cpd02030_c0 (1) + cpd00008_c0 (1) + cpd00067_c0 (1)	ATP_c0 (1) + Shikimate_c0 (1) <==> 3_phosphoshikimate_c0 (1) + ADP_c0 (1) + H_c0 (1)	1	R02412	2.7.1.71	smc00695	AroK	Experimental	diCenzo et al 2018a
rxn02476	3-phosphoshikimate 1-carboxyvinyltransferase	cpd02030_c0 (1) + cpd00061_c0 (1) <==> cpd00932_c0 (1) + cpd00009_c0 (1)	3_phosphoshikimate_c0 (1) + Phosphoenolpyruvate_c0 (1) <==> 5_O__1_Carboxyvinyl_3_phosphoshikimate_c0 (1) + Phosphate_c0 (1)	1	R03460	2.5.1.19	smc00333	AroA	Experimental	diCenzo et al 2018a
rxn01255	Chorismate synthase	cpd00932_c0 (1) ==> cpd00009_c0 (1) + cpd00216_c0 (1)	5_O__1_Carboxyvinyl_3_phosphoshikimate_c0 (1) ==> Phosphate_c0 (1) + Chorismate_c0 (1)	0	R01714	4.2.3.5	smc00007	AroC	Experimental	diCenzo et al 2018a
rxn00726	Anthranilate synthase	cpd00013_c0 (1) + cpd00216_c0 (1) ==> cpd00067_c0 (1) + cpd00020_c0 (1) + cpd00001_c0 (1) + cpd00093_c0 (1)	NH3_c0 (1) + Chorismate_c0 (1) ==> H_c0 (1) + Pyruvate_c0 (1) + H2O_c0 (1) + Anthranilate_c0 (1)	0	R00985	4.1.3.27	smc02725	TrpE	Experimental	Barsomian et al 1992; diCenzo et al 2018a
rxn00791	Anthranilate phosphoribosyltransferase	cpd00093_c0 (1) + cpd00103_c0 (1) ==> cpd02642_c0 (1) + cpd00012_c0 (1)	Anthranilate_c0 (1) + PRPP_c0 (1) ==> N_5_phosphoribosyl_anthranilate_c0 (1) + PPi_c0 (1)	0	R01073	2.4.2.18	smc00235	TrpD	Experimental	Barsomian et al 1992; diCenzo et al 2018a
rxn02508	Phosphoribosylanthranilate isomerase	cpd02642_c0 (1) <==> cpd00956_c0 (1)	N_5_phosphoribosyl_anthranilate_c0 (1) <==> 1_2_carboxyphenylamino_1_deoxyribulose_5_phosphate_c0 (1)	1	R03509	5.3.1.24	smc02767	TrpF	Experimental	Barsomian et al 1992; diCenzo et al 2018a
rxn02507	Indole-3-glycerol phosphate synthase	cpd00067_c0 (1) + cpd00956_c0 (1) ==> cpd02210_c0 (1) + cpd00001_c0 (1) + cpd00011_c0 (1)	H_c0 (1) + 1_2_carboxyphenylamino_1_deoxyribulose_5_phosphate_c0 (1) ==> Indoleglycerol_phosphate_c0 (1) + H2O_c0 (1) + CO2_c0 (1)	0	R03508	4.1.1.48	smc00236	TrpC	Experimental	Barsomian et al 1992; diCenzo et al 2018a
rxn01964	L-serine hydrolase	cpd02210_c0 (1) + cpd00054_c0 (1) ==> cpd00065_c0 (1) + cpd00102_c0 (1) + cpd00001_c0 (1)	Indoleglycerol_phosphate_c0 (1) + L_Serine_c0 (1) ==> L_Tryptophan_c0 (1) + Glyceraldehyde3_phosphate_c0 (1) + H2O_c0 (1)	0	R02722	4.2.1.20	(smc02765 and smc02766)	(TrpA and TrpB)	Experimental	Barsomian et al 1992; diCenzo et al 2018a
rxn01256	Chorismate pyruvatemutase	cpd00216_c0 (1) ==> cpd00219_c0 (1)	Chorismate_c0 (1) ==> Prephenate_c0 (1)	0	R01715	5.4.99.5	smc03858	PheAa	Experimental	diCenzo et al 2018a
rxn01000	Prephenate dehydratase	cpd00219_c0 (1) + cpd00067_c0 (1) ==> cpd00001_c0 (1) + cpd00011_c0 (1) + cpd00143_c0 (1)	Prephenate_c0 (1) + H_c0 (1) ==> H2O_c0 (1) + CO2_c0 (1) + Phenylpyruvate_c0 (1)	0	R01373	4.2.1.91	smc02899	PheA	Experimental	Pobigaylo et al 2006; diCenzo et al 2018a
rxn00493	Phenylalanine transaminase	cpd00066_c0 (1) + cpd00024_c0 (1) <==> cpd00143_c0 (1) + cpd00023_c0 (1)	L_Phenylalanine_c0 (1) + 2_Oxoglutarate_c0 (1) <==> Phenylpyruvate_c0 (1) + L_Glutamate_c0 (1)	1	R00694	2.6.1.58	(smc02393 or smc00710 or sma0387 or smc03885)	(HisC4 or HisC1 or HisC3 or HisC2)	Predicted	Dunn 2015	Based on Tn-seq data (diCenzo et al 2018a), mutation of any of the chromosomal genes does not result in auxotrophy regardless of whether pSymA and pSymB are present. Therefore, it is likely that at least two chromosomal copies are active, if not all four versions of this protein.
rxn01269	Prephenate dehydrogenase	cpd00219_c0 (1) + cpd00006_c0 (1) ==> cpd00868_c0 (1) + cpd00011_c0 (1) + cpd00005_c0 (1)	Prephenate_c0 (1) + NADP_c0 (1) ==> p_hydroxyphenylpyruvate_c0 (1) + CO2_c0 (1) + NADPH_c0 (1)	0	R01730	1.3.1.12	smc00711	TyrC	Experimental	diCenzo et al 2018a
rxn00527	Tyrosine transaminase	cpd00024_c0 (1) + cpd00069_c0 (1) <==> cpd00868_c0 (1) + cpd00023_c0 (1)	2_Oxoglutarate_c0 (1) + L_Tyrosine_c0 (1) <==> p_hydroxyphenylpyruvate_c0 (1) + L_Glutamate_c0 (1)	1	R00734	2.6.1.57	(smc04326 or smc01578 or smc00294 or smc00387 or smc02262 or smb20039 or smc01969 or smc04386 or smc03885 or smc02393 or smc00710 or sma0387)	(Smc04326 or AatA or Smc00294 or TatA or Smc02262 or Smb20039 or Smc01969 or AatB or HisC2 or HisC4 or HisC1 or HisC3)	Experimental but incomplete	Alfano and Kahn 1993; Dunn 2015	No mutation of any one of the listed genes appeared to result in tyrosine auxotrophy in Tn-seq data (diCenzo et al 2018a), suggesting that at least two enzymes must have this function. While aatA mutations did appear to result in auxotrophy, this was likely due to AatA being involved in asparate biosynthesis. However, previous work has identified that TatA can perform this reaction (Alfano and Ka…
rxn05036	Prephenate transaminase	cpd00024_c0 (1) + cpd00616_c0 (1) <==> cpd00219_c0 (1) + cpd00023_c0 (1)	2_Oxoglutarate_c0 (1) + Pretyrosine_c0 (1) <==> Prephenate_c0 (1) + L_Glutamate_c0 (1)	1	R07276	2.6.1.79	(smc04326 or smc01578 or smc00294 or smc00387 or smc02262 or smb20039 or smc01969 or smc04386)	(Smc04326 or AatA or Smc00294 or TatA or Smc02262 or Smb20039 or Smc01969 or AatB)	Predicted	Dunn 2015	No mutation of any one of the listed genes appeared to result in tyrosine auxotrophy in Tn-seq data (diCenzo et al 2018a), suggesting that at least two enzymes must have this function. While aatA mutations did appear to result in auxotrophy, this was likely due to AatA being involved in asparate biosynthesis.
rxn00525	L-argonate oxioreductase	cpd00003_c0 (1) + cpd00616_c0 (1) ==> cpd00004_c0 (1) + cpd00011_c0 (1) + cpd00069_c0 (1)	NAD_c0 (1) + Pretyrosine_c0 (1) ==> NADH_c0 (1) + CO2_c0 (1) + L_Tyrosine_c0 (1)	0	R00732	1.3.1.43	smc00711	TyrC	Experimental	diCenzo et al 2018a
Alanine biosynthesis
rxn00278	Alanine dehydrogenase	cpd00001_c0 (1) + cpd00003_c0 (1) + cpd00035_c0 (1) <==> cpd00067_c0 (1) + cpd00020_c0 (1) + cpd00013_c0 (1) + cpd00004_c0 (1)	H2O_c0 (1) + NAD_c0 (1) + L_Alanine_c0 (1) <==> H_c0 (1) + Pyruvate_c0 (1) + NH3_c0 (1) + NADH_c0 (1)	1	R00396	1.4.1.1	(smc01169 or Unknown)	(Ald or Unknown)	Predicted		Mutation of ald did not appear to result in alanine auxotrophy in Tn-seq data (diCenzo et al 2018a). This suggests that either an alternate alanine dehydrogenase exists, or L-alanine is produce through an alternate route. Therefore, Unknowns have been included with this reaction, and an alternate pathway through D-alanine has also been added (see rxns rnx00849 and rxn00283).
rxn00849	D-alanine transaminase	cpd00024_c0 (1) + cpd00117_c0 (1) <==> cpd00186_c0 (1) + cpd00020_c0 (1)	2_Oxoglutarate_c0 (1) + D_Alanine_c0 (1) <==> D_Glutamate_c0 (1) + Pyruvate_c0 (1)	1	R01148	2.6.1.21	(sma0093 or smc01047)	(Sma0093 or Smc01047)	Predicted
rxn00283	L-alanine racemase	cpd00035_c0 (1) <==> cpd00117_c0 (1)	L_Alanine_c0 (1) <==> D_Alanine_c0 (1)	1	R00401	5.1.1.1	smc00557	Alr	Predicted
Valine, leucine, isoleucine biosynthesis
rxn00737	Threonine dehydratase	cpd00161_c0 (1) ==> cpd00013_c0 (1) + cpd00094_c0 (1)	L_Threonine_c0 (1) ==> NH3_c0 (1) + 2_Oxobutyrate_c0 (1)	0	R00996	4.3.1.19	smc00936	IlvA	Predicted		ilvA did not appear to be essential for branched chain amino acid metabolism in Tn-seq data (diCenzo et al 2018a), which may be due to a bypass through rxn02302
rxn02302	O-Acetyl-L-homoserine succinate-lyase	cpd00001_c0 (1) + cpd00822_c0 (1) ==> cpd00067_c0 (1) + cpd00036_c0 (1) + cpd00013_c0 (1) + cpd00094_c0 (1)	H2O_c0 (1) + O_Succinyl_L_homoserine_c0 (1) ==> H_c0 (1) + Succinate_c0 (1) + NH3_c0 (1) + 2_Oxobutyrate_c0 (1)	0	R00999	2.5.1.48	(smc02595 or smc01976)	(MetB or Smc01976)	Predicted
rxn03194	(S)-2-aceto-2-hydroxybutanoate synthase	cpd03049b_c0 (1) + cpd00094_c0 (1) <==> cpd00498_c0 (1) + cpd00056_c0 (1)	2_Hydroxyethyl_ThPP_branched chain aa synthesis_c0 (1) + 2_Oxobutyrate_c0 (1) <==> 2_Aceto_2_hydroxybutanoate_c0 (1) + TPP_c0 (1)	1	R04673	2.2.1.6	(smc01431 and (smc01430 or NonEssential))	(IlvI and (IlvH or NonEssential))	Experimental	de las Nieves Peltzer et al 2008; diCenzo et al 2018a	The IlvH protein is not-essential for this reaction (not due to redundancy, but simply because the protein is non-essential), but the reaction is essential for branched chain amino acid biosynthesis. Therefore the 'or NonEssential' was added to represent this and allow the reaction to proceed when ilvH is deleted in silico.
rxn03436	(S)-2-aceto-2-hydroxybutanoate reductoisomerase reaction 1	cpd00498_c0 (1) <==> cpd10162_c0 (1)	2_Aceto_2_hydroxybutanoate_c0 (1) <==> R_3_Hydroxy_3_methyl_2_oxopentanoate_c0 (1)	1	R05069	1.1.1.86	smc04346	IlvC	Experimental	de las Nieves Peltzer et al 2008; diCenzo et al 2018a
rxn03435	(S)-2-aceto-2-hydroxybutanoate reductoisomerase reaction 2	cpd00006_c0 (1) + cpd02535_c0 (1) <==> cpd00067_c0 (1) + cpd10162_c0 (1) + cpd00005_c0 (1)	NADP_c0 (1) + 2_3_Dihydroxy_3_methylvalerate_c0 (1) <==> H_c0 (1) + R_3_Hydroxy_3_methyl_2_oxopentanoate_c0 (1) + NADPH_c0 (1)	1	R05068	1.1.1.86	smc04346	IlvC	Experimental	de las Nieves Peltzer et al 2008; diCenzo et al 2018a
rxn03437	(R)-2_3-dihydroxy-3-methylpentanoate dehydratase	cpd02535_c0 (1) ==> cpd00508_c0 (1) + cpd00001_c0 (1)	2_3_Dihydroxy_3_methylvalerate_c0 (1) ==> 3MOP_c0 (1) + H2O_c0 (1)	0	R05070	4.2.1.9	smc04045	IlvD2	Experimental	de las Nieves Peltzer et al 2008; diCenzo et al 2018a
rxn01575	Isoleucine aminotransferase	cpd00024_c0 (1) + cpd00322_c0 (1) <==> cpd00508_c0 (1) + cpd00023_c0 (1)	2_Oxoglutarate_c0 (1) + L_Isoleucine_c0 (1) <==> 3MOP_c0 (1) + L_Glutamate_c0 (1)	1	R02199	2.6.1.42	(smc00042 or smc02896)	(IlvE2 or IlvE1)	Predicted		Mutants of either just ilvE2 or ilvE1 are prototrophs (de las Nieves Peltzer et al 2008), and so both may catalyze this reaction.
rxn02185	Acetolactate synthase	cpd00668_c0 (1) + cpd00056_c0 (1) <==> cpd03049b_c0 (1) + cpd00020_c0 (1)	ALCTT_c0 (1) + TPP_c0 (1) <==> 2_Hydroxyethyl_ThPP_branched chain aa synthesis_c0 (1) + Pyruvate_c0 (1)	1	R03050	2.2.1.6	(smc01431 and (smc01430 or NonEssential))	(IlvI and (IlvH or NonEssential))	Experimental	de las Nieves Peltzer et al 2008; diCenzo et al 2018a	The IlvH protein is not-essential for this reaction (not due to redundancy, but simply because the protein is non-essential), but the reaction is essential for branched chain amino acid biosynthesis. Therefore the 'or NonEssential' was added to represent this and allow the reaction to proceed when IlvH is deleted in silico.
rxn00011b	Acetolactone synthease _ thiamine diphosphate acetaldehyde transferase	cpd00067_c0 (1) + cpd00020_c0 (1) + cpd00056_c0 (1) ==> cpd03049b_c0 (1) + cpd00011_c0 (1)	H_c0 (1) + Pyruvate_c0 (1) + TPP_c0 (1) ==> 2_Hydroxyethyl_ThPP_branched chain aa synthesis_c0 (1) + CO2_c0 (1)	0	R00014	2.2.1.6	(smc01431 and (smc01430 or NonEssential))	(IlvI and (IlvH or NonEssential))	Experimental	de las Nieves Peltzer et al 2008; diCenzo et al 2018a	The IlvH protein is not-essential for this reaction (not due to redundancy, but simply because the protein is non-essential), but the reaction is essential for branched chain amino acid biosynthesis. Therefore the 'or NonEssential' was added to represent this and allow the reaction to proceed when IlvH is deleted in silico.
rxn02187	Acetolactate methylmutase	cpd00668_c0 (1) <==> cpd02569_c0 (1)	ALCTT_c0 (1) <==> 2_Oxo_3_hydroxyisovalerate_c0 (1)	1	R05071	5.4.99.3	smc04346	IlvC	Experimental	de las Nieves Peltzer et al 2008; diCenzo et al 2018a
rxn03068	(R)-2_3-dihydroxy-3-methylbutanoate oxidoreductase	cpd00006_c0 (1) + cpd02498_c0 (1) <==> cpd00067_c0 (1) + cpd02569_c0 (1) + cpd00005_c0 (1)	NADP_c0 (1) + 2_3_Dihydroxy_isovalerate_c0 (1) <==> H_c0 (1) + 2_Oxo_3_hydroxyisovalerate_c0 (1) + NADPH_c0 (1)	1	R04440	1.1.1.86	smc04346	IlvC	Experimental	de las Nieves Peltzer et al 2008; diCenzo et al 2018a
rxn00898	2_3_Dihydroxy_3_methylbutanoate_hydro_lyase_c0	cpd02498_c0 (1) ==> cpd00123_c0 (1) + cpd00001_c0 (1)	2_3_Dihydroxy_isovalerate_c0 (1) ==> 3_Methyl_2_oxobutanoate_c0 (1) + H2O_c0 (1)	0	R04441	4.2.1.9	smc04045	IlvD2	Experimental	de las Nieves Peltzer et al 2008; diCenzo et al 2018a
rxn00903	Valine aminotransferase	cpd00024_c0 (1) + cpd00156_c0 (1) <==> cpd00123_c0 (1) + cpd00023_c0 (1)	2_Oxoglutarate_c0 (1) + L_Valine_c0 (1) <==> 3_Methyl_2_oxobutanoate_c0 (1) + L_Glutamate_c0 (1)	1	R01214	2.6.1.6	(smc00042 or smc02896)	(IlvE2 or IlvE1)	Predicted		Mutants of either just ilvE2 or ilvE1 are prototrophs (de las Nieves Peltzer et al 2008), and so both may catalyze this reaction
rxn00902	2-isopropylmalate synthase	cpd00123_c0 (1) + cpd00001_c0 (1) + cpd00022_c0 (1) ==> cpd00067_c0 (1) + cpd01646_c0 (1) + cpd00010_c0 (1)	3_Methyl_2_oxobutanoate_c0 (1) + H2O_c0 (1) + Acetyl_CoA_c0 (1) ==> H_c0 (1) + 2_Isopropylmalate_c0 (1) + CoA_c0 (1)	0	R01213	4.1.3.12	smc02717	LeuA1	Experimental	Sanjuán-Pinilla et al 2002; de las Nieves Peltzer et al 2008
rxn02789	2-isopropylmalate isomerase	cpd01646_c0 (1) <==> cpd01710_c0 (1) + cpd00001_c0 (1)	2_Isopropylmalate_c0 (1) <==> 2_Isopropylmaleate_c0 (1) + H2O_c0 (1)	1	R03968	4.2.1.33	(smc03795 and smc03823)	(LeuD and LeuC)	Experimental	de las Nieves Peltzer et al 2008; diCenzo et al 2018a
rxn02811	3-isopropylmalate hydrolyase	cpd02693_c0 (1) <==> cpd01710_c0 (1) + cpd00001_c0 (1)	3_Isopropylmalate_c0 (1) <==> 2_Isopropylmaleate_c0 (1) + H2O_c0 (1)	1	R04001	4.2.1.33	(smc03823 and smc03795)	(LeuC and LeuD)	Experimental	de las Nieves Peltzer et al 2008; diCenzo et al 2018a
rxn03062	3-isopropylmalate dehydrogenase	cpd00003_c0 (1) + cpd02693_c0 (1) <==> cpd02605_c0 (1) + cpd00067_c0 (1) + cpd00004_c0 (1)	NAD_c0 (1) + 3_Isopropylmalate_c0 (1) <==> 2_isopropyl_3_oxosuccinate_c0 (1) + H_c0 (1) + NADH_c0 (1)	1	R04426	1.1.1.85	smc04405	LeuB	Experimental	de las Nieves Peltzer et al 2008; diCenzo et al 2018a
rxn01208	2-oxo-4-methyl-3-carboxypentanoate decarboxylation	cpd02605_c0 (1) + cpd00067_c0 (1) ==> cpd00011_c0 (1) + cpd00200_c0 (1)	2_isopropyl_3_oxosuccinate_c0 (1) + H_c0 (1) ==> CO2_c0 (1) + 4MOP_c0 (1)	0	R01652		Spontaneous	Spontaneous
rxn00806	Leucine aminotransferase	cpd00024_c0 (1) + cpd00107_c0 (1) <==> cpd00200_c0 (1) + cpd00023_c0 (1)	2_Oxoglutarate_c0 (1) + L_Leucine_c0 (1) <==> 4MOP_c0 (1) + L_Glutamate_c0 (1)	1	R01090	2.6.1.6	(smc00042 or smc02896)	(IlvE2 or IlvE1)	Predicted		Mutants of either just ilvE2 or ilvE1 are prototrophs (de las Nieves Peltzer et al 2008), and so both may catalyze this reaction
tRNA synthetases
rxn06300	L-Alanyl-tRNA(Ala) synthetase	cpd00035_c0 (1) + cpd00002_c0 (1) + cpd11906_c0 (1) ==> cpd11770_c0 (1) + cpd00012_c0 (1) + cpd00018_c0 (1)	L_Alanine_c0 (1) + ATP_c0 (1) + tRNA(Ala)_C10H12N5O3R (1) ==> L-Alanyl-tRNA(Ala)_C13H18N6O4R (1) + PPi_c0 (1) + AMP_c0 (1)	0	R03038	6.1.1.7	smc00475	AlaS	Experimental	diCenzo et al 2018a
rxn06432	L-Arginyl-tRNA(Arg) synthetase	cpd00051_c0 (1) + cpd00002_c0 (1) + cpd11907_c0 (1) ==> cpd12036_c0 (1) + cpd00012_c0 (1) + cpd00018_c0 (1)	L_Arginine_c0 (1) + ATP_c0 (1) + tRNA(Arg)_C10H12N5O3R (1) ==> L-Arginyl-tRNA(Arg)_C16H26N9O4R (1) + PPi_c0 (1) + AMP_c0 (1)	0	R03646	6.1.1.19	smc02073	ArgS	Experimental	Cowie et al 2006; diCenzo et al 2018a
rxn06936	L-Aspartyl-tRNA(Asp) synthetase	cpd00002_c0 (1) + cpd00041_c0 (1) + cpd11909_c0 (1) ==> cpd00012_c0 (1) + cpd00018_c0 (1) + cpd12226_c0 (1)	ATP_c0 (1) + L_Aspartate_c0 (1) + tRNA(Asp)_C10H12N5O3R (1) ==> PPi_c0 (1) + AMP_c0 (1) + L-Aspartyl-tRNA(Asp)_C14H17N6O6R (1)	0	R05577	6.1.1.12	smc01756	AspS	Experimental	Cowie et al 2006; diCenzo et al 2018a
rxn06433	L-Aspartyl-tRNA(Asn) synthetase	cpd00041_c0 (1) + cpd00002_c0 (1) + cpd11908_c0 (1) ==> cpd12829_c0 (1) + cpd00012_c0 (1) + cpd00018_c0 (1)	L_Aspartate_c0 (1) + ATP_c0 (1) + tRNA(Asn)_C10H12N5O3R (1) ==> L-Aspartyl-tRNA(Asn) (1) + PPi_c0 (1) + AMP_c0 (1)	0	R03647	6.1.1.23	smc01756	AspS	Predicted		S. meliloti 1021 appears to lack an asparaginyl-tRNA synthetase, and so the synthesis of asparaginyl-tRNA may proceed via an aspartate---tRNAAsn ligase. The enzyme that catalyzes this reaction in S. meliloti has not been examined, but as some AspS proteins can catalyze this reaction, this may be the case in S. meliloti.
rxn11595	L-Aspartyl-tRNA(Asn) amidotransferase	cpd00002_c0 (1) + cpd00001_c0 (1) + cpd12829_c0 (1) + cpd00053_c0 (1) ==> cpd12313_c0 (1) + cpd00008_c0 (1) + cpd00009_c0 (1) + cpd00023_c0 (1) + cpd00067_c0 (1)	ATP_c0 (1) + H2O_c0 (1) + L-Aspartyl-tRNA(Asn) (1) + L_Glutamine_c0 (1) ==> L-Asparaginyl-tRNA(Asn)_C14H19N7O5R (1) + ADP_c0 (1) + Phosphate_c0 (1) + L_Glutamate_c0 (1) + H_c0 (1)	0	R04212	6.3.5.6	(smc01350 and smc01352 and smc01353)	(GatB and GatA and GatC)	Experimental but incomplete	diCenzo et al 2018a	The gatA gatB and gatC genes appeared essential in Tn-seq data (diCenzo et al 2018a). However, whether this is due to its role in this reaction, rxn10534, or both is not known.
rxn06435	L-Cysteinyl-tRNA(Cys) synthetase	cpd00084_c0 (1) + cpd00002_c0 (1) + cpd11910_c0 (1) ==> cpd12255_c0 (1) + cpd00012_c0 (1) + cpd00018_c0 (1)	L_Cysteine_c0 (1) + ATP_c0 (1) + tRNA(Cys)_C10H12N5O3R (1) ==> L-Cysteinyl-tRNA(Cys)_C13H18N6O4RS (1) + PPi_c0 (1) + AMP_c0 (1)	0	R03650	6.1.1.16	smc02551	CysS	Experimental	Cowie et al 2006; diCenzo et al 2018a
rxn06436	L-Glutamyl-tRNA(Gln) synthetase	cpd00023_c0 (1) + cpd00002_c0 (1) + cpd11911_c0 (1) ==> cpd12828_c0 (1) + cpd00012_c0 (1) + cpd00018_c0 (1)	L_Glutamate_c0 (1) + ATP_c0 (1) + tRNA(Gln)_C10H12N5O3R (1) ==> L-Glutamyl-tRNA(Gln) (1) + PPi_c0 (1) + AMP_c0 (1)	0	R03651	6.1.1.24	smc03172	GltX	Experimental	Gagnon et al 1996; diCenzo et al 2018a
rxn10534	L-Glutamyl-tRNA(Gln) amidotransferase	cpd00002_c0 (1) + cpd00001_c0 (1) + cpd12828_c0 (1) + cpd00053_c0 (1) ==> cpd12060_c0 (1) + cpd00008_c0 (1) + cpd00009_c0 (1) + cpd00023_c0 (1) + cpd00067_c0 (1)	ATP_c0 (1) + H2O_c0 (1) + L-Glutamyl-tRNA(Gln) (1) + L_Glutamine_c0 (1) ==> L-Glutaminyl-tRNA(Gln)_C15H21N7O5R (1) + ADP_c0 (1) + Phosphate_c0 (1) + L_Glutamate_c0 (1) + H_c0 (1)	0	R03905	6.3.5.7	(smc01350 and smc01352 and smc01353)	(GatB and GatA and GatC)	Experimental but incomplete	diCenzo et al 2018a	The gatA gatB and gatC genes appeared essential in Tn-seq data (diCenzo et al 2018a). However, whether this is due to its role in this reaction, rxn10534, or both is not known.\
rxn06438	L-Glycyl-tRNA(Gly) synthetase	cpd00033_c0 (1) + cpd00002_c0 (1) + cpd11913_c0 (1) ==> cpd12100_c0 (1) + cpd00012_c0 (1) + cpd00018_c0 (1)	Glycine_c0 (1) + ATP_c0 (1) + tRNA(Gly)_C10H12N5O3R (1) ==> L-Glycyl-tRNA(Gly)_C12H16N6O4R (1) + PPi_c0 (1) + AMP_c0 (1)	0	R03654	6.1.1.14	(smc00851 and smc00855)	(GlyS and GlyQ)	Experimental	diCenzo et al 2018a
rxn06440	L-Isoleucyl:tRNA(Ile) synthetase	cpd00322_c0 (1) + cpd00002_c0 (1) + cpd11915_c0 (1) ==> cpd12256_c0 (1) + cpd00012_c0 (1) + cpd00018_c0 (1)	L_Isoleucine_c0 (1) + ATP_c0 (1) + tRNA(Ile)_C10H12N5O3R (1) ==> L-Isoleucyl-tRNA(Ile)_C16H24N6O4R (1) + PPi_c0 (1) + AMP_c0 (1)	0	R03656	6.1.1.5	smc00908	IleS	Experimental	Cowie et al 2006; diCenzo et al 2018a
rxn06441	L-Leucyl-tRNA(Leu) synthetase	cpd00107_c0 (1) + cpd00002_c0 (1) + cpd11916_c0 (1) ==> cpd12003_c0 (1) + cpd00012_c0 (1) + cpd00018_c0 (1)	L_Leucine_c0 (1) + ATP_c0 (1) + tRNA(Leu)_C10H12N5O3R (1) ==> L-Leucyl-tRNA(leu)_C16H24N6O4R (1) + PPi_c0 (1) + AMP_c0 (1)	0	R03657	6.1.1.4	smc02804	LeuS	Experimental	Cowie et al 2006; diCenzo et al 2018a
rxn06442	L-Lysyl-tRNA(Lys) synthetase	cpd00039_c0 (1) + cpd00002_c0 (1) + cpd11917_c0 (1) ==> cpd01326_c0 (1) + cpd00012_c0 (1) + cpd00018_c0 (1)	L_Lysine_c0 (1) + ATP_c0 (1) + tRNA(Lys)_C10H12N5O3R (1) ==> L-Lysyl-tRNA(Lys)_C16H29N2O11PR2(C5H8O6PR)n (1) + PPi_c0 (1) + AMP_c0 (1)	0	R03658	6.1.1.6	smc03173	LysS	Experimental	Pelchat et al 1999; Cowie et al 2006; diCenzo et al 2018a
rxn06443	L-Methionyl-tRNA(Met) synthetase	cpd00060_c0 (1) + cpd00002_c0 (1) + cpd11918_c0 (1) ==> cpd12105_c0 (1) + cpd00012_c0 (1) + cpd00018_c0 (1)	L_Methionine_c0 (1) + ATP_c0 (1) + tRNA(Met)_C10H12N5O3R (1) ==> L-Methionyl-tRNA(Met)_C15H22N6O4RS (1) + PPi_c0 (1) + AMP_c0 (1)	0	R03659	6.1.1.10	smc01192	MetG	Experimental	diCenzo et al 2018a
rxn06538	L-Methionyl-tRNA formyltransferase	cpd12105_c0 (1) + cpd00201_c0 (1) ==> cpd00087_c0 (1) + cpd12285_c0 (1) + cpd00067_c0 (1)	L-Methionyl-tRNA(Met)_C15H22N6O4RS (1) + 10_Formyltetrahydrofolate_c0 (1) ==> Tetrahydrofolate_c0 (1) + N-Formylmethionyl-tRNA(Met)_C16H21N6O5RS (1) + H_c0 (1)	0	R03940	2.1.2.9	smc01100	Fmt	Experimental	diCenzo et al 2018a
rxn06444	L-Phenylalanyl-tRNA(Phe) synthetase	cpd00066_c0 (1) + cpd00002_c0 (1) + cpd11919_c0 (1) ==> cpd12335_c0 (1) + cpd00012_c0 (1) + cpd00018_c0 (1)	L_Phenylalanine_c0 (1) + ATP_c0 (1) + tRNA(Phe)_C10H12N5O3R (1) ==> L-Phenylalanyl-tRNA(Phe)_C19H22N6O4R (1) + PPi_c0 (1) + AMP_c0 (1)	0	R03660	6.1.1.20	(smc00365 and smc00366)	(PheS and PheT)	Experimental	Cowie et al 2006; diCenzo et al 2018a
rxn06445	L-Prolyl-tRNA(Pro) synthetase	cpd00129_c0 (1) + cpd00002_c0 (1) + cpd11920_c0 (1) ==> cpd12164_c0 (1) + cpd00012_c0 (1) + cpd00018_c0 (1)	L_Proline_c0 (1) + ATP_c0 (1) + tRNA(Pro)_C10H12N5O3R (1) ==> L-Prolyl-tRNA(Pro)_C15H19N6O4R (1) + PPi_c0 (1) + AMP_c0 (1)	0	R03661	6.1.1.15	smc01934	ProS	Experimental	diCenzo et al 2018a
rxn06446	L-Seryl-tRNA(Ser) synthetase	cpd00054_c0 (1) + cpd00002_c0 (1) + cpd11921_c0 (1) ==> cpd12132_c0 (1) + cpd00012_c0 (1) + cpd00018_c0 (1)	L_Serine_c0 (1) + ATP_c0 (1) + tRNA(Ser)_C10H12N5O3R (1) ==> L-Seryl-tRNA(Ser)_C13H17N6O5R (1) + PPi_c0 (1) + AMP_c0 (1)	0	R03662	6.1.1.11	smc02064	SerS	Experimental	diCenzo et al 2018a
rxn06447	L-Threonyl-tRNA(Thr) synthetase	cpd00161_c0 (1) + cpd00002_c0 (1) + cpd11922_c0 (1) ==> cpd12229_c0 (1) + cpd00012_c0 (1) + cpd00018_c0 (1)	L_Threonine_c0 (1) + ATP_c0 (1) + tRNA(Thr)_C10H12N5O3R (1) ==> L-Threonyl-tRNA(Thr)_C14H19N6O5R (1) + PPi_c0 (1) + AMP_c0 (1)	0	R03663	6.1.1.3	smc01010	ThrS	Experimental	Cowie et al 2006; diCenzo et al 2018a
rxn06448	L-Tryptophanyl-tRNA(Trp) synthetase	cpd00065_c0 (1) + cpd00002_c0 (1) + cpd11923_c0 (1) ==> cpd12336_c0 (1) + cpd00012_c0 (1) + cpd00018_c0 (1)	L_Tryptophan_c0 (1) + ATP_c0 (1) + tRNA(Trp)_C10H12N5O3R (1) ==> L-Tryptophanyl-tRNA(Trp)_C21H23N7O4R (1) + PPi_c0 (1) + AMP_c0 (1)	0	R03664	6.1.1.2	smc01121	TrpS	Experimental	diCenzo et al 2018a
rxn06280	L-Tyrosyl-tRNA(Tyr) synthetase	cpd00069_c0 (1) + cpd00002_c0 (1) + cpd11751_c0 (1) ==> cpd12194_c0 (1) + cpd00012_c0 (1) + cpd00018_c0 (1)	L_Tyrosine_c0 (1) + ATP_c0 (1) + tRNA(Tyr)_C10H12N5O3R (1) ==> L-Tyrosyl-tRNA(Tyr)_C19H22N6O5R (1) + PPi_c0 (1) + AMP_c0 (1)	0	R02918	6.1.1.1	smc00526	TyrS	Experimental	diCenzo et al 2018a
rxn06449	L-Valyl-tRNA(Val) synthetase	cpd00156_c0 (1) + cpd00002_c0 (1) + cpd11924_c0 (1) ==> cpd12133_c0 (1) + cpd00012_c0 (1) + cpd00018_c0 (1)	L_Valine_c0 (1) + ATP_c0 (1) + tRNA(Val)_C10H12N5O3R (1) ==> L-Valyl-tRNA(Val)_C15H22N6O4R (1) + PPi_c0 (1) + AMP_c0 (1)	0	R03665	6.1.1.9	smc02080	ValS	Experimental	diCenzo et al 2018a
rxn06937	L-Glutamyl-tRNA(Glu) synthetase	cpd00023_c0 (1) + cpd00002_c0 (1) + cpd11912_c0 (1) ==> cpd12227_c0 (1) + cpd00012_c0 (1) + cpd00018_c0 (1)	L_Glutamate_c0 (1) + ATP_c0 (1) + tRNA(Glu)_C10H12N5O3R (1) ==> L_Glutamyl_tRNA(Glu)_C15H19N6O6R (1) + PPi_c0 (1) + AMP_c0 (1)	0	R05578	6.1.1.17	smc03172	GltX	Experimental	Gagnon et al 1996; diCenzo et al 2018a
rxn06439	L-Histidyl-tRNA(His) synthetase	cpd00119_c0 (1) + cpd00002_c0 (1) + cpd11914_c0 (1) ==> cpd12228_c0 (1) + cpd00012_c0 (1) + cpd00018_c0 (1)	L_Histidine_c0 (1) + ATP_c0 (1) + tRNA(His)_C10H12N5O3R (1) ==> L-Histidyl-tRNA(His)_C16H20N8O4R (1) + PPi_c0 (1) + AMP_c0 (1)	0	R03655	6.1.1.21	smc00919	HisS	Experimental	diCenzo et al 2018a
Protein biosynthesis
rxn12192	Ribosome biogenesis, tRNA modification, protein translation	cpd01326_c0 (319) + cpd11770_c0 (1197) + cpd12003_c0 (1015) + cpd12335_c0 (393) + cpd12036_c0 (730) + cpd12060_c0 (289) + cpd12100_c0 (843) + cpd12105_c0 (213) + cpd12133_c0 (755) + cpd12164_c0 (501) + cpd12194_c0 (228) + cpd12226_c0 (529) + cpd12227_c0 (582) + cpd12228_c0 (210) + cpd12229_c0 (513) + cpd12255_c0 (93) + cpd12256_c0 (546) + cpd12336_c0 (138) + cpd12313_c0 (263) + cpd12132_c0 (578) …	L-Lysyl-tRNA(Lys)_C16H29N2O11PR2(C5H8O6PR)n (319) + L-Alanyl-tRNA(Ala)_C13H18N6O4R (1197) + L-Leucyl-tRNA(leu)_C16H24N6O4R (1015) + L-Phenylalanyl-tRNA(Phe)_C19H22N6O4R (393) + L-Arginyl-tRNA(Arg)_C16H26N9O4R (730) + L-Glutaminyl-tRNA(Gln)_C15H21N7O5R (289) + L-Glycyl-tRNA(Gly)_C12H16N6O4R (843) + L-Methionyl-tRNA(Met)_C15H22N6O4RS (213) + L-Valyl-tRNA(Val)_C15H22N6O4R (755) + L-Prolyl-tRNA(Pro)_…	0			(smc00323 and smc00335 and smc00363 and smc00364 and smc01152 and smc04434 and (smc00565 or NonEssential) and smc00567 and smc00568 and smc01803 and smc01804 and smc01369 and smc01321 and smc01320 and smc01319 and smc01318 and smc01314 and smc01313 and smc01310 and smc01309 and smc01308 and smc01307 and smc01306 and smc01305 and smc01304 and smc01303 and smc01302 and smc01301 and smc01300 and smc…	(RpsO and RpsA and RpmI and RplT and RpsT and RpmH and (RplI or NonEssential) and RpsR and RpsF and RpsI and RplM and RpmG and RplK and RplA and RplJ and RplL and RpsL and RpsG and RpsJ and RplC and RplD and RplW and RplB and RpsS and RplV and RpsC and RplP and RpmC and RpsQ and RplN and RplX and RplE and RpsN and RpsH and RplF and RplR and RpsE and RpmD and RplO and RpsM and RpsK and RplQ and Rp…	Experimental but incomplete	Cowie et al 2006; diCenzo et al 2018a	All genes considered essential in this annotation are supported as essential in Tn-seq data (diCenzo et al 2018a), supporting their annotation. However, those marked as non-essential require further study to confirm their function. Less insertions than expected were found in rplI, consistent with its annotated function, although not definitive. Less insertions than expected were found in both tuf…
rxnProtDF	Protein N-formylmethionine cleavage	cpdProFM_c0 (1) ==> cpd11463_c0 (1) + cpd02012_c0 (1)	N-formylmethionine containing protein (1) ==> protein (1) + N-Formyl-L-methionine (1)	0		3.4.11.18	(smc00298 or smb21002)	(Map1 or Map2)	Experimental but incomplete	diCenzo et al 2018a	The map1 gene appeared essential in Tn-seq data (diCenzo et al 2018a) only in the absence of pSymA and pSymB. This is consistent with map1 having the annotated function but with a second copy on pSymA or pSymB, the most likely candidate being map2. Interestingly, map2 is on pSymB due to a translocation from the chromosome (diCenzo et al 2013)
rxn00455	N-Formyl-L-methionine amidohydrolase	cpd00001_c0 (1) + cpd02012_c0 (1) <==> cpd00047_c0 (1) + cpd00060_c0 (1)	H2O_c0 (1) + N-Formyl-L-methionine (1) <==> Formate_c0 (1) + L_Methionine_c0 (1)	1	R00653	3.5.1.31	smc01101	Def1	Experimental	diCenzo et al 2018a
Purine biosynthesis
rxn00790	Amidophosphoribosyltransferase	cpd00001_c0 (1) + cpd00053_c0 (1) + cpd00103_c0 (1) ==> cpd01982_c0 (1) + cpd00012_c0 (1) + cpd00023_c0 (1)	H2O_c0 (1) + L_Glutamine_c0 (1) + PRPP_c0 (1) ==> 5_Phosphoribosylamine_c0 (1) + PPi_c0 (1) + L_Glutamate_c0 (1)	0	R01072	2.4.2.14	smc00554	PurF	Experimental	diCenzo et al 2018a
rxn02895	Phosphoribosylamine--glycine ligase	cpd00002_c0 (1) + cpd01982_c0 (1) + cpd00033_c0 (1) ==> cpd00067_c0 (1) + cpd02394_c0 (1) + cpd00009_c0 (1) + cpd00008_c0 (1)	ATP_c0 (1) + 5_Phosphoribosylamine_c0 (1) + Glycine_c0 (1) ==> H_c0 (1) + GAR_c0 (1) + Phosphate_c0 (1) + ADP_c0 (1)	0	R04144	6.3.4.13	smc00993	PurD	Experimental	diCenzo et al 2018a
rxn03004	Phosphoribosylglycinamide formyltransferase	cpd00201_c0 (1) + cpd02394_c0 (1) <==> cpd00067_c0 (1) + cpd00087_c0 (1) + cpd02678_c0 (1)	10_Formyltetrahydrofolate_c0 (1) + GAR_c0 (1) <==> H_c0 (1) + Tetrahydrofolate_c0 (1) + N_Formyl_GAR_c0 (1)	1	R04325	2.1.2.2	(smc00614 or (sma2141 and Unknown))	(PurN or (PurU3 and Unknown))	Experimental but incomplete	Barr et al 2008; diCenzo et al 2018a	In Tn-seq data (diCenzo et al 2018a), it appeared that purN mutations were not lethal except in the absence of pSymA and pSymB. In E. coli, FGAT can be produced by PurN or by PurU/PurT. We therefore suggest that the PurU protein encoded on pSymA together with an unidentified PurT homolog can bypass PurN in S. meliloti.
rxn03084	Phosphoribosylformylglycineamide synthase	cpd00002_c0 (1) + cpd00001_c0 (1) + cpd00053_c0 (1) + cpd02678_c0 (1) ==> cpd00067_c0 (2) + cpd02826_c0 (1) + cpd00009_c0 (1) + cpd00023_c0 (1) + cpd00008_c0 (1)	ATP_c0 (1) + H2O_c0 (1) + L_Glutamine_c0 (1) + N_Formyl_GAR_c0 (1) ==> H_c0 (2) + 5_Phosphoribosylformylglycinamidine_c0 (1) + Phosphate_c0 (1) + L_Glutamate_c0 (1) + ADP_c0 (1)	0	R04463	6.3.5.3	(smc00494 and smc00488 and smc00493)	(PurS and PurL and PurQ)	Experimental	diCenzo et al 2018a
rxn02937	2_Formamido_N1_5_phosphoribosylacetamidine_cyclo_ligase_c0	cpd00002_c0 (1) + cpd02826_c0 (1) <==> cpd00009_c0 (1) + cpd00008_c0 (1) + cpd02140_c0 (1)	ATP_c0 (1) + 5_Phosphoribosylformylglycinamidine_c0 (1) <==> Phosphate_c0 (1) + ADP_c0 (1) + AIR_c0 (1)	1	R04208	6.3.3.1	smc00615	PurM	Experimental	diCenzo et al 2018a
rxn05229	NCAIR synthetase and NCAIR mutase	cpd00002_c0 (1) + cpd02140_c0 (1) + cpd00242_c0 (1) ==> cpd02893_c0 (1) + cpd00067_c0 (1) + cpd00009_c0 (1) + cpd00008_c0 (1)	ATP_c0 (1) + AIR_c0 (1) + H2CO3_c0 (1) ==> 5_Phosphoribosyl_4_carboxy_5_aminoimidazole_c0 (1) + H_c0 (1) + Phosphate_c0 (1) + ADP_c0 (1)	0	R07404 and R07405	6.3.4.18 and 5.4.99.18	(smc04001 and smc04002)	(PurE and PurK)	Experimental	diCenzo et al 2018a
rxn03147	Phosphoribosylaminoimidazolesuccinocarboxamide synthase	cpd02893_c0 (1) + cpd00002_c0 (1) + cpd00041_c0 (1) ==> cpd00067_c0 (2) + cpd00009_c0 (1) + cpd00008_c0 (1) + cpd02921_c0 (1)	5_Phosphoribosyl_4_carboxy_5_aminoimidazole_c0 (1) + ATP_c0 (1) + L_Aspartate_c0 (1) ==> H_c0 (2) + Phosphate_c0 (1) + ADP_c0 (1) + SAICAR_c0 (1)	0	R04591	6.3.2.6	smc00495	PurC	Experimental	diCenzo et al 2018a
rxn03136	1-(5'-Phosphoribosyl)-5-amino-4-(N-succinocarboxamide)-imidazole AMP-lyase	cpd02921_c0 (1) <==> cpd02851_c0 (1) + cpd00106_c0 (1)	SAICAR_c0 (1) <==> AICAR_c0 (1) + Fumarate_c0 (1)	1	R04559	4.3.2.2	smc00508	PurB	Experimental	diCenzo et al 2018a
rxn03137	Phosphoribosylaminoimidazolecarboxamide formyltransferase	cpd00201_c0 (1) + cpd02851_c0 (1) <==> cpd00087_c0 (1) + cpd02884_c0 (1)	10_Formyltetrahydrofolate_c0 (1) + AICAR_c0 (1) <==> Tetrahydrofolate_c0 (1) + FAICAR_c0 (1)	1	R04560	2.1.2.3	smc04088	PurH	Experimental	diCenzo et al 2018a
rxn00832	IMP cyclohydrolase	cpd00114_c0 (1) + cpd00001_c0 (1) <==> cpd02884_c0 (1)	IMP_c0 (1) + H2O_c0 (1) <==> FAICAR_c0 (1)	1	R01127	3.5.4.10	smc04088	PurH	Experimental	diCenzo et al 2018a
rxn00834	IMP dehydrogenase	cpd00114_c0 (1) + cpd00001_c0 (1) + cpd00003_c0 (1) <==> cpd00067_c0 (1) + cpd00497_c0 (1) + cpd00004_c0 (1)	IMP_c0 (1) + H2O_c0 (1) + NAD_c0 (1) <==> H_c0 (1) + XMP_c0 (1) + NADH_c0 (1)	1	R01130	1.1.1.205	smc00815	GuaB	Experimental	Collavino et al 2005; diCenzo et al 2018a
rxn00917	GMP synthase	cpd00002_c0 (1) + cpd00497_c0 (1) + cpd00001_c0 (1) + cpd00053_c0 (1) ==> cpd00067_c0 (2) + cpd00018_c0 (1) + cpd00126_c0 (1) + cpd00012_c0 (1) + cpd00023_c0 (1)	ATP_c0 (1) + XMP_c0 (1) + H2O_c0 (1) + L_Glutamine_c0 (1) ==> H_c0 (2) + AMP_c0 (1) + GMP_c0 (1) + PPi_c0 (1) + L_Glutamate_c0 (1)	0	R01231	6.3.5.2	smc00394	GuaA	Experimental	diCenzo et al 2018a
rxn09562	Guanylate kinase: GMP	cpd00126_c0 (1) + cpd00002_c0 (1) <==> cpd00008_c0 (1) + cpd00031_c0 (1)	GMP_c0 (1) + ATP_c0 (1) <==> ADP_c0 (1) + GDP_c0 (1)	1	R00332	2.7.4.8	smc00577	Gmk	Experimental	Liu et al 2015; diCenzo et al 2018a
rxn00237	Nucleoside disphosphate kinase: GDP	cpd00002_c0 (1) + cpd00031_c0 (1) <==> cpd00038_c0 (1) + cpd00008_c0 (1)	ATP_c0 (1) + GDP_c0 (1) <==> GTP_c0 (1) + ADP_c0 (1)	1	R00330	2.7.4.6	smc00595	Ndk	Experimental	diCenzo et al 2018a
rxn05233	Ribonucleotide reductase: GDP	cpd00031_c0 (1) + cpd11421_c0 (1) + cpd00067_c0 (1) ==> cpd00001_c0 (1) + cpd00295_c0 (1) + cpd11420_c0 (1)	GDP_c0 (1) + trdrd_c0 (1) + H_c0 (1) ==> H2O_c0 (1) + dGDP_c0 (1) + trdox_c0 (1)	0	R02019	1.17.4.1	smc01237	NrdJ	Experimental	Taga and Walker 2010; Cowie et al 2006; diCenzo et al 2018a
rxn01353	Nucleoside disphosphate kinase: dGDP	cpd00002_c0 (1) + cpd00295_c0 (1) <==> cpd00241_c0 (1) + cpd00008_c0 (1)	ATP_c0 (1) + dGDP_c0 (1) <==> dGTP_c0 (1) + ADP_c0 (1)	1	R01857	2.7.4.6	smc00595	Ndk	Experimental	diCenzo et al 2018a
rxn00838	Adenylosuccinate synthetase	cpd00114_c0 (1) + cpd00041_c0 (1) + cpd00038_c0 (1) ==> cpd00067_c0 (2) + cpd00009_c0 (1) + cpd02375_c0 (1) + cpd00031_c0 (1)	IMP_c0 (1) + L_Aspartate_c0 (1) + GTP_c0 (1) ==> H_c0 (2) + Phosphate_c0 (1) + Adenylosuccinate_c0 (1) + GDP_c0 (1)	0	R01135	6.3.4.4	smc00643	PurA	Experimental	diCenzo et al 2018a
rxn00800	Adenylosuccinate lyase	cpd02375_c0 (1) <==> cpd00018_c0 (1) + cpd00106_c0 (1)	Adenylosuccinate_c0 (1) <==> AMP_c0 (1) + Fumarate_c0 (1)	1	R01083	4.3.2.2	smc00508	PurB	Experimental	diCenzo et al 2018a
rxn00097	Adenylate kinase: AMP	cpd00018_c0 (1) + cpd00002_c0 (1) <==> cpd00008_c0 (2)	AMP_c0 (1) + ATP_c0 (1) <==> ADP_c0 (2)	1	R00127	2.7.4.3	smc01288	Adk	Experimental	diCenzo et al 2018a
rxn05231	Ribonucleotide reductase: ADP	cpd00008_c0 (1) + cpd11421_c0 (1) + cpd00067_c0 (1) ==> cpd00001_c0 (1) + cpd00177_c0 (1) + cpd11420_c0 (1)	ADP_c0 (1) + trdrd_c0 (1) + H_c0 (1) ==> H2O_c0 (1) + dADP_c0 (1) + trdox_c0 (1)	0	R02017	1.17.4.1	smc01237	NrdJ	Experimental	Taga and Walker 2010; Cowie et al 2006; diCenzo et al 2018a
rxn00839	Nucleoside disphosphate kinase: dADP	cpd00002_c0 (1) + cpd00177_c0 (1) <==> cpd00115_c0 (1) + cpd00008_c0 (1)	ATP_c0 (1) + dADP_c0 (1) <==> dATP_c0 (1) + ADP_c0 (1)	1	R01137	2.7.4.6	smc00595	Ndk	Experimental	diCenzo et al 2018a
Pyrimidine biosynthesis
rxn00414	Carbamoyl phosphate synthase	cpd00002_c0 (2) + cpd00001_c0 (1) + cpd00053_c0 (1) + cpd00242_c0 (1) ==> cpd00067_c0 (2) + cpd00009_c0 (1) + cpd00146_c0 (1) + cpd00023_c0 (1) + cpd00008_c0 (2)	ATP_c0 (2) + H2O_c0 (1) + L_Glutamine_c0 (1) + H2CO3_c0 (1) ==> H_c0 (2) + Phosphate_c0 (1) + Carbamoylphosphate_c0 (1) + L_Glutamate_c0 (1) + ADP_c0 (2)	0	R00575	6.3.5.5	(smc01569 and smc01215)	(CarA and CarB)	Experimental	Kerppola and Kahn 1988a; Vineetha et al 2001; diCenzo et al 2018a
rxn01018	Aspartate carbamoyltransferase	cpd00041_c0 (1) + cpd00146_c0 (1) ==> cpd00067_c0 (1) + cpd00009_c0 (1) + cpd00343_c0 (1)	L_Aspartate_c0 (1) + Carbamoylphosphate_c0 (1) ==> H_c0 (1) + Phosphate_c0 (1) + N_Carbamoyl_L_aspartate_c0 (1)	0	R01397	2.1.3.2	(smc01360 and smc01361)	(PyrB and PyrX)	Experimental but incomplete	diCenzo et al 2018a	In some organisms like Pseudomonas putida, the PyrB protein requires an inactive dihydroorotase protein to function. The Smc01361 protein is encoded downstream of the PyrB protein, is annotated as a dihydroorotase, was essential in Tn-seq data (diCenzo et al 2018a), and its mutation results in pyrimidine auxotrophy as determined in this study (diCenzo et al 2018a). We therefore postulate that Smc…
rxn01465	Dihydroorotase	cpd00001_c0 (1) + cpd00282_c0 (1) <==> cpd00067_c0 (1) + cpd00343_c0 (1)	H2O_c0 (1) + S_Dihydroorotate_c0 (1) <==> H_c0 (1) + N_Carbamoyl_L_aspartate_c0 (1)	1	R01993	3.5.2.3	smc02166	PyrC	Experimental	Vineetha et al 2001; diCenzo et al 2018a
rxn01360	Dihydroorotate dehydrogenase	cpd00282_c0 (1) + cpd00007_c0 (1) ==> cpd00247_c0 (1) + cpd00025_c0 (1)	S_Dihydroorotate_c0 (1) + O2_c0 (1) ==> Orotate_c0 (1) + H2O2_c0 (1)	0	R01867	1.3.99.11	smc02245	PyrD	Experimental	diCenzo et al 2018a
rxn01362	Orotate phosphoribosyltransferase	cpd00247_c0 (1) + cpd00103_c0 (1) ==> cpd00012_c0 (1) + cpd00810_c0 (1)	Orotate_c0 (1) + PRPP_c0 (1) ==> PPi_c0 (1) + Orotidylic_acid_c0 (1)	0	R01870	2.4.2.10	smc02165	PyrE	Experimental	diCenzo et al 2018a
rxn00710	Orotidine 51-phosphate decarboxylase	cpd00067_c0 (1) + cpd00810_c0 (1) ==> cpd00091_c0 (1) + cpd00011_c0 (1)	H_c0 (1) + Orotidylic_acid_c0 (1) ==> UMP_c0 (1) + CO2_c0 (1)	0	R00965	4.1.1.23	smc00412	PyrF	Experimental	diCenzo et al 2018a
rxn00119	Uridylate kinase: UMP	cpd00091_c0 (1) + cpd00002_c0 (1) <==> cpd00014_c0 (1) + cpd00008_c0 (1)	UMP_c0 (1) + ATP_c0 (1) <==> UDP_c0 (1) + ADP_c0 (1)	1	R00158	2.7.4.14	smc02099	PyrH	Experimental	diCenzo et al 2018a
rxn00117	Nucleoside diphosphate kinase: UDP	cpd00002_c0 (1) + cpd00014_c0 (1) <==> cpd00062_c0 (1) + cpd00008_c0 (1)	ATP_c0 (1) + UDP_c0 (1) <==> UTP_c0 (1) + ADP_c0 (1)	1	R00156	2.7.4.6	smc00595	Ndk	Experimental	diCenzo et al 2018a
rxn00412	CTP synthetase	cpd00002_c0 (1) + cpd00001_c0 (1) + cpd00062_c0 (1) + cpd00053_c0 (1) ==> cpd00067_c0 (2) + cpd00009_c0 (1) + cpd00023_c0 (1) + cpd00008_c0 (1) + cpd00052_c0 (1)	ATP_c0 (1) + H2O_c0 (1) + UTP_c0 (1) + L_Glutamine_c0 (1) ==> H_c0 (2) + Phosphate_c0 (1) + L_Glutamate_c0 (1) + ADP_c0 (1) + CTP_c0 (1)	0	R00573	6.3.4.2	smc01025	PyrG	Experimental	Cowie et al 2006; diCenzo et al 2018a
rxn00409	Nucleoside diphosphate kinase: CDP	cpd00002_c0 (1) + cpd00096_c0 (1) <==> cpd00008_c0 (1) + cpd00052_c0 (1)	ATP_c0 (1) + CDP_c0 (1) <==> ADP_c0 (1) + CTP_c0 (1)	1	R00570	2.7.4.6	smc00595	Ndk	Experimental	diCenzo et al 2018a
rxn06076	Ribonucleotide reductase: CDP	cpd00096_c0 (1) + cpd11421_c0 (1) + cpd00067_c0 (1) ==> cpd00001_c0 (1) + cpd00533_c0 (1) + cpd11420_c0 (1)	CDP_c0 (1) + trdrd_c0 (1) + H_c0 (1) ==> H2O_c0 (1) + dCDP_c0 (1) + trdox_c0 (1)	0	R02024	1.17.4.1	smc01237	NrdJ	Experimental	Taga and Walker 2010; Cowie et al 2006; diCenzo et al 2018a
rxn01673	Nucleoside diphosphate kinase: dCDP	cpd00002_c0 (1) + cpd00533_c0 (1) <==> cpd00356_c0 (1) + cpd00008_c0 (1)	ATP_c0 (1) + dCDP_c0 (1) <==> dCTP_c0 (1) + ADP_c0 (1)	1	R02326	2.7.4.6	smc00595	Ndk	Experimental	diCenzo et al 2018a
rxn01672	dCTP aminohydrolase	cpd00067_c0 (1) + cpd00001_c0 (1) + cpd00356_c0 (1) ==> cpd00358_c0 (1) + cpd00013_c0 (1)	H_c0 (1) + H2O_c0 (1) + dCTP_c0 (1) ==> dUTP_c0 (1) + NH3_c0 (1)	0	R02325	3.5.4.13	smc02218	Smc02218	Experimental	diCenzo et al 2018a
rxn01678	Nucleoside diphosphate kinase: dUDP	cpd00002_c0 (1) + cpd00978_c0 (1) <==> cpd00358_c0 (1) + cpd00008_c0 (1)	ATP_c0 (1) + dUDP_c0 (1) <==> dUTP_c0 (1) + ADP_c0 (1)	1	R02331	2.7.4.6	smc00595	Ndk	Experimental	diCenzo et al 2018a
rxn01517	Uridylate kinase: dUMP	cpd00002_c0 (1) + cpd00299_c0 (1) <==> cpd00978_c0 (1) + cpd00008_c0 (1)	ATP_c0 (1) + dUMP_c0 (1) <==> dUDP_c0 (1) + ADP_c0 (1)	1	R02098	2.7.4.9	smc01189	Tmk	Experimental	diCenzo et al 2018a
rxn01520	Thymidylate synthase	cpd00299_c0 (1) + cpd00125_c0 (1) ==> cpd00330_c0 (1) + cpd00298_c0 (1)	dUMP_c0 (1) + 5_10_Methylenetetrahydrofolate_c0 (1) ==> Dihydrofolate_c0 (1) + dTMP_c0 (1)	0	R02101	2.1.1.45	smc01444	ThyA	Experimental	Ross et al 1990; O'Flaherty et al 1995; diCenzo et al 2018a
rxn01513	Thymidylate kinase: dTMP	cpd00002_c0 (1) + cpd00298_c0 (1) <==> cpd00297_c0 (1) + cpd00008_c0 (1)	ATP_c0 (1) + dTMP_c0 (1) <==> dTDP_c0 (1) + ADP_c0 (1)	1	R02094	2.7.4.9	smc01189	Tmk	Experimental	diCenzo et al 2018a
rxn01512	Nucleoside diphosphate kinase: dTDP	cpd00002_c0 (1) + cpd00297_c0 (1) <==> cpd00357_c0 (1) + cpd00008_c0 (1)	ATP_c0 (1) + dTDP_c0 (1) <==> dTTP_c0 (1) + ADP_c0 (1)	1	R02093	2.7.4.6	smc00595	Ndk	Experimental	diCenzo et al 2018a
rxn00364	Cytidylate kinase - CMP	cpd00002_c0 (1) + cpd00046_c0 (1) <==> cpd00096_c0 (1) + cpd00008_c0 (1)	ATP_c0 (1) + CMP_c0 (1) <==> CDP_c0 (1) + ADP_c0 (1)	1	R00512	2.7.4.14	smc00334	Cmk	Predicted		This gene did not appear essential in Tn-seq data (diCenzo et al 2018a), although less than expected number of insertions were found in this gene during growth in rich medium. The inclusion of this reaction is not due to a requirement to produce CMP, but due to a requirement to metabolize CMP released during other reactions. This reaction is presumably dispensible in true cells due to other fates…
DNA biosynthesis
rxn05294	DNA synthesis and partitioning	cpd00002_c0 (100) + cpd00115_c0 (18.95) + cpd00356_c0 (31.05) + cpd00241_c0 (31.05) + cpd00357_c0 (18.95) + cpd00001_c0 (100) ==> cpd11461_c0 (1) + cpd00008_c0 (100) + cpd00009_c0 (100) + cpd00012_c0 (100) + cpd00067_c0 (100)	ATP_c0 (100) + dATP_c0 (18.95) + dCTP_c0 (31.05) + dGTP_c0 (31.05) + dTTP_c0 (18.95) + H2O_c0 (100) ==> DNA (1) + ADP_c0 (100) + Phosphate_c0 (100) + PPi_c0 (100) + H_c0 (100)	0			((smc02789 or NonEssential) and smc01375 and smc02905 and smc01190 and smc00415 and smc00586 and smc02802 and smc00561 and smc01567 and smc02857 and smc01142 and smc01233 and (smc00018 or smc02327 or smc00867) and (smc02850 or NonEssential) and smc01878 and smc01231 and smc02782 and smc01761 and smc01018 and smc01364 and smc00617 and smc01167 and smc02496 and smc02800 and smc02801)	((DnaQ or NonEssential) and DnaE1 and DnaX and Smc01190 and DnaN and Smc00586 and Smc02802 and DnaB and DnaG and DnaK and GrpE and Ssb and (RnhA or RnhA2 or RnhB) and (PolA or NonEssential) and LigA and GyrA and GyrB and ParC and ParE and TopA and Smc00617 and DnaA and PriA and ParA and ParB)	Experimental but incomplete	Margolin et al 1995; Nisa-Martínez et al 2016; Frage et al 2016; Cowie et al 2006; diCenzo et al 2018a	The annotation of many of the proteins are supported by previous work and their mutation appeared lethal in this Tn-seq data. However, the role of proteins that either appear non-essential or redundant are not validated. The Smc00617 protein is included here as it was essential in the Tn-seq data and may be an ortholog of the essential Hda protein of E. coli. There appears to be no theta or psi p…
RNA biosynthesis
rxn13784	RNA_transcription_c0	cpd00002_c0 (121.91) + cpd00062_c0 (21.91) + cpd00052_c0 (28.09) + cpd00038_c0 (28.09) + cpd00001_c0 (100) ==> cpd00008_c0 (100) + cpd00009_c0 (100) + cpd00012_c0 (100) + cpd00067_c0 (100) + cpd11613_c0 (1)	ATP_c0 (121.91) + UTP_c0 (21.91) + CTP_c0 (28.09) + GTP_c0 (28.09) + H2O_c0 (100) ==> ADP_c0 (100) + Phosphate_c0 (100) + PPi_c0 (100) + H_c0 (100) + RNA (1)	0			(smc01285 and smc01317 and smc01316 and smc02408 and smc01563 and (smc01218 or sma0149) and smc02912 and smc01778 and smc01322 and smc02796 and smc02700)	(RpoA and RpoB and RpoC and RpoZ and RpoD and (GreA or Sma0149) and NusA and NusB and NusG and Rho and Smc02700)	Experimental but incomplete	Neilson and Brown 1985; Peck et al 2002; Wells and Long 2003; Rushing and Long 1995; Cowie et al 2006; diCenzo et al 2018a	In this Tn-seq data, greA was only essential in the absence of pSymA and pSymB, suggesting both that the product of greA has the annotated function and that there is a second copy on pSymA or pSymB, with the most likey candidate being sma0149.
Saturated fatty acid biosynthesis
rxn00792	Biotin:CoA ligase	cpd00012_c0 (1) + cpd03517_c0 (1) <==> cpd00067_c0 (1) + cpd00002_c0 (1) + cpd00104_c0 (1)	PPi_c0 (1) + Biotinyl_5_AMP_c0 (1) <==> H_c0 (1) + ATP_c0 (1) + Biotin_c0 (1)	1	R01074	6.3.4.15	smc01928	BirA	Experimental	diCenzo et al 2018a
rxn06864	Biotinyl-5'-AMP:apo-[carboxylase] ligase (AMP-forming)	cpd03517_c0 (1) + cpd12847_c0 (1) ==> cpd00018_c0 (1) + cpd12848_c0 (1) + cpd00067_c0 (2)	Biotinyl_5_AMP_c0 (1) + Apo-[carboxylase] (1) ==> AMP_c0 (1) + Holo_carboxylase_c0 (1) + H_c0 (2)	0	R05145	6.3.4.15	smc01928	BirA	Experimental	diCenzo et al 2018a
rxn06672	acetyl-CoA carboxylase / biotin carboxylase reaction 1	cpd00002_c0 (1) + cpd12848_c0 (1) + cpd00242_c0 (1) <==> cpd00067_c0 (1) + cpd00009_c0 (1) + cpd12543_c0 (1) + cpd00008_c0 (1)	ATP_c0 (1) + Holo_carboxylase_c0 (1) + H2CO3_c0 (1) <==> H_c0 (1) + Phosphate_c0 (1) + Carboxybiotin_carboxyl_carrier_protein_c0 (1) + ADP_c0 (1)	1	R04385	6.3.4.14	(smc01345 and smc01344)	(AccC and AccB)	Experimental	Nogales et al 2010; Cowie et al 2006; diCenzo et al 2018a
rxn06673	acetyl-CoA carboxylase / biotin carboxylase reaction 2	cpd12543_c0 (1) + cpd00022_c0 (1) ==> cpd12848_c0 (1) + cpd00070_c0 (1)	Carboxybiotin_carboxyl_carrier_protein_c0 (1) + Acetyl_CoA_c0 (1) ==> Holo_carboxylase_c0 (1) + Malonyl_CoA_c0 (1)	0	R04386	6.4.1.2	(smc02764 and smc00690)	(AccD and AccA)	Experimental	Nogales et al 2010; diCenzo et al 2018a
rxn05465	malonyl-ACP:[acyl-carrier-protein] transferase	cpd00070_c0 (1) + cpd11493_c0 (1) <==> cpd00010_c0 (1) + cpd11492_c0 (1)	Malonyl_CoA_c0 (1) + ACP_c0 (1) <==> CoA_c0 (1) + Malonyl_acyl_carrierprotein__c0 (1)	1	R01626	2.3.1.39	(smc00571 and smc00573)	(FabD and AcpP)	Experimental but incomplete	Platt et al 1990; López-Lara and Geiger 2000; diCenzo et al 2018a	In Tn-seq data (diCenzo et al 2018a), fabD did not appear to be absolutely essential, particularly in strains lacking pSymA and pSymB. There may therefore be another enzyme encoded by the S. meliloti chromosome capable of performing this reaction, but at a slow rate. A possible candidate is RkpA.
rxn08766	Acetoacetyl-ACP synthase	cpd00022_c0 (1) + cpd00067_c0 (1) + cpd11492_c0 (1) <==> cpd00010_c0 (1) + cpd00011_c0 (1) + cpd11488_c0 (1)	Acetyl_CoA_c0 (1) + H_c0 (1) + Malonyl_acyl_carrierprotein__c0 (1) <==> CoA_c0 (1) + CO2_c0 (1) + Acetoacetyl_ACP_c0 (1)	1	R10707	2.3.1.180	smc01785	FabH	Experimental	diCenzo et al 2018a
rxn05339	Acetoacetyl-ACP dehydrogenase	cpd00006_c0 (1) + cpd11478_c0 (1) <==> cpd00067_c0 (1) + cpd11488_c0 (1) + cpd00005_c0 (1)	NADP_c0 (1) + R_3_Hydroxybutanoyl_acyl_carrier_protein_c0 (1) <==> H_c0 (1) + Acetoacetyl_ACP_c0 (1) + NADPH_c0 (1)	1	R02767	1.1.1.100	smc00572	FabG	Experimental	Mao et al 2016; diCenzo et al 2018a
rxn05329	(R)-3-hydroxy-butanoyl-ACP dehydratase	cpd11478_c0 (1) <==> cpd00001_c0 (1) + cpd11465_c0 (1)	R_3_Hydroxybutanoyl_acyl_carrier_protein_c0 (1) <==> H2O_c0 (1) + But_2_enoyl_acyl_carrier_protein_c0 (1)	1	R10208	4.2.1.59	smc02092	FabZ	Experimental but incomplete	diCenzo et al 2018a	Only FabZ was added to this reaction based on the differences in affinities for the substrate of the E. coli proteins (Heath and Rock 1996), but FabA may also catalyze this reaction
rxn05322	But-2-enoyl-ACP reductase	cpd00067_c0 (1) + cpd00004_c0 (1) + cpd11465_c0 (1) ==> cpd11464_c0 (1) + cpd00003_c0 (1)	H_c0 (1) + NADH_c0 (1) + But_2_enoyl_acyl_carrier_protein_c0 (1) ==> Butyryl_ACP_c0 (1) + NAD_c0 (1)	0	R01403	1.3.1.9	smc00326	FabI2	Experimental but incomplete	Cowie et al; diCenzo et al 2018a	There are two fabI genes in S. meliloti, and in Tn-seq data (diCenzo et al 2018a), both appeared essential suggesting they likely have separate functions. As fabI2 is located next to fabB and fabA, we predict that FabI2 functions as the general enzyme associated with this reaction, while FabI1 is involved in very long chain fatty acid biosynthesis.
rxn05346	3-oxohexanoyl-ACP synthase	cpd11464_c0 (1) + cpd00067_c0 (1) + cpd11492_c0 (1) ==> cpd11493_c0 (1) + cpd00011_c0 (1) + cpd11486_c0 (1)	Butyryl_ACP_c0 (1) + H_c0 (1) + Malonyl_acyl_carrierprotein__c0 (1) ==> ACP_c0 (1) + CO2_c0 (1) + 3_Oxohexanoyl_acp_c0 (1)	0	R02768	2.3.1.179 and 2.3.1.41	(smc00574 and smc00327)	(FabF or FabB)	Experimental but incomplete	diCenzo et al 2018a	FabF and FabB are annotated as catalyzing the same reaction, but both were essential in Tn-seq data (diCenzo et al 2018a). Therefore they presumably have distinct, but likely overlapping, substrate specificity. Therefore, in most cases the reactions are annotated as FabF or FabB since it has not been studies in S. meliloti the substrate specificies of these enzymes. There are only two reactions w…
rxn05337	3-oxohexanoyl-ACP dehydrogenase	cpd00006_c0 (1) + cpd11479_c0 (1) <==> cpd00067_c0 (1) + cpd11486_c0 (1) + cpd00005_c0 (1)	NADP_c0 (1) + D_3_Hydroxyhexanoyl_acp_c0 (1) <==> H_c0 (1) + 3_Oxohexanoyl_acp_c0 (1) + NADPH_c0 (1)	1	R02767	1.1.1.100	smc00572	FabG	Experimental	Mao et al 2016; diCenzo et al 2018a
rxn05330	(R)-3-hydroxy-hexanoyl-ACP dehydratase	cpd11479_c0 (1) <==> cpd00001_c0 (1) + cpd11473_c0 (1)	D_3_Hydroxyhexanoyl_acp_c0 (1) <==> H2O_c0 (1) + 2E_Hexenoyl_acp_c0 (1)	1	R10208	4.2.1.59	(smc02092 or smc00328)	(FabZ or FabA)	Experimental but incomplete	diCenzo et al 2018a	Both FabZ and FabA were added to this reaction based on the differences in affinities for the substrate of the E. coli proteins (Heath and Rock 1996), but this may not be the case in S. meliloti.
rxn05326	trans-Hex-2-enoyl-ACP reductase	cpd00067_c0 (1) + cpd00004_c0 (1) + cpd11473_c0 (1) ==> cpd11472_c0 (1) + cpd00003_c0 (1)	H_c0 (1) + NADH_c0 (1) + 2E_Hexenoyl_acp_c0 (1) ==> Hexanoyl_ACP_c0 (1) + NAD_c0 (1)	0	R01403	1.3.1.9	smc00326	FabI2	Experimental but incomplete	Cowie et al; diCenzo et al 2018a	There are two fabI genes in S. meliloti, and in Tn-seq data (diCenzo et al 2018a), both appeared essential suggesting they likely have separate functions. As fabI2 is located next to fabB and fabA, we predict that FabI2 functions as the general enzyme associated with this reaction, while FabI1 is involved in very long chain fatty acid biosynthesis.
rxn05350	3-oxooctanoyl-ACP synthase	cpd00067_c0 (1) + cpd11472_c0 (1) + cpd11492_c0 (1) ==> cpd11493_c0 (1) + cpd00011_c0 (1) + cpd11490_c0 (1)	H_c0 (1) + Hexanoyl_ACP_c0 (1) + Malonyl_acyl_carrierprotein__c0 (1) ==> ACP_c0 (1) + CO2_c0 (1) + 3_oxooctanoyl_acp_c0 (1)	0	R02768	2.3.1.179 and 2.3.1.41	(smc00574 and smc00327)	(FabF or FabB)	Experimental but incomplete	diCenzo et al 2018a	FabF and FabB are annotated as catalyzing the same reaction, but both were essential in Tn-seq data (diCenzo et al 2018a). Therefore they presumably have distinct, but likely overlapping, substrate specificity. Therefore, in most cases the reactions are annotated as FabF or FabB since it has not been studies in S. meliloti the substrate specificies of these enzymes. There are only two reactions w…
rxn05341	3-oxooctanoyl-ACP dehydrogenase	cpd11483_c0 (1) + cpd00006_c0 (1) <==> cpd00067_c0 (1) + cpd11490_c0 (1) + cpd00005_c0 (1)	R_3_Hydroxyoctanoyl_acyl_carrier_protein_c0 (1) + NADP_c0 (1) <==> H_c0 (1) + 3_oxooctanoyl_acp_c0 (1) + NADPH_c0 (1)	1	R02767	1.1.1.100	smc00572	FabG	Experimental	Mao et al 2016; diCenzo et al 2018a
rxn05334	(R)-3-hydroxy-octanoyl-ACP dehydratase	cpd11483_c0 (1) <==> cpd11471_c0 (1) + cpd00001_c0 (1)	R_3_Hydroxyoctanoyl_acyl_carrier_protein_c0 (1) <==> 2E_Octenoyl_acp_c0 (1) + H2O_c0 (1)	1	R10208	4.2.1.59	(smc02092 or smc00328)	(FabZ or FabA)	Experimental but incomplete	diCenzo et al 2018a	Both FabZ and FabA were added to this reaction based on the differences in affinities for the substrate of the E. coli proteins (Heath and Rock 1996), but this may not be the case in S. meliloti.
rxn05325	trans-Oct-2-enoyl-ACP reductase	cpd11471_c0 (1) + cpd00067_c0 (1) + cpd00004_c0 (1) ==> cpd11470_c0 (1) + cpd00003_c0 (1)	2E_Octenoyl_acp_c0 (1) + H_c0 (1) + NADH_c0 (1) ==> Octanoyl_ACP_c0 (1) + NAD_c0 (1)	0	R01403	1.3.1.9	smc00326	FabI2	Experimental but incomplete	Cowie et al; diCenzo et al 2018a	There are two fabI genes in S. meliloti, and Tn-seq data (diCenzo et al 2018a), both appeared essential suggesting they likely have separate functions. As fabI2 is located next to fabB and fabA, we predict that FabI2 functions as the general enzyme associated with this reaction, while FabI1 is involved in very long chain fatty acid biosynthesis.
rxn05343	3-oxodecanoyl-ACP synthase	cpd00067_c0 (1) + cpd11492_c0 (1) + cpd11470_c0 (1) ==> cpd11493_c0 (1) + cpd00011_c0 (1) + cpd11487_c0 (1)	H_c0 (1) + Malonyl_acyl_carrierprotein__c0 (1) + Octanoyl_ACP_c0 (1) ==> ACP_c0 (1) + CO2_c0 (1) + 3_oxodecanoyl_acp_c0 (1)	0	R02768	2.3.1.179 and 2.3.1.41	(smc00574 and smc00327)	(FabF or FabB)	Experimental but incomplete	diCenzo et al 2018a	FabF and FabB are annotated as catalyzing the same reaction, but both were essential in Tn-seq data (diCenzo et al 2018a). Therefore they presumably have distinct, but likely overlapping, substrate specificity. Therefore, in most cases the reactions are annotated as FabF or FabB since it has not been studies in S. meliloti the substrate specificies of these enzymes. There are only two reactions w…
rxn05338	3-oxydecanoyl-ACP dehydrogenase	cpd11482_c0 (1) + cpd00006_c0 (1) <==> cpd00067_c0 (1) + cpd11487_c0 (1) + cpd00005_c0 (1)	R_3_Hydroxydecanoyl_acyl_carrier_protein_c0 (1) + NADP_c0 (1) <==> H_c0 (1) + 3_oxodecanoyl_acp_c0 (1) + NADPH_c0 (1)	1	R02767	1.1.1.100	smc00572	FabG	Experimental	Mao et al 2016; diCenzo et al 2018a
rxn05333	(R)-3-hydroxy-decanoyl-ACP dehydratase	cpd11482_c0 (1) <==> cpd11475_c0 (1) + cpd00001_c0 (1)	R_3_Hydroxydecanoyl_acyl_carrier_protein_c0 (1) <==> 2E_Decenoyl_acp_c0 (1) + H2O_c0 (1)	1	R10208	4.2.1.59	(smc02092 or smc00328)	(FabZ or FabA)	Experimental but incomplete	diCenzo et al 2018a	Both FabZ and FabA were added to this reaction based on the differences in affinities for the substrate of the E. coli proteins (Heath and Rock 1996), but this may not be the case in S. meliloti.
rxn05327	trans-Dec-2-enoyl-ACP reductase	cpd11475_c0 (1) + cpd00067_c0 (1) + cpd00004_c0 (1) ==> cpd11474_c0 (1) + cpd00003_c0 (1)	2E_Decenoyl_acp_c0 (1) + H_c0 (1) + NADH_c0 (1) ==> Decanoyl_ACP_c0 (1) + NAD_c0 (1)	0	R01403	1.3.1.9	smc00326	FabI2	Experimental but incomplete	Cowie et al; diCenzo et al 2018a	There are two fabI genes in S. meliloti, and in Tn-seq data (diCenzo et al 2018a), both appeared essential suggesting they likely have separate functions. As fabI2 is located next to fabB and fabA, we predict that FabI2 functions as the general enzyme associated with this reaction, while FabI1 is involved in very long chain fatty acid biosynthesis.
rxn05348	3-oxo-dodecanoyl-ACP synthase	cpd11474_c0 (1) + cpd00067_c0 (1) + cpd11492_c0 (1) ==> cpd11489_c0 (1) + cpd11493_c0 (1) + cpd00011_c0 (1)	Decanoyl_ACP_c0 (1) + H_c0 (1) + Malonyl_acyl_carrierprotein__c0 (1) ==> 3_oxododecanoyl_acp_c0 (1) + ACP_c0 (1) + CO2_c0 (1)	0	R02768	2.3.1.179 and 2.3.1.41	(smc00574 and smc00327)	(FabF or FabB)	Experimental but incomplete	diCenzo et al 2018a	FabF and FabB are annotated as catalyzing the same reaction, but both were essential in Tn-seq data (diCenzo et al 2018a). Therefore they presumably have distinct, but likely overlapping, substrate specificity. Therefore, in most cases the reactions are annotated as FabF or FabB since it has not been studies in S. meliloti the substrate specificies of these enzymes. There are only two reactions w…
rxn05340	3-oxo-dodecanoyl-ACP dehydrogenase	cpd00006_c0 (1) + cpd11480_c0 (1) <==> cpd11489_c0 (1) + cpd00067_c0 (1) + cpd00005_c0 (1)	NADP_c0 (1) + D_3_Hydroxydodecanoyl_acp_c0 (1) <==> 3_oxododecanoyl_acp_c0 (1) + H_c0 (1) + NADPH_c0 (1)	1	R02767	1.1.1.100	smc00572	FabG	Experimental	Mao et al 2016; diCenzo et al 2018a
rxn05331	(R)-3-hydroxy-dodecanoyl-ACP dehydratase	cpd11480_c0 (1) <==> cpd00001_c0 (1) + cpd11469_c0 (1)	D_3_Hydroxydodecanoyl_acp_c0 (1) <==> H2O_c0 (1) + 2E_Dodecenoyl_acp_c0 (1)	1	R10208	4.2.1.59	(smc02092 or smc00328)	(FabZ or FabA)	Experimental but incomplete	diCenzo et al 2018a	Both FabZ and FabA were added to this reaction based on the differences in affinities for the substrate of the E. coli proteins (Heath and Rock 1996), but this may not be the case in S. meliloti.
rxn05324	trans-Dodec-2-enoyl-ACP reductase	cpd00067_c0 (1) + cpd11469_c0 (1) + cpd00004_c0 (1) ==> cpd11468_c0 (1) + cpd00003_c0 (1)	H_c0 (1) + 2E_Dodecenoyl_acp_c0 (1) + NADH_c0 (1) ==> Dodecanoyl_ACP_c0 (1) + NAD_c0 (1)	0	R01403	1.3.1.9	smc00326	FabI2	Experimental but incomplete	Cowie et al; diCenzo et al 2018a	There are two fabI genes in S. meliloti, and in Tn-seq data (diCenzo et al 2018a), both appeared essential suggesting they likely have separate functions. As fabI2 is located next to fabB and fabA, we predict that FabI2 functions as the general enzyme associated with this reaction, while FabI1 is involved in very long chain fatty acid biosynthesis.
rxn05345	3-oxo-tetradecanoyl-ACP synthase	cpd00067_c0 (1) + cpd11492_c0 (1) + cpd11468_c0 (1) <==> cpd11493_c0 (1) + cpd00011_c0 (1) + cpd11491_c0 (1)	H_c0 (1) + Malonyl_acyl_carrierprotein__c0 (1) + Dodecanoyl_ACP_c0 (1) <==> ACP_c0 (1) + CO2_c0 (1) + 3_oxotetradecanoyl_acp_c0 (1)	1	R02768	2.3.1.179 and 2.3.1.41	(smc00574 and smc00327)	(FabF or FabB)	Experimental but incomplete	diCenzo et al 2018a	FabF and FabB are annotated as catalyzing the same reaction, but both were essential in Tn-seq data (diCenzo et al 2018a). Therefore they presumably have distinct, but likely overlapping, substrate specificity. Therefore, in most cases the reactions are annotated as FabF or FabB since it has not been studies in S. meliloti the substrate specificies of these enzymes. There are only two reactions w…
rxn05342	3-oxo-tetradecanoyl-ACP dehydrogenase	cpd11484_c0 (1) + cpd00006_c0 (1) <==> cpd00067_c0 (1) + cpd11491_c0 (1) + cpd00005_c0 (1)	HMA_c0 (1) + NADP_c0 (1) <==> H_c0 (1) + 3_oxotetradecanoyl_acp_c0 (1) + NADPH_c0 (1)	1	R02767	1.1.1.100	smc00572	FabG	Experimental	Mao et al 2016; diCenzo et al 2018a
rxn05335	(R)-3-hydroxy-tetradecanoyl-ACP dehydratase	cpd11484_c0 (1) <==> cpd11467_c0 (1) + cpd00001_c0 (1)	HMA_c0 (1) <==> 2E_Tetradecenoyl_acp_c0 (1) + H2O_c0 (1)	1	R10208	4.2.1.59	(smc02092 or smc00328)	(FabZ or FabA)	Experimental but incomplete	diCenzo et al 2018a	Both FabZ and FabA were added to this reaction based on the differences in affinities for the substrate of the E. coli proteins (Heath and Rock 1996), but this may not be the case in S. meliloti.
rxn05323	trans-Tetradec-2-enoyl-ACP reductase	cpd00067_c0 (1) + cpd11467_c0 (1) + cpd00004_c0 (1) ==> cpd00003_c0 (1) + cpd11466_c0 (1)	H_c0 (1) + 2E_Tetradecenoyl_acp_c0 (1) + NADH_c0 (1) ==> NAD_c0 (1) + Myristoyl_ACP_c0 (1)	0	R01403	1.3.1.9	smc00326	FabI2	Experimental but incomplete	Cowie et al; diCenzo et al 2018a	There are two fabI genes in S. meliloti, and in Tn-seq data (diCenzo et al 2018a), both appeared essential suggesting they likely have separate functions. As fabI2 is located next to fabB and fabA, we predict that FabI2 functions as the general enzyme associated with this reaction, while FabI1 is involved in very long chain fatty acid biosynthesis.
rxn05344	3-oxohexadecanoyl-ACP synthase	cpd00067_c0 (1) + cpd11492_c0 (1) + cpd11466_c0 (1) ==> cpd11493_c0 (1) + cpd11485_c0 (1) + cpd00011_c0 (1)	H_c0 (1) + Malonyl_acyl_carrierprotein__c0 (1) + Myristoyl_ACP_c0 (1) ==> ACP_c0 (1) + 3_oxohexadecanoyl_acp_c0 (1) + CO2_c0 (1)	0	R02768	2.3.1.179 and 2.3.1.41	(smc00574 and smc00327)	(FabF or FabB)	Experimental but incomplete	diCenzo et al 2018a	FabF and FabB are annotated as catalyzing the same reaction, but both were essential in Tn-seq data (diCenzo et al 2018a). Therefore they presumably have distinct, but likely overlapping, substrate specificity. Therefore, in most cases the reactions are annotated as FabF or FabB since it has not been studies in S. meliloti the substrate specificies of these enzymes. There are only two reactions w…
rxn05336	3-oxohexadecanoyl-ACP dehydrogenase	cpd11481_c0 (1) + cpd00006_c0 (1) <==> cpd11485_c0 (1) + cpd00067_c0 (1) + cpd00005_c0 (1)	R_3_hydroxypalmitoyl_acyl_carrierprotein__c0 (1) + NADP_c0 (1) <==> 3_oxohexadecanoyl_acp_c0 (1) + H_c0 (1) + NADPH_c0 (1)	1	R02767	1.1.1.100	smc00572	FabG	Experimental	Mao et al 2016; diCenzo et al 2018a
rxn05332	(R)-3-hydroxy-hexadecanoyl-ACP dehydratase	cpd11481_c0 (1) <==> cpd00001_c0 (1) + cpd11477_c0 (1)	R_3_hydroxypalmitoyl_acyl_carrierprotein__c0 (1) <==> H2O_c0 (1) + 2E_Hexadecenoyl_acp_c0 (1)	1	R10208	4.2.1.59	(smc02092 or smc00328)	(FabZ or FabA)	Experimental but incomplete	diCenzo et al 2018a	Both FabZ and FabA were added to this reaction based on the differences in affinities for the substrate of the E. coli proteins (Heath and Rock 1996), but this may not be the case in S. meliloti.
rxn05328	trans-Hexadec-2-enoyl-ACP reductase	cpd00067_c0 (1) + cpd00004_c0 (1) + cpd11477_c0 (1) ==> cpd11476_c0 (1) + cpd00003_c0 (1)	H_c0 (1) + NADH_c0 (1) + 2E_Hexadecenoyl_acp_c0 (1) ==> hexadecanoyl_acp_c0 (1) + NAD_c0 (1)	0	R01403	1.3.1.9	smc00326	FabI2	Experimental but incomplete	Cowie et al; diCenzo et al 2018a	There are two fabI genes in S. meliloti, and in Tn-seq data (diCenzo et al 2018a), both appeared essential suggesting they likely have separate functions. As fabI2 is located next to fabB and fabA, we predict that FabI2 functions as the general enzyme associated with this reaction, while FabI1 is involved in very long chain fatty acid biosynthesis.
rxn05460	3-oxooctadecanoyl-ACP synthase	cpd00067_c0 (1) + cpd11476_c0 (1) + cpd11492_c0 (1) ==> cpd11493_c0 (1) + cpd00011_c0 (1) + cpd11570_c0 (1)	H_c0 (1) + hexadecanoyl_acp_c0 (1) + Malonyl_acyl_carrierprotein__c0 (1) ==> ACP_c0 (1) + CO2_c0 (1) + 3_Oxooctodecanoyl_ACP_c0 (1)	0	R02768	2.3.1.179 and 2.3.1.41	(smc00574 and smc00327)	(FabF or FabB)	Experimental but incomplete	diCenzo et al 2018a	FabF and FabB are annotated as catalyzing the same reaction, but both were essential in Tn-seq data (diCenzo et al 2018a). Therefore they presumably have distinct, but likely overlapping, substrate specificity. Therefore, in most cases the reactions are annotated as FabF or FabB since it has not been studies in S. meliloti the substrate specificies of these enzymes. There are only two reactions w…
rxn05461	3-oxooctadecanoyl-ACP dehydrogenase	cpd00067_c0 (1) + cpd11570_c0 (1) + cpd00005_c0 (1) <==> cpd00006_c0 (1) + cpd11571_c0 (1)	H_c0 (1) + 3_Oxooctodecanoyl_ACP_c0 (1) + NADPH_c0 (1) <==> NADP_c0 (1) + 3_Hydroxyoctodecanoyl_ACP_c0 (1)	1	R02767	1.1.1.100	smc00572	FabG	Experimental	Mao et al 2016; diCenzo et al 2018a
rxn05462	(R)-3-hydroxy-octadecanoyl-ACP dehydratase	cpd11571_c0 (1) <==> cpd00001_c0 (1) + cpd11572_c0 (1)	3_Hydroxyoctodecanoyl_ACP_c0 (1) <==> H2O_c0 (1) + trans_Octodec_2_enoyl_ACP_c0 (1)	1	R10208	4.2.1.59	(smc02092 or smc00328)	(FabZ or FabA)	Experimental but incomplete	diCenzo et al 2018a	Both FabZ and FabA were added to this reaction based on the differences in affinities for the substrate of the E. coli proteins (Heath and Rock 1996), but this may not be the case in S. meliloti.
rxn05464	trans-Octadec-2-enoyl-ACP reductase	cpd00067_c0 (1) + cpd00004_c0 (1) + cpd11572_c0 (1) ==> cpd15268_c0 (1) + cpd00003_c0 (1)	H_c0 (1) + NADH_c0 (1) + trans_Octodec_2_enoyl_ACP_c0 (1) ==> Octadecanoyl_ACP_c0 (1) + NAD_c0 (1)	0	R01403	1.3.1.9	smc00326	FabI2	Experimental but incomplete	Cowie et al; diCenzo et al 2018a	There are two fabI genes in S. meliloti, and in Tn-seq data (diCenzo et al 2018a), both appeared essential suggesting they likely have separate functions. As fabI2 is located next to fabB and fabA, we predict that FabI2 functions as the general enzyme associated with this reaction, while FabI1 is involved in very long chain fatty acid biosynthesis.
Unsaturated fatty acid biosynthesis
rxn07455	trans-Dec-2-enoyl-ACP isomerase	cpd11475_c0 (1) <==> cpd12489_c0 (1)	2E_Decenoyl_acp_c0 (1) <==> cis-3-Decenoyl-ACP_c0 (1)	1	R07639	5.3.3.14	smc00328	FabA	Experimental	diCenzo et al 2018a
rxnUS1	beta-keto-cis-delta-5-dodecanoyl-ACP synthase	cpd12489_c0 (1) + cpd00067_c0 (1) + cpd11492_c0 (1) ==> cpdUS1_c0 (1) + cpd11493_c0 (1) + cpd00011_c0 (1)	cis-3-Decenoyl-ACP_c0 (1) + H_c0 (1) + Malonyl_acyl_carrierprotein__c0 (1) ==> (5Z)-3-oxo-docec-5-enoyl-ACP_c0 (1) + ACP_c0 (1) + CO2_c0 (1)	0	R04963	2.3.1.41	smc00327	FabB	Experimental but incomplete	diCenzo et al 2018a	FabF and FabB are annotated as catalyzing the same reaction, but both were essential in Tn-seq data (diCenzo et al 2018a). Therefore they presumably have distinct, but likely overlapping, substrate specificity. Therefore, in most cases the reactions are annotated as FabF or FabB since it has not been studies in S. meliloti the substrate specificies of these enzymes. There are only two reactions w…
rxnUS2	3-oxo-cis-delta-5-dodecenoyl-ACP dehydrogenase	cpd00006_c0 (1) + cpdUS2_c0 (1) <==> cpdUS1_c0 (1) + cpd00067_c0 (1) + cpd00005_c0 (1)	NADP_c0 (1) + (3R_5Z)-3-hydroxy-dodec-5-enoyl-ACP_c0 (1) <==> (5Z)-3-oxo-docec-5-enoyl-ACP_c0 (1) + H_c0 (1) + NADPH_c0 (1)	1	R02767	1.1.1.100	smc00572	FabG	Experimental	Mao et al 2016; diCenzo et al 2018a
rxnUS3	3-hydroxy-cis-delta-5-dodecenoyl-ACP dehydratase	cpdUS2_c0 (1) <==> cpd00001_c0 (1) + cpdUS3_c0 (1)	(3R_5Z)-3-hydroxy-dodec-5-enoyl-ACP_c0 (1) <==> H2O_c0 (1) + (3E_5Z)-dodeca-3_5-dienoyl-ACP_c0 (1)	1	R10208	4.2.1.59	smc02092	FabZ	Experimental but incomplete	diCenzo et al 2018a	Ony FabZ is added to the reactions for unsaturated fatty acid biosynthesis based on the work in E. coli (Heath and Rock 1996).
rxnUS4	cis-delta-5-dodecenoyl-ACP reductase	cpd00067_c0 (1) + cpdUS3_c0 (1) + cpd00004_c0 (1) ==> cpdUS4_c0 (1) + cpd00003_c0 (1)	H_c0 (1) + (3E_5Z)-dodeca-3_5-dienoyl-ACP_c0 (1) + NADH_c0 (1) ==> (5Z)-dodec-5-enoyl-ACP_c0 (1) + NAD_c0 (1)	0	R01403	1.3.1.9	smc00326	FabI2	Experimental but incomplete	Cowie et al; diCenzo et al 2018a	There are two fabI genes in S. meliloti, and in Tn-seq data (diCenzo et al 2018a), both appeared essential suggesting they likely have separate functions. As fabI2 is located next to fabB and fabA, we predict that FabI2 functions as the general enzyme associated with this reaction, while FabI1 is involved in very long chain fatty acid biosynthesis.
rxnUS5	3-oxo-cis-delta-7-tetradecenoyl-ACP synthase	cpd00067_c0 (1) + cpd11492_c0 (1) + cpdUS4_c0 (1) <==> cpd11493_c0 (1) + cpd00011_c0 (1) + cpdUS5_c0 (1)	H_c0 (1) + Malonyl_acyl_carrierprotein__c0 (1) + (5Z)-dodec-5-enoyl-ACP_c0 (1) <==> ACP_c0 (1) + CO2_c0 (1) + 3-oxo-cis-delta-7-tetradecenoyl-ACP_c0 (1)	1	R04726	2.3.1.179 and 2.3.1.41	(smc00574 and smc00327)	(FabF or FabB)	Experimental but incomplete	diCenzo et al 2018a	FabF and FabB are annotated as catalyzing the same reaction, but both were essential in Tn-seq data (diCenzo et al 2018a). Therefore they presumably have distinct, but likely overlapping, substrate specificity. Therefore, in most cases the reactions are annotated as FabF or FabB since it has not been studies in S. meliloti the substrate specificies of these enzymes. There are only two reactions w…
rxnUS6	3-oxo-cis-delta-7-tetradecenoyl-ACP dehydrogenase	cpdUS6_c0 (1) + cpd00006_c0 (1) <==> cpd00067_c0 (1) + cpdUS5_c0 (1) + cpd00005_c0 (1)	(3R)-3-hydroxy-cis-delta-7-tetradecenoyl-ACP_c0 (1) + NADP_c0 (1) <==> H_c0 (1) + 3-oxo-cis-delta-7-tetradecenoyl-ACP_c0 (1) + NADPH_c0 (1)	1	R02767	1.1.1.100	smc00572	FabG	Experimental	Mao et al 2016; diCenzo et al 2018a
rxnUS7	3-oxo-cis-delta-7-tetradecenoyl-ACP dehydratase	cpdUS6_c0 (1) <==> cpdUS7_c0 (1) + cpd00001_c0 (1)	(3R)-3-hydroxy-cis-delta-7-tetradecenoyl-ACP_c0 (1) <==> trans-delta-3-cis-delta-7-tetradecenoyl-ACP_c0 (1) + H2O_c0 (1)	1	R10208	4.2.1.59	smc02092	FabZ	Experimental but incomplete	diCenzo et al 2018a	Ony FabZ is added to the reactions for unsaturated fatty acid biosynthesis based on the work in E. coli ((Heath and Rock 1996).
rxnUS8	cis-delta-7-tetradecenoyl-ACP reductase	cpd00067_c0 (1) + cpdUS7_c0 (1) + cpd00004_c0 (1) ==> cpd00003_c0 (1) + cpdUS8_c0 (1)	H_c0 (1) + trans-delta-3-cis-delta-7-tetradecenoyl-ACP_c0 (1) + NADH_c0 (1) ==> NAD_c0 (1) + cis-delta-7-tetradecenoyl-ACP_c0 (1)	0	R01403	1.3.1.9	smc00326	FabI2	Experimental but incomplete	Cowie et al; diCenzo et al 2018a	There are two fabI genes in S. meliloti, and in Tn-seq data (diCenzo et al 2018a), both appeared essential suggesting they likely have separate functions. As fabI2 is located next to fabB and fabA, we predict that FabI2 functions as the general enzyme associated with this reaction, while FabI1 is involved in very long chain fatty acid biosynthesis.
rxnUS9	3-oxo-cis-delta-9-hexadecenoyl-ACP synthase	cpd00067_c0 (1) + cpd11492_c0 (1) + cpdUS8_c0 (1) ==> cpd11493_c0 (1) + cpdUS9_c0 (1) + cpd00011_c0 (1)	H_c0 (1) + Malonyl_acyl_carrierprotein__c0 (1) + cis-delta-7-tetradecenoyl-ACP_c0 (1) ==> ACP_c0 (1) + 3-oxo-cis-delta-9-hexadecenoyl-ACP_c0 (1) + CO2_c0 (1)	0	R04968	2.3.1.179 and 2.3.1.41	(smc00574 and smc00327)	(FabF or FabB)	Experimental but incomplete	diCenzo et al 2018a	FabF and FabB are annotated as catalyzing the same reaction, but both were essential in Tn-seq data (diCenzo et al 2018a). Therefore they presumably have distinct, but likely overlapping, substrate specificity. Therefore, in most cases the reactions are annotated as FabF or FabB since it has not been studies in S. meliloti the substrate specificies of these enzymes. There are only two reactions w…
rxnUS10	3-oxo-cis-delta-9-hexadecenoyl-ACP dehydrogenase	cpdUS10_c0 (1) + cpd00006_c0 (1) <==> cpdUS9_c0 (1) + cpd00067_c0 (1) + cpd00005_c0 (1)	(3R)-3-hydroxy-cis-delta-9-hexadecenoyl-ACP_c0 (1) + NADP_c0 (1) <==> 3-oxo-cis-delta-9-hexadecenoyl-ACP_c0 (1) + H_c0 (1) + NADPH_c0 (1)	1	R02767	1.1.1.100	smc00572	FabG	Experimental	Mao et al 2016; diCenzo et al 2018a
rxnUS11	3-hydroxy-cis-delta-9-hexadecenoyl-ACP dehydratase	cpdUS10_c0 (1) <==> cpd00001_c0 (1) + cpdUS11_c0 (1)	(3R)-3-hydroxy-cis-delta-9-hexadecenoyl-ACP_c0 (1) <==> H2O_c0 (1) + trans-delta-3-cis-delta-9-hexadecenoyl-ACP_c0 (1)	1	R10208	4.2.1.59	smc02092	FabZ	Experimental but incomplete	diCenzo et al 2018a	Ony FabZ is added to the reactions for unsaturated fatty acid biosynthesis based on the work in E. coli ((Heath and Rock 1996).
rxnUS12	palmitoleoyl-ACP reductase	cpd00067_c0 (1) + cpd00004_c0 (1) + cpdUS11_c0 (1) ==> cpdUS12_c0 (1) + cpd00003_c0 (1)	H_c0 (1) + NADH_c0 (1) + trans-delta-3-cis-delta-9-hexadecenoyl-ACP_c0 (1) ==> palmitoleoyl-ACP_c0 (1) + NAD_c0 (1)	0	R01403	1.3.1.9	smc00326	FabI2	Experimental but incomplete	Cowie et al; diCenzo et al 2018a	There are two fabI genes in S. meliloti, and in Tn-seq data (diCenzo et al 2018a), both appeared essential suggesting they likely have separate functions. As fabI2 is located next to fabB and fabA, we predict that FabI2 functions as the general enzyme associated with this reaction, while FabI1 is involved in very long chain fatty acid biosynthesis.
rxnUS13	3-oxo-cis-vaccenoyl-ACP synthase	cpd00067_c0 (1) + cpdUS12_c0 (1) + cpd11492_c0 (1) ==> cpd11493_c0 (1) + cpd00011_c0 (1) + cpdUS13_c0 (1)	H_c0 (1) + palmitoleoyl-ACP_c0 (1) + Malonyl_acyl_carrierprotein__c0 (1) ==> ACP_c0 (1) + CO2_c0 (1) + 3-oxo-cis-vacc-11-enoyl-ACP_c0 (1)	0	R02768	2.3.1.179	smc00574	FabF	Experimental but incomplete	diCenzo et al 2018a	FabF and FabB are annotated as catalyzing the same reaction, but both were essential in Tn-seq data (diCenzo et al 2018a). Therefore they presumably have distinct, but likely overlapping, substrate specificity. Therefore, in most cases the reactions are annotated as FabF or FabB since it has not been studies in S. meliloti the substrate specificies of these enzymes. There are only two reactions w…
rxnUS14	3-oxo-cis-vaccenoyl-ACP dehydrogenase	cpd00067_c0 (1) + cpdUS13_c0 (1) + cpd00005_c0 (1) <==> cpd00006_c0 (1) + cpdUS14_c0 (1)	H_c0 (1) + 3-oxo-cis-vacc-11-enoyl-ACP_c0 (1) + NADPH_c0 (1) <==> NADP_c0 (1) + (R)-3-hydroxy-cis-vacc-11-enoyl-ACP_c0 (1)	1	R02767	1.1.1.100	smc00572	FabG	Experimental	Mao et al 2016; diCenzo et al 2018a
rxnUS15	3-hydroxy-cis-vaccenoyl-ACP dehydratase	cpdUS14_c0 (1) <==> cpd00001_c0 (1) + cpdUS15_c0 (1)	(R)-3-hydroxy-cis-vacc-11-enoyl-ACP_c0 (1) <==> H2O_c0 (1) + (2-trans-11-cis)-vaccen-2-enoyl-ACP_c0 (1)	1	R10208	4.2.1.59	smc02092	FabZ	Experimental but incomplete	diCenzo et al 2018a	Ony FabZ is added to the reactions for unsaturated fatty acid biosynthesis based on the work in E. coli (Heath and Rock 1996).
rxnUS16	cis-vaccen-2-enoyl-ACP reductase	cpd00067_c0 (1) + cpd00004_c0 (1) + cpdUS15_c0 (1) ==> cpdUS16_c0 (1) + cpd00003_c0 (1)	H_c0 (1) + NADH_c0 (1) + (2-trans-11-cis)-vaccen-2-enoyl-ACP_c0 (1) ==> cis-vaccenoyl-ACP_c0 (1) + NAD_c0 (1)	0	R01403	1.3.1.9	smc00326	FabI2	Experimental but incomplete	Cowie et al; diCenzo et al 2018a	There are two fabI genes in S. meliloti, and in Tn-seq data (diCenzo et al 2018a), both appeared essential suggesting they likely have separate functions. As fabI2 is located next to fabB and fabA, we predict that FabI2 functions as the general enzyme associated with this reaction, while FabI1 is involved in very long chain fatty acid biosynthesis.
Very long chain fatty acid biosynthesis
rxnVLCFA1	malonyl-ACP:[acyl-carrier-protein] transferase	cpd00070_c0 (1) + cpd11493_c0 (1) <==> cpd00010_c0 (1) + cpd11492a_c0 (1)	Malonyl_CoA_c0 (1) + ACP_c0 (1) <==> CoA_c0 (1) + Malonyl_acyl_carrier_protein_XL_c0 (1)	1	R01626	2.3.1.39	(smc00571 and smc04278)	(FabD and AcpXL)	Experimental	Sharypova et al 2003; diCenzo et al 2018a	In Tn-seq data (diCenzo et al 2018a), fabD did not appear to be absolutely essential, particularly in strains lacking pSymA and pSymB. There may therefore be another enzyme encoded by the S. meliloti chromosome capable of performing this reaction, but at a slow rate. A possible candidate is RkpA.
rxnVLCFA2	Acetoacetyl-ACP synthase VLCFA	cpd00022_c0 (1) + cpd00067_c0 (1) + cpd11492a_c0 (1) <==> cpd00010_c0 (1) + cpd00011_c0 (1) + cpd11488a_c0 (1)	Acetyl_CoA_c0 (1) + H_c0 (1) + Malonyl_acyl_carrier_protein_XL_c0 (1) <==> CoA_c0 (1) + CO2_c0 (1) + Acetoacetyl_ACPXL_c0 (1)	1	R02768	2.3.1.179	(smc04273 and smc04275)	(Smc04273 and FabF2)	Experimental but incomplete	Haag et al 2011; diCenzo et al 2018a	Both of these proteins are expected to have the same protein function, yet both appear essential for VLCA biosynthesis. It is therefore likely that they have different substrate affinities. However, as this has not been studied, both proteins have been added to all reactions and an 'AND' statement used, even though it is likely that both are not required for each reaction
rxnVLCFA3	Acetoacetyl-ACP dehydrogenase VLCFA	cpd00006_c0 (1) + cpd11478a_c0 (1) <==> cpd00067_c0 (1) + cpd11488a_c0 (1) + cpd00005_c0 (1)	NADP_c0 (1) + R_3_Hydroxybutanoyl_acyl_carrier_proteinXL_c0 (1) <==> H_c0 (1) + Acetoacetyl_ACPXL_c0 (1) + NADPH_c0 (1)	1	R02767	1.1.1.100	smc04270	AdhA2	Experimental	Haag et al 2011; diCenzo et al 2018a
rxnVLCFA4	(R)-3-hydroxy-butanoyl-ACP dehydratase VLCFA	cpd11478a_c0 (1) <==> cpd00001_c0 (1) + cpd11465a_c0 (1)	R_3_Hydroxybutanoyl_acyl_carrier_proteinXL_c0 (1) <==> H2O_c0 (1) + But_2_enoyl_acyl_carrier_proteinXL_c0 (1)	1	R10208	4.2.1.59	(smc04277 or smc02092)	(Smc04277 or FabZ)	Experimental but incomplete	Haag et al 2011; diCenzo et al 2018a	Smc04277 appears quite important for VLCA biosynthesis but is not absolutely essential. It was suggested that this is due to some complementation by FabZ (Haag et al 2011), but has not been experimentally tested.
rxnVLCFA5	But-2-enoyl-ACP reductase VLCFA	cpd00067_c0 (1) + cpd00004_c0 (1) + cpd11465a_c0 (1) ==> cpd11464a_c0 (1) + cpd00003_c0 (1)	H_c0 (1) + NADH_c0 (1) + But_2_enoyl_acyl_carrier_proteinXL_c0 (1) ==> Butyryl_ACPXL_c0 (1) + NAD_c0 (1)	0	R01403	1.3.1.9	smc00005	FabI1	Experimental but incomplete	diCenzo et al 2018a	There are two fabI genes in S. meliloti, and in Tn-seq data (diCenzo et al 2018a), both appeared essential suggesting they likely have separate functions. As fabI2 is located next to fabB and fabA, we predict that FabI2 functions as the general enzyme associated with this reaction, while FabI1 is involved in very long chain fatty acid biosynthesis.
rxnVLCFA6	3-oxohexanoyl-ACP synthase VLCFA	cpd11464a_c0 (1) + cpd00067_c0 (1) + cpd11492_c0 (1) ==> cpd11493_c0 (1) + cpd00011_c0 (1) + cpd11486a_c0 (1)	Butyryl_ACPXL_c0 (1) + H_c0 (1) + Malonyl_acyl_carrierprotein__c0 (1) ==> ACP_c0 (1) + CO2_c0 (1) + 3_Oxohexanoyl_acpXL_c0 (1)	0	R02768	2.3.1.179	(smc04273 and smc04275)	(Smc04273 and FabF2)	Experimental but incomplete	Haag et al 2011; diCenzo et al 2018a	Both of these proteins are expected to have the same protein function, yet both appear essential for VLCA biosynthesis. It is therefore likely that they have different substrate affinities. However, as this has not been studied, both proteins have been added to all reactions and an 'AND' statement used, even though it is likely that both are not required for each reaction
rxnVLCFA7	3-oxohexanoyl-ACP dehydrogenase VLCFA	cpd00006_c0 (1) + cpd11479a_c0 (1) <==> cpd00067_c0 (1) + cpd11486a_c0 (1) + cpd00005_c0 (1)	NADP_c0 (1) + D_3_Hydroxyhexanoyl_acpXL_c0 (1) <==> H_c0 (1) + 3_Oxohexanoyl_acpXL_c0 (1) + NADPH_c0 (1)	1	R02767	1.1.1.100	smc04270	AdhA2	Experimental	Haag et al 2011; diCenzo et al 2018a
rxnVLCFA8	(R)-3-hydroxy-hexanoyl-ACP dehydratase VLCFA	cpd11479a_c0 (1) <==> cpd00001_c0 (1) + cpd11473a_c0 (1)	D_3_Hydroxyhexanoyl_acpXL_c0 (1) <==> H2O_c0 (1) + 2E_Hexenoyl_acpXL_c0 (1)	1	R10208	4.2.1.59	(smc04277 or smc02092)	(Smc04277 or FabZ)	Experimental but incomplete	Haag et al 2011; diCenzo et al 2018a	Smc04277 appears quite important for VLCA biosynthesis but is not absolutely essential. It was suggested that this is due to some complementation by FabZ (Haag et al 2011), but has not been experimentally tested.
rxnVLCFA9	trans-Hex-2-enoyl-ACP reductase VLCFA	cpd00067_c0 (1) + cpd00004_c0 (1) + cpd11473a_c0 (1) ==> cpd11472a_c0 (1) + cpd00003_c0 (1)	H_c0 (1) + NADH_c0 (1) + 2E_Hexenoyl_acpXL_c0 (1) ==> Hexanoyl_ACPXL_c0 (1) + NAD_c0 (1)	0	R01403	1.3.1.9	smc00005	FabI1	Experimental but incomplete	diCenzo et al 2018a	There are two fabI genes in S. meliloti, and in Tn-seq data (diCenzo et al 2018a), both appeared essential suggesting they likely have separate functions. As fabI2 is located next to fabB and fabA, we predict that FabI2 functions as the general enzyme associated with this reaction, while FabI1 is involved in very long chain fatty acid biosynthesis.
rxnVLCFA10	3-oxooctanoyl-ACP synthase VLCFA	cpd00067_c0 (1) + cpd11472a_c0 (1) + cpd11492_c0 (1) ==> cpd11493_c0 (1) + cpd00011_c0 (1) + cpd11490a_c0 (1)	H_c0 (1) + Hexanoyl_ACPXL_c0 (1) + Malonyl_acyl_carrierprotein__c0 (1) ==> ACP_c0 (1) + CO2_c0 (1) + 3_oxooctanoyl_acpXL_c0 (1)	0	R02768	2.3.1.179	(smc04273 and smc04275)	(Smc04273 and FabF2)	Experimental but incomplete	Haag et al 2011; diCenzo et al 2018a	Both of these proteins are expected to have the same protein function, yet both appear essential for VLCA biosynthesis. It is therefore likely that they have different substrate affinities. However, as this has not been studied, both proteins have been added to all reactions and an 'AND' statement used, even though it is likely that both are not required for each reaction
rxnVLCFA11	3-oxooctanoyl-ACP dehydrogenase VLCFA	cpd11483a_c0 (1) + cpd00006_c0 (1) <==> cpd00067_c0 (1) + cpd11490a_c0 (1) + cpd00005_c0 (1)	R_3_Hydroxyoctanoyl_acyl_carrier_proteinXL_c0 (1) + NADP_c0 (1) <==> H_c0 (1) + 3_oxooctanoyl_acpXL_c0 (1) + NADPH_c0 (1)	1	R02767	1.1.1.100	smc04270	AdhA2	Experimental	Haag et al 2011; diCenzo et al 2018a
rxnVLCFA12	(R)-3-hydroxy-octanoyl-ACP dehydratase VLCFA	cpd11483a_c0 (1) <==> cpd11471a_c0 (1) + cpd00001_c0 (1)	R_3_Hydroxyoctanoyl_acyl_carrier_proteinXL_c0 (1) <==> 2E_Octenoyl_acpXL_c0 (1) + H2O_c0 (1)	1	R10208	4.2.1.59	(smc04277 or smc02092)	(Smc04277 or FabZ)	Experimental but incomplete	Haag et al 2011; diCenzo et al 2018a	Smc04277 appears quite important for VLCA biosynthesis but is not absolutely essential. It was suggested that this is due to some complementation by FabZ (Haag et al 2011), but has not been experimentally tested.
rxnVLCFA13	trans-Oct-2-enoyl-ACP reductase VLCFA	cpd11471a_c0 (1) + cpd00067_c0 (1) + cpd00004_c0 (1) ==> cpd11470a_c0 (1) + cpd00003_c0 (1)	2E_Octenoyl_acpXL_c0 (1) + H_c0 (1) + NADH_c0 (1) ==> Octanoyl_ACPXL_c0 (1) + NAD_c0 (1)	0	R01403	1.3.1.9	smc00005	FabI1	Experimental but incomplete	diCenzo et al 2018a	There are two fabI genes in S. meliloti, and in Tn-seq data (diCenzo et al 2018a), both appeared essential suggesting they likely have separate functions. As fabI2 is located next to fabB and fabA, we predict that FabI2 functions as the general enzyme associated with this reaction, while FabI1 is involved in very long chain fatty acid biosynthesis.
rxnVLCFA14	3-oxodecanoyl-ACP synthase VLCFA	cpd00067_c0 (1) + cpd11492_c0 (1) + cpd11470a_c0 (1) ==> cpd11493_c0 (1) + cpd00011_c0 (1) + cpd11487a_c0 (1)	H_c0 (1) + Malonyl_acyl_carrierprotein__c0 (1) + Octanoyl_ACPXL_c0 (1) ==> ACP_c0 (1) + CO2_c0 (1) + 3_oxodecanoyl_acpXL_c0 (1)	0	R02768	2.3.1.179	(smc04273 and smc04275)	(Smc04273 and FabF2)	Experimental but incomplete	Haag et al 2011; diCenzo et al 2018a	Both of these proteins are expected to have the same protein function, yet both appear essential for VLCA biosynthesis. It is therefore likely that they have different substrate affinities. However, as this has not been studied, both proteins have been added to all reactions and an 'AND' statement used, even though it is likely that both are not required for each reaction
rxnVLCFA15	3-oxydecanoyl-ACP dehydrogenase VLCFA	cpd11482a_c0 (1) + cpd00006_c0 (1) <==> cpd00067_c0 (1) + cpd11487a_c0 (1) + cpd00005_c0 (1)	R_3_Hydroxydecanoyl_acyl_carrier_proteinXL_c0 (1) + NADP_c0 (1) <==> H_c0 (1) + 3_oxodecanoyl_acpXL_c0 (1) + NADPH_c0 (1)	1	R02767	1.1.1.100	smc04270	AdhA2	Experimental	Haag et al 2011; diCenzo et al 2018a
rxnVLCFA16	(R)-3-hydroxy-decanoyl-ACP dehydratase VLCFA	cpd11482a_c0 (1) <==> cpd11475a_c0 (1) + cpd00001_c0 (1)	R_3_Hydroxydecanoyl_acyl_carrier_proteinXL_c0 (1) <==> 2E_Decenoyl_acpXL_c0 (1) + H2O_c0 (1)	1	R10208	4.2.1.59	(smc04277 or smc02092)	(Smc04277 or FabZ)	Experimental but incomplete	Haag et al 2011; diCenzo et al 2018a	Smc04277 appears quite important for VLCA biosynthesis but is not absolutely essential. It was suggested that this is due to some complementation by FabZ (Haag et al 2011), but has not been experimentally tested.
rxnVLCFA17	trans-Dec-2-enoyl-ACP reductase VLCFA	cpd11475a_c0 (1) + cpd00067_c0 (1) + cpd00004_c0 (1) ==> cpd11474a_c0 (1) + cpd00003_c0 (1)	2E_Decenoyl_acpXL_c0 (1) + H_c0 (1) + NADH_c0 (1) ==> Decanoyl_ACPXL_c0 (1) + NAD_c0 (1)	0	R01403	1.3.1.9	smc00005	FabI1	Experimental but incomplete	diCenzo et al 2018a	There are two fabI genes in S. meliloti, and in Tn-seq data (diCenzo et al 2018a), both appeared essential suggesting they likely have separate functions. As fabI2 is located next to fabB and fabA, we predict that FabI2 functions as the general enzyme associated with this reaction, while FabI1 is involved in very long chain fatty acid biosynthesis.
rxnVLCFA18	3-oxo-dodecanoyl-ACP synthase VLCFA	cpd11474a_c0 (1) + cpd00067_c0 (1) + cpd11492_c0 (1) ==> cpd11489a_c0 (1) + cpd11493_c0 (1) + cpd00011_c0 (1)	Decanoyl_ACPXL_c0 (1) + H_c0 (1) + Malonyl_acyl_carrierprotein__c0 (1) ==> 3_oxododecanoyl_acpXL_c0 (1) + ACP_c0 (1) + CO2_c0 (1)	0	R02768	2.3.1.179	(smc04273 and smc04275)	(Smc04273 and FabF2)	Experimental but incomplete	Haag et al 2011; diCenzo et al 2018a	Both of these proteins are expected to have the same protein function, yet both appear essential for VLCA biosynthesis. It is therefore likely that they have different substrate affinities. However, as this has not been studied, both proteins have been added to all reactions and an 'AND' statement used, even though it is likely that both are not required for each reaction
rxnVLCFA19	3-oxo-dodecanoyl-ACP dehydrogenase VLCFA	cpd00006_c0 (1) + cpd11480a_c0 (1) <==> cpd11489a_c0 (1) + cpd00067_c0 (1) + cpd00005_c0 (1)	NADP_c0 (1) + D_3_Hydroxydodecanoyl_acpXL_c0 (1) <==> 3_oxododecanoyl_acpXL_c0 (1) + H_c0 (1) + NADPH_c0 (1)	1	R02767	1.1.1.100	smc04270	AdhA2	Experimental	Haag et al 2011; diCenzo et al 2018a
rxnVLCFA20	(R)-3-hydroxy-dodecanoyl-ACP dehydratase VLCFA	cpd11480a_c0 (1) <==> cpd00001_c0 (1) + cpd11469a_c0 (1)	D_3_Hydroxydodecanoyl_acpXL_c0 (1) <==> H2O_c0 (1) + 2E_Dodecenoyl_acpXL_c0 (1)	1	R10208	4.2.1.59	(smc04277 or smc02092)	(Smc04277 or FabZ)	Experimental but incomplete	Haag et al 2011; diCenzo et al 2018a	Smc04277 appears quite important for VLCA biosynthesis but is not absolutely essential. It was suggested that this is due to some complementation by FabZ (Haag et al 2011), but has not been experimentally tested.
rxnVLCFA21	trans-Dodec-2-enoyl-ACP reductase VLCFA	cpd00067_c0 (1) + cpd11469a_c0 (1) + cpd00004_c0 (1) ==> cpd11468a_c0 (1) + cpd00003_c0 (1)	H_c0 (1) + 2E_Dodecenoyl_acpXL_c0 (1) + NADH_c0 (1) ==> Dodecanoyl_ACPXL_c0 (1) + NAD_c0 (1)	0	R01403	1.3.1.9	smc00005	FabI1	Experimental but incomplete	diCenzo et al 2018a	There are two fabI genes in S. meliloti, and in Tn-seq data (diCenzo et al 2018a), both appeared essential suggesting they likely have separate functions. As fabI2 is located next to fabB and fabA, we predict that FabI2 functions as the general enzyme associated with this reaction, while FabI1 is involved in very long chain fatty acid biosynthesis.
rxnVLCFA22	3-oxo-tetradecanoyl-ACP synthase VLCFA	cpd00067_c0 (1) + cpd11492_c0 (1) + cpd11468a_c0 (1) <==> cpd11493_c0 (1) + cpd00011_c0 (1) + cpd11491a_c0 (1)	H_c0 (1) + Malonyl_acyl_carrierprotein__c0 (1) + Dodecanoyl_ACPXL_c0 (1) <==> ACP_c0 (1) + CO2_c0 (1) + 3_oxotetradecanoyl_acpXL_c0 (1)	1	R02768	2.3.1.179	(smc04273 and smc04275)	(Smc04273 and FabF2)	Experimental but incomplete	Haag et al 2011; diCenzo et al 2018a	Both of these proteins are expected to have the same protein function, yet both appear essential for VLCA biosynthesis. It is therefore likely that they have different substrate affinities. However, as this has not been studied, both proteins have been added to all reactions and an 'AND' statement used, even though it is likely that both are not required for each reaction
rxnVLCFA23	3-oxo-tetradecanoyl-ACP dehydrogenase VLCFA	cpd11484a_c0 (1) + cpd00006_c0 (1) <==> cpd00067_c0 (1) + cpd11491a_c0 (1) + cpd00005_c0 (1)	HMAXL_c0 (1) + NADP_c0 (1) <==> H_c0 (1) + 3_oxotetradecanoyl_acpXL_c0 (1) + NADPH_c0 (1)	1	R02767	1.1.1.100	smc04270	AdhA2	Experimental	Haag et al 2011; diCenzo et al 2018a
rxnVLCFA24	(R)-3-hydroxy-tetradecanoyl-ACP dehydratase VLCFA	cpd11484a_c0 (1) <==> cpd11467a_c0 (1) + cpd00001_c0 (1)	HMAXL_c0 (1) <==> 2E_Tetradecenoyl_acpXL_c0 (1) + H2O_c0 (1)	1	R10208	4.2.1.59	(smc04277 or smc02092)	(Smc04277 or FabZ)	Experimental but incomplete	Haag et al 2011; diCenzo et al 2018a	Smc04277 appears quite important for VLCA biosynthesis but is not absolutely essential. It was suggested that this is due to some complementation by FabZ (Haag et al 2011), but has not been experimentally tested.
rxnVLCFA25	trans-Tetradec-2-enoyl-ACP reductase VLCFA	cpd00067_c0 (1) + cpd11467a_c0 (1) + cpd00004_c0 (1) ==> cpd00003_c0 (1) + cpd11466a_c0 (1)	H_c0 (1) + 2E_Tetradecenoyl_acpXL_c0 (1) + NADH_c0 (1) ==> NAD_c0 (1) + Myristoyl_ACPXL_c0 (1)	0	R01403	1.3.1.9	smc00005	FabI1	Experimental but incomplete	diCenzo et al 2018a	There are two fabI genes in S. meliloti, and in Tn-seq data (diCenzo et al 2018a), both appeared essential suggesting they likely have separate functions. As fabI2 is located next to fabB and fabA, we predict that FabI2 functions as the general enzyme associated with this reaction, while FabI1 is involved in very long chain fatty acid biosynthesis.
rxnVLCFA26	3-oxohexadecanoyl-ACP synthase VLCFA	cpd00067_c0 (1) + cpd11492_c0 (1) + cpd11466a_c0 (1) ==> cpd11493_c0 (1) + cpd11485a_c0 (1) + cpd00011_c0 (1)	H_c0 (1) + Malonyl_acyl_carrierprotein__c0 (1) + Myristoyl_ACPXL_c0 (1) ==> ACP_c0 (1) + 3_oxohexadecanoyl_acpXL_c0 (1) + CO2_c0 (1)	0	R02768	2.3.1.179	(smc04273 and smc04275)	(Smc04273 and FabF2)	Experimental but incomplete	Haag et al 2011; diCenzo et al 2018a	Both of these proteins are expected to have the same protein function, yet both appear essential for VLCA biosynthesis. It is therefore likely that they have different substrate affinities. However, as this has not been studied, both proteins have been added to all reactions and an 'AND' statement used, even though it is likely that both are not required for each reaction
rxnVLCFA27	3-oxohexadecanoyl-ACP dehydrogenase VLCFA	cpd11481a_c0 (1) + cpd00006_c0 (1) <==> cpd11485a_c0 (1) + cpd00067_c0 (1) + cpd00005_c0 (1)	R_3_hydroxypalmitoyl_acyl_carrierprotein_XL_c0 (1) + NADP_c0 (1) <==> 3_oxohexadecanoyl_acpXL_c0 (1) + H_c0 (1) + NADPH_c0 (1)	1	R02767	1.1.1.100	smc04270	AdhA2	Experimental	Haag et al 2011; diCenzo et al 2018a
rxnVLCFA28	(R)-3-hydroxy-hexadecanoyl-ACP dehydratase VLCFA	cpd11481a_c0 (1) <==> cpd00001_c0 (1) + cpd11477a_c0 (1)	R_3_hydroxypalmitoyl_acyl_carrierprotein_XL_c0 (1) <==> H2O_c0 (1) + 2E_Hexadecenoyl_acpXL_c0 (1)	1	R10208	4.2.1.59	(smc04277 or smc02092)	(Smc04277 or FabZ)	Experimental but incomplete	Haag et al 2011; diCenzo et al 2018a	Smc04277 appears quite important for VLCA biosynthesis but is not absolutely essential. It was suggested that this is due to some complementation by FabZ (Haag et al 2011), but has not been experimentally tested.
rxnVLCFA29	trans-Hexadec-2-enoyl-ACP reductase VLCFA	cpd00067_c0 (1) + cpd00004_c0 (1) + cpd11477a_c0 (1) ==> cpd11476a_c0 (1) + cpd00003_c0 (1)	H_c0 (1) + NADH_c0 (1) + 2E_Hexadecenoyl_acpXL_c0 (1) ==> hexadecanoyl_acpXL_c0 (1) + NAD_c0 (1)	0	R01403	1.3.1.9	smc00005	FabI1	Experimental but incomplete	diCenzo et al 2018a	There are two fabI genes in S. meliloti, and in Tn-seq data (diCenzo et al 2018a), both appeared essential suggesting they likely have separate functions. As fabI2 is located next to fabB and fabA, we predict that FabI2 functions as the general enzyme associated with this reaction, while FabI1 is involved in very long chain fatty acid biosynthesis.
rxnVLCFA30	3-oxooctadecanoyl-ACP synthase VLCFA	cpd00067_c0 (1) + cpd11476a_c0 (1) + cpd11492_c0 (1) ==> cpd11493_c0 (1) + cpd00011_c0 (1) + cpd11570a_c0 (1)	H_c0 (1) + hexadecanoyl_acpXL_c0 (1) + Malonyl_acyl_carrierprotein__c0 (1) ==> ACP_c0 (1) + CO2_c0 (1) + 3_Oxooctodecanoyl_ACPXL_c0 (1)	0	R02768	2.3.1.179	(smc04273 and smc04275)	(Smc04273 and FabF2)	Experimental but incomplete	Haag et al 2011; diCenzo et al 2018a	Both of these proteins are expected to have the same protein function, yet both appear essential for VLCA biosynthesis. It is therefore likely that they have different substrate affinities. However, as this has not been studied, both proteins have been added to all reactions and an 'AND' statement used, even though it is likely that both are not required for each reaction
rxnVLCFA31	3-oxooctadecanoyl-ACP dehydrogenase VLCFA	cpd00067_c0 (1) + cpd11570a_c0 (1) + cpd00005_c0 (1) <==> cpd00006_c0 (1) + cpd11571a_c0 (1)	H_c0 (1) + 3_Oxooctodecanoyl_ACPXL_c0 (1) + NADPH_c0 (1) <==> NADP_c0 (1) + 3_Hydroxyoctodecanoyl_ACPXL_c0 (1)	1	R02767	1.1.1.100	smc04270	AdhA2	Experimental	Haag et al 2011; diCenzo et al 2018a
rxnVLCFA32	(R)-3-hydroxy-octadecanoyl-ACP dehydratase VLCFA	cpd11571a_c0 (1) <==> cpd00001_c0 (1) + cpd11572a_c0 (1)	3_Hydroxyoctodecanoyl_ACPXL_c0 (1) <==> H2O_c0 (1) + trans_Octodec_2_enoyl_ACPXL_c0 (1)	1	R10208	4.2.1.59	(smc04277 or smc02092)	(Smc04277 or FabZ)	Experimental but incomplete	Haag et al 2011; diCenzo et al 2018a	Smc04277 appears quite important for VLCA biosynthesis but is not absolutely essential. It was suggested that this is due to some complementation by FabZ (Haag et al 2011), but has not been experimentally tested.
rxnVLCFA33	trans-Octadec-2-enoyl-ACP reductase VLCFA	cpd00067_c0 (1) + cpd00004_c0 (1) + cpd11572a_c0 (1) ==> cpd15268a_c0 (1) + cpd00003_c0 (1)	H_c0 (1) + NADH_c0 (1) + trans_Octodec_2_enoyl_ACPXL_c0 (1) ==> Octadecanoyl_ACPXL_c0 (1) + NAD_c0 (1)	0	R01403	1.3.1.9	smc00005	FabI1	Experimental but incomplete	diCenzo et al 2018a	There are two fabI genes in S. meliloti, and in Tn-seq data (diCenzo et al 2018a), both appeared essential suggesting they likely have separate functions. As fabI2 is located next to fabB and fabA, we predict that FabI2 functions as the general enzyme associated with this reaction, while FabI1 is involved in very long chain fatty acid biosynthesis.
rxnVLCFA34	3-oxo-C20-ACP synthase VLCFA	cpd00067_c0 (1) + cpd15268a_c0 (1) + cpd11492_c0 (1) ==> cpd11493_c0 (1) + cpd00011_c0 (1) + cpdVLCFA1_c0 (1)	H_c0 (1) + Octadecanoyl_ACPXL_c0 (1) + Malonyl_acyl_carrierprotein__c0 (1) ==> ACP_c0 (1) + CO2_c0 (1) + 3_Oxo_C20_ACPXL_c0 (1)	0	R02768	2.3.1.179	(smc04273 and smc04275)	(Smc04273 and FabF2)	Experimental but incomplete	Haag et al 2011; diCenzo et al 2018a	Both of these proteins are expected to have the same protein function, yet both appear essential for VLCA biosynthesis. It is therefore likely that they have different substrate affinities. However, as this has not been studied, both proteins have been added to all reactions and an 'AND' statement used, even though it is likely that both are not required for each reaction
rxnVLCFA35	3-oxo-C20-ACP dehydrogenase VLCFA	cpdVLCFA2_c0 (1) + cpd00006_c0 (1) <==> cpdVLCFA1_c0 (1) + cpd00067_c0 (1) + cpd00005_c0 (1)	3_Hydroxy_C20_ACPXL_c0 (1) + NADP_c0 (1) <==> 3_Oxo_C20_ACPXL_c0 (1) + H_c0 (1) + NADPH_c0 (1)	1	R02767	1.1.1.100	smc04270	AdhA2	Experimental	Haag et al 2011; diCenzo et al 2018a
rxnVLCFA36	(R)-3-hydroxy-C20-ACP dehydratase VLCFA	cpdVLCFA2_c0 (1) <==> cpd00001_c0 (1) + cpdVLCFA3_c0 (1)	3_Hydroxy_C20_ACPXL_c0 (1) <==> H2O_c0 (1) + trans_C20_2_enoyl_ACPXL_c0 (1)	1	R10208	4.2.1.59	(smc04277 or smc02092)	(Smc04277 or FabZ)	Experimental but incomplete	Haag et al 2011; diCenzo et al 2018a	Smc04277 appears quite important for VLCA biosynthesis but is not absolutely essential. It was suggested that this is due to some complementation by FabZ (Haag et al 2011), but has not been experimentally tested.
rxnVLCFA37	trans-C20-2-enoyl-ACP reductase VLCFA	cpd00067_c0 (1) + cpd00004_c0 (1) + cpdVLCFA3_c0 (1) ==> cpdVLCFA4_c0 (1) + cpd00003_c0 (1)	H_c0 (1) + NADH_c0 (1) + trans_C20_2_enoyl_ACPXL_c0 (1) ==> C20_ACPXL_c0 (1) + NAD_c0 (1)	0	R01403	1.3.1.9	smc00005	FabI1	Experimental but incomplete	diCenzo et al 2018a	There are two fabI genes in S. meliloti, and in Tn-seq data (diCenzo et al 2018a), both appeared essential suggesting they likely have separate functions. As fabI2 is located next to fabB and fabA, we predict that FabI2 functions as the general enzyme associated with this reaction, while FabI1 is involved in very long chain fatty acid biosynthesis.
rxnVLCFA38	3-oxo-C22-ACP synthase VLCFA	cpd00067_c0 (1) + cpdVLCFA4_c0 (1) + cpd11492_c0 (1) ==> cpd11493_c0 (1) + cpd00011_c0 (1) + cpdVLCFA5_c0 (1)	H_c0 (1) + C20_ACPXL_c0 (1) + Malonyl_acyl_carrierprotein__c0 (1) ==> ACP_c0 (1) + CO2_c0 (1) + 3_Oxo_C22_ACPXL_c0 (1)	0	R02768	2.3.1.179	(smc04273 and smc04275)	(Smc04273 and FabF2)	Experimental but incomplete	Haag et al 2011; diCenzo et al 2018a	Both of these proteins are expected to have the same protein function, yet both appear essential for VLCA biosynthesis. It is therefore likely that they have different substrate affinities. However, as this has not been studied, both proteins have been added to all reactions and an 'AND' statement used, even though it is likely that both are not required for each reaction
rxnVLCFA39	3-oxo-C22-ACP dehydrogenase VLCFA	cpdVLCFA6_c0 (1) + cpd00006_c0 (1) <==> cpdVLCFA5_c0 (1) + cpd00067_c0 (1) + cpd00005_c0 (1)	3_Hydroxy_C22_ACPXL_c0 (1) + NADP_c0 (1) <==> 3_Oxo_C22_ACPXL_c0 (1) + H_c0 (1) + NADPH_c0 (1)	1	R02767	1.1.1.100	smc04270	AdhA2	Experimental	Haag et al 2011; diCenzo et al 2018a
rxnVLCFA40	(R)-3-hydroxy-C22-ACP dehydratase VLCFA	cpdVLCFA6_c0 (1) <==> cpd00001_c0 (1) + cpdVLCFA7_c0 (1)	3_Hydroxy_C22_ACPXL_c0 (1) <==> H2O_c0 (1) + trans_C22_2_enoyl_ACPXL_c0 (1)	1	R10208	4.2.1.59	(smc04277 or smc02092)	(Smc04277 or FabZ)	Experimental but incomplete	Haag et al 2011; diCenzo et al 2018a	Smc04277 appears quite important for VLCA biosynthesis but is not absolutely essential. It was suggested that this is due to some complementation by FabZ (Haag et al 2011), but has not been experimentally tested.
rxnVLCFA41	trans-C22-2-enoyl-ACP reductase VLCFA	cpd00067_c0 (1) + cpd00004_c0 (1) + cpdVLCFA7_c0 (1) ==> cpdVLCFA8_c0 (1) + cpd00003_c0 (1)	H_c0 (1) + NADH_c0 (1) + trans_C22_2_enoyl_ACPXL_c0 (1) ==> C22_ACPXL_c0 (1) + NAD_c0 (1)	0	R01403	1.3.1.9	smc00005	FabI1	Experimental but incomplete	diCenzo et al 2018a	There are two fabI genes in S. meliloti, and in Tn-seq data (diCenzo et al 2018a), both appeared essential suggesting they likely have separate functions. As fabI2 is located next to fabB and fabA, we predict that FabI2 functions as the general enzyme associated with this reaction, while FabI1 is involved in very long chain fatty acid biosynthesis.
rxnVLCFA42	3-oxo-C24-ACP synthase VLCFA	cpd00067_c0 (1) + cpdVLCFA8_c0 (1) + cpd11492_c0 (1) ==> cpd11493_c0 (1) + cpd00011_c0 (1) + cpdVLCFA9_c0 (1)	H_c0 (1) + C22_ACPXL_c0 (1) + Malonyl_acyl_carrierprotein__c0 (1) ==> ACP_c0 (1) + CO2_c0 (1) + 3_Oxo_C24_ACPXL_c0 (1)	0	R02768	2.3.1.179	(smc04273 and smc04275)	(Smc04273 and FabF2)	Experimental but incomplete	Haag et al 2011; diCenzo et al 2018a	Both of these proteins are expected to have the same protein function, yet both appear essential for VLCA biosynthesis. It is therefore likely that they have different substrate affinities. However, as this has not been studied, both proteins have been added to all reactions and an 'AND' statement used, even though it is likely that both are not required for each reaction
rxnVLCFA43	3-oxo-C24-ACP dehydrogenase VLCFA	cpdVLCFA10_c0 (1) + cpd00006_c0 (1) <==> cpdVLCFA9_c0 (1) + cpd00067_c0 (1) + cpd00005_c0 (1)	3_Hydroxy_C24_ACPXL_c0 (1) + NADP_c0 (1) <==> 3_Oxo_C24_ACPXL_c0 (1) + H_c0 (1) + NADPH_c0 (1)	1	R02767	1.1.1.100	smc04270	AdhA2	Experimental	Haag et al 2011; diCenzo et al 2018a
rxnVLCFA44	(R)-3-hydroxy-C24-ACP dehydratase VLCFA	cpdVLCFA10_c0 (1) <==> cpd00001_c0 (1) + cpdVLCFA11_c0 (1)	3_Hydroxy_C24_ACPXL_c0 (1) <==> H2O_c0 (1) + trans_C24_2_enoyl_ACPXL_c0 (1)	1	R10208	4.2.1.59	(smc04277 or smc02092)	(Smc04277 or FabZ)	Experimental but incomplete	Haag et al 2011; diCenzo et al 2018a	Smc04277 appears quite important for VLCA biosynthesis but is not absolutely essential. It was suggested that this is due to some complementation by FabZ (Haag et al 2011), but has not been experimentally tested.
rxnVLCFA45	trans-C24-2-enoyl-ACP reductase VLCFA	cpd00067_c0 (1) + cpd00004_c0 (1) + cpdVLCFA11_c0 (1) ==> cpdVLCFA12_c0 (1) + cpd00003_c0 (1)	H_c0 (1) + NADH_c0 (1) + trans_C24_2_enoyl_ACPXL_c0 (1) ==> C24_ACPXL_c0 (1) + NAD_c0 (1)	0	R01403	1.3.1.9	smc00005	FabI1	Experimental but incomplete	diCenzo et al 2018a	There are two fabI genes in S. meliloti, and in Tn-seq data (diCenzo et al 2018a), both appeared essential suggesting they likely have separate functions. As fabI2 is located next to fabB and fabA, we predict that FabI2 functions as the general enzyme associated with this reaction, while FabI1 is involved in very long chain fatty acid biosynthesis.
rxnVLCFA46	3-oxo-C26-ACP synthase VLCFA	cpd00067_c0 (1) + cpdVLCFA12_c0 (1) + cpd11492_c0 (1) ==> cpd11493_c0 (1) + cpd00011_c0 (1) + cpdVLCFA13_c0 (1)	H_c0 (1) + C24_ACPXL_c0 (1) + Malonyl_acyl_carrierprotein__c0 (1) ==> ACP_c0 (1) + CO2_c0 (1) + 3_Oxo_C26_ACPXL_c0 (1)	0	R02768	2.3.1.179	(smc04273 and smc04275)	(Smc04273 and FabF2)	Experimental but incomplete	Haag et al 2011; diCenzo et al 2018a	Both of these proteins are expected to have the same protein function, yet both appear essential for VLCA biosynthesis. It is therefore likely that they have different substrate affinities. However, as this has not been studied, both proteins have been added to all reactions and an 'AND' statement used, even though it is likely that both are not required for each reaction
rxnVLCFA47	3-oxo-C26-ACP dehydrogenase VLCFA	cpdVLCFA14_c0 (1) + cpd00006_c0 (1) <==> cpdVLCFA13_c0 (1) + cpd00067_c0 (1) + cpd00005_c0 (1)	3_Hydroxy_C26_ACPXL_c0 (1) + NADP_c0 (1) <==> 3_Oxo_C26_ACPXL_c0 (1) + H_c0 (1) + NADPH_c0 (1)	1	R02767	1.1.1.100	smc04270	AdhA2	Experimental	Haag et al 2011; diCenzo et al 2018a
rxnVLCFA48	(R)-3-hydroxy-C26-ACP dehydratase VLCFA	cpdVLCFA14_c0 (1) <==> cpd00001_c0 (1) + cpdVLCFA15_c0 (1)	3_Hydroxy_C26_ACPXL_c0 (1) <==> H2O_c0 (1) + trans_C26_2_enoyl_ACPXL_c0 (1)	1	R10208	4.2.1.59	(smc04277 or smc02092)	(Smc04277 or FabZ)	Experimental but incomplete	Haag et al 2011; diCenzo et al 2018a	Smc04277 appears quite important for VLCA biosynthesis but is not absolutely essential. It was suggested that this is due to some complementation by FabZ (Haag et al 2011), but has not been experimentally tested.
rxnVLCFA49	trans-C26-2-enoyl-ACP reductase VLCFA	cpd00067_c0 (1) + cpd00004_c0 (1) + cpdVLCFA15_c0 (1) ==> cpdVLCFA16_c0 (1) + cpd00003_c0 (1)	H_c0 (1) + NADH_c0 (1) + trans_C26_2_enoyl_ACPXL_c0 (1) ==> C26_ACPXL_c0 (1) + NAD_c0 (1)	0	R01403	1.3.1.9	smc00005	FabI1	Experimental but incomplete	diCenzo et al 2018a	There are two fabI genes in S. meliloti, and in Tn-seq data (diCenzo et al 2018a), both appeared essential suggesting they likely have separate functions. As fabI2 is located next to fabB and fabA, we predict that FabI2 functions as the general enzyme associated with this reaction, while FabI1 is involved in very long chain fatty acid biosynthesis.
rxnVLCFA50	3-oxo-C28-ACP synthase VLCFA	cpd00067_c0 (1) + cpdVLCFA16_c0 (1) + cpd11492_c0 (1) ==> cpd11493_c0 (1) + cpd00011_c0 (1) + cpdVLCFA17_c0 (1)	H_c0 (1) + C26_ACPXL_c0 (1) + Malonyl_acyl_carrierprotein__c0 (1) ==> ACP_c0 (1) + CO2_c0 (1) + 3_Oxo_C28_ACPXL_c0 (1)	0	R02768	2.3.1.179	(smc04273 and smc04275)	(Smc04273 and FabF2)	Experimental but incomplete	Haag et al 2011; diCenzo et al 2018a	Both of these proteins are expected to have the same protein function, yet both appear essential for VLCA biosynthesis. It is therefore likely that they have different substrate affinities. However, as this has not been studied, both proteins have been added to all reactions and an 'AND' statement used, even though it is likely that both are not required for each reaction
rxnVLCFA51	3-oxo-C28-ACP dehydrogenase VLCFA	cpdVLCFA_c0 (1) + cpd00006_c0 (1) <==> cpdVLCFA17_c0 (1) + cpd00067_c0 (1) + cpd00005_c0 (1)	3_Hydroxy_C28_ACPXL_c0 (1) + NADP_c0 (1) <==> 3_Oxo_C28_ACPXL_c0 (1) + H_c0 (1) + NADPH_c0 (1)	1	R02767	1.1.1.100	smc04270	AdhA2	Experimental	Haag et al 2011; diCenzo et al 2018a
Phosphatidylglycerol biosynthesis
rxn00612	Glycerol-3-phosphate dehydrogenase (NADP)	cpd00006_c0 (1) + cpd00080_c0 (1) <==> cpd00067_c0 (1) + cpd00095_c0 (1) + cpd00005_c0 (1)	NADP_c0 (1) + Glycerol_3_phosphate_c0 (1) <==> H_c0 (1) + Glycerone_phosphate_c0 (1) + NADPH_c0 (1)	1	R05680	1.1.1.261	(smc03229 or smb20499)	(GpsA or Smb20499)	Experimental	diCenzo et al 2018a	In Tn-seq data (diCenzo et al 2018a), gpsA appeared essential only when pSymA and pSymB was absent. This is consistent both the GpsA having the annotated function, and with a pSymA or pSymB encoded bypass mechanism. A candidate is Smb20499, which is included in this reaction. However, the Smb20499 protein is annotated as using FAD (not NADP) as a co-factor. But when Smb20499 was included in this …
rxnPG1	C16:1-SN-glycerol-3-phosphate acetyltransferase reaction 1	cpd00009_c0 (1) + cpdUS12_c0 (1) <==> cpdPG1_c0 (1) + cpd11493_c0 (1)	Phosphate_c0 (1) + palmitoleoyl-ACP_c0 (1) <==> palmitoleoyl-phosphate_c0 (1) + ACP_c0 (1)	1	R00851	2.3.1.15	smc01784	PlsX	Experimental	diCenzo et al 2018a
rxnPG2	C16:1-SN-glycerol-3-phosphate acetyltransferase reaction 2	cpd00080_c0 (1) + cpdPG1_c0 (1) ==> cpd00009_c0 (1) + cpdPG2_c0 (1)	Glycerol_3_phosphate_c0 (1) + palmitoleoyl-phosphate_c0 (1) ==> Phosphate_c0 (1) + 1-palmitoleoyl-sn-glycerol-3-phosphate_c0 (1)	0	R00851	2.3.1.15	smc01362	PlsY	Experimental	diCenzo et al 2018a	The smc01362 gene is annotated as encoding a hypothetical transmembrane protein. However, its product shows similarity to PlsY proteins and it appeared essential in Tn-seq data (diCenzo et al 2018a). Therefore, we have annotated this gene as plsY.
rxnPG3	C16:0-SN-glycerol-3-phosphate acetyltransferase (C16:1)	cpd11476_c0 (1) + cpdPG2_c0 (1) ==> cpd11493_c0 (1) + cpdPG3_c0 (1)	hexadecanoyl_acp_c0 (1) + 1-palmitoleoyl-sn-glycerol-3-phosphate_c0 (1) ==> ACP_c0 (1) + 1-palmitoleoyl-2-palmitic-sn-glycerol-3-phosphate_c0 (1)	0	R02241	2.3.1.51	smc00714	PlsC	Experimental	Basconcillo et al 2009b; diCenzo et al 2018a	Mutations of plsC result in a slow growth phenotype with some cell lysis in liquid cultures (Basconcillo et al 2009). However, in Tn-seq data (diCenzo et al 2018a), mutations of plsC appeared less severe in the strain lacking pSymA and pSymB, likely because these strains already show a slow growth phenotype.
rxnPG4	Phosphatidate cytidylyltransferase (C32:1)	cpdPG3_c0 (1) + cpd00052_c0 (1) + cpd00067_c0 (1) <==> cpdPG4_c0 (1) + cpd00012_c0 (1)	1-palmitoleoyl-2-palmitic-sn-glycerol-3-phosphate_c0 (1) + CTP_c0 (1) + H_c0 (1) <==> CDP-1-palmitoleoyl-2-palmitic-sn-glycerol-3-phosphate_c0 (1) + PPi_c0 (1)	1	R01799	2.7.7.41	smc02096	CdsA	Experimental	diCenzo et al 2018a
rxnPG5	Phosphatidylglycerol synthase (C32:1)	cpdPG4_c0 (1) + cpd00080_c0 (1) <==> cpdPG5_c0 (1) + cpd00046_c0 (1) + cpd00067_c0 (1)	CDP-1-palmitoleoyl-2-palmitic-sn-glycerol-3-phosphate_c0 (1) + Glycerol_3_phosphate_c0 (1) <==> Phosphatidylglycerophosphate-1-palmitoleoyl-2-palmitic_c0 (1) + CMP_c0 (1) + H_c0 (1)	1	R01801	2.7.8.5	smc00601	PgsA	Experimental	diCenzo et al 2018a
rxnPG6	Phosphatidylglycerol phosphatase (C32:1)	cpdPG5_c0 (1) + cpd00001_c0 (1) ==> cpd00067_c0 (1) + cpdPG6_c0 (1) + cpd00009_c0 (1)	Phosphatidylglycerophosphate-1-palmitoleoyl-2-palmitic_c0 (1) + H2O_c0 (1) ==> H_c0 (1) + Phosphatidylglycerol-1-palmitoleoyl-2-palmitic_c0 (1) + Phosphate_c0 (1)	0	R02029	3.1.3.27	(smc04406 or Unknown)	(Smc04406 or Unknown)	Predicted		The enzyme catalyzing this reaction has not been identified in S. meliloti. Smc04406 shows some similarity to these enzymes and is therefore a candidate, but this has not been tested. Additionally, its deletion does not appear lethal (diCenzo et al 2018a), suggesting another enzyme has this activity as well (or in place of).
rxnPG7	C16:0-SN-glycerol-3-phosphate acetyltransferase reaction 1	cpd00009_c0 (1) + cpd11476_c0 (1) <==> cpdPG7_c0 (1) + cpd11493_c0 (1)	Phosphate_c0 (1) + hexadecanoyl_acp_c0 (1) <==> palmitic-phosphate_c0 (1) + ACP_c0 (1)	1	R00851	2.3.1.15	smc01784	PlsX	Experimental	diCenzo et al 2018a
rxnPG8	C16:0-SN-glycerol-3-phosphate acetyltransferase reaction 2	cpd00080_c0 (1) + cpdPG7_c0 (1) ==> cpd00009_c0 (1) + cpdPG8_c0 (1)	Glycerol_3_phosphate_c0 (1) + palmitic-phosphate_c0 (1) ==> Phosphate_c0 (1) + 1-palmitic-sn-glycerol-3-phosphate_c0 (1)	0	R00851	2.3.1.15	smc01362	PlsY	Experimental	diCenzo et al 2018a	The smc01362 gene is annotated as encoding a hypothetical transmembrane protein. However, its product shows similarity to PlsY proteins and it appeared essential in Tn-seq data (diCenzo et al 2018a). Therefore, we have annotated this gene as plsY.
rxnPG9	C16:0-SN-glycerol-3-phosphate acetyltransferase (C16:0)	cpd11476_c0 (1) + cpdPG8_c0 (1) ==> cpd11493_c0 (1) + cpdPG9_c0 (1)	hexadecanoyl_acp_c0 (1) + 1-palmitic-sn-glycerol-3-phosphate_c0 (1) ==> ACP_c0 (1) + 1_2-palmitic-sn-glycerol-3-phosphate_c0 (1)	0	R02241	2.3.1.51	smc00714	PlsC	Experimental	Basconcillo et al 2009b; diCenzo et al 2018a	Mutations of plsC result in a slow growth phenotype with some cell lysis in liquid cultures (Basconcillo et al 2009). However, in this Tn-seq data, mutations of plsC appeared less severe in the strain lacking pSymA and pSymB, likely because these strains already show a slow growth phenotype.
rxnPG10	Phosphatidate cytidylyltransferase (C32:0)	cpdPG9_c0 (1) + cpd00052_c0 (1) + cpd00067_c0 (1) <==> cpdPG10_c0 (1) + cpd00012_c0 (1)	1_2-palmitic-sn-glycerol-3-phosphate_c0 (1) + CTP_c0 (1) + H_c0 (1) <==> CDP-1_2-palmitic-sn-glycerol-3-phosphate_c0 (1) + PPi_c0 (1)	1	R01799	2.7.7.41	smc02096	CdsA	Experimental	diCenzo et al 2018a
rxnPG11	Phosphatidylglycerol synthase (C32:0)	cpdPG10_c0 (1) + cpd00080_c0 (1) <==> cpdPG11_c0 (1) + cpd00046_c0 (1) + cpd00067_c0 (1)	CDP-1_2-palmitic-sn-glycerol-3-phosphate_c0 (1) + Glycerol_3_phosphate_c0 (1) <==> Phosphatidylglycerophosphate-1_2-palmitic_c0 (1) + CMP_c0 (1) + H_c0 (1)	1	R01801	2.7.8.5	smc00601	PgsA	Experimental	diCenzo et al 2018a
rxnPG12	Phosphatidylglycerol phosphatase (C32:0)	cpdPG11_c0 (1) + cpd00001_c0 (1) ==> cpd00067_c0 (1) + cpdPG12_c0 (1) + cpd00009_c0 (1)	Phosphatidylglycerophosphate-1_2-palmitic_c0 (1) + H2O_c0 (1) ==> H_c0 (1) + Phosphatidylglycerol-1_2-palmitic-2-palmitic_c0 (1) + Phosphate_c0 (1)	0	R02029	3.1.3.27	(smc04406 or Unknown)	(Smc04406 or Unknown)	Predicted		The enzyme catalyzing this reaction has not been identified in S. meliloti. Smc04406 shows some similarity to these enzymes and is therefore a candidate, but this has not been tested. Additionally, its deletion does not appear lethal (diCenzo et al 2018a), suggesting another enzyme has this activity as well (or in place of).
rxnPG13	C18:1-SN-glycerol-3-phosphate acetyltransferase reaction 1	cpd00009_c0 (1) + cpdUS16_c0 (1) <==> cpdPG13_c0 (1) + cpd11493_c0 (1)	Phosphate_c0 (1) + cis-vaccenoyl-ACP_c0 (1) <==> cis-vaccenoyl-phosphate_c0 (1) + ACP_c0 (1)	1	R00851	2.3.1.15	smc01784	PlsX	Experimental	diCenzo et al 2018a
rxnPG14	C18:1-SN-glycerol-3-phosphate acetyltransferase reaction 2	cpd00080_c0 (1) + cpdPG13_c0 (1) ==> cpd00009_c0 (1) + cpdPG14_c0 (1)	Glycerol_3_phosphate_c0 (1) + cis-vaccenoyl-phosphate_c0 (1) ==> Phosphate_c0 (1) + 1-cis-vaccenoyl-sn-glycerol-3-phosphate_c0 (1)	0	R00851	2.3.1.15	smc01362	PlsY	Experimental	diCenzo et al 2018a	The smc01362 gene is annotated as encoding a hypothetical transmembrane protein. However, its product shows similarity to PlsY proteins and it appeared essential in Tn-seq data (diCenzo et al 2018a). Therefore, we have annotated this gene as plsY.
rxnPG15	C16:1-SN-glycerol-3-phosphate acetyltransferase (C18:1)	cpdUS12_c0 (1) + cpdPG14_c0 (1) ==> cpd11493_c0 (1) + cpdPG15_c0 (1)	palmitoleoyl-ACP_c0 (1) + 1-cis-vaccenoyl-sn-glycerol-3-phosphate_c0 (1) ==> ACP_c0 (1) + 1-cis-vaccenoyl-2-palmitoleoyl-sn-glycerol-3-phosphate_c0 (1)	0	R02241	2.3.1.51	smc00714	PlsC	Experimental	Basconcillo et al 2009b; diCenzo et al 2018a	Mutations of plsC result in a slow growth phenotype with some cell lysis in liquid cultures (Basconcillo et al 2009). However, in Tn-seq data (diCenzo et al 2018a), mutations of plsC appeared less severe in the strain lacking pSymA and pSymB, likely because these strains already show a slow growth phenotype.
rxnPG16	Phosphatidate cytidylyltransferase (C34:2)	cpdPG15_c0 (1) + cpd00052_c0 (1) + cpd00067_c0 (1) <==> cpdPG16_c0 (1) + cpd00012_c0 (1)	1-cis-vaccenoyl-2-palmitoleoyl-sn-glycerol-3-phosphate_c0 (1) + CTP_c0 (1) + H_c0 (1) <==> CDP-1-cis-vaccenoyl-2-palmitoleoyl-sn-glycerol-3-phosphate_c0 (1) + PPi_c0 (1)	1	R01799	2.7.7.41	smc02096	CdsA	Experimental	diCenzo et al 2018a
rxnPG17	Phosphatidylglycerol synthase (C34:2)	cpdPG16_c0 (1) + cpd00080_c0 (1) <==> cpdPG17_c0 (1) + cpd00046_c0 (1) + cpd00067_c0 (1)	CDP-1-cis-vaccenoyl-2-palmitoleoyl-sn-glycerol-3-phosphate_c0 (1) + Glycerol_3_phosphate_c0 (1) <==> Phosphatidylglycerophosphate-1-cis-vaccenoyl-2-palmitoleoyl_c0 (1) + CMP_c0 (1) + H_c0 (1)	1	R01801	2.7.8.5	smc00601	PgsA	Experimental	diCenzo et al 2018a
rxnPG18	Phosphatidylglycerol phosphatase (C34:2)	cpdPG17_c0 (1) + cpd00001_c0 (1) ==> cpd00067_c0 (1) + cpdPG18_c0 (1) + cpd00009_c0 (1)	Phosphatidylglycerophosphate-1-cis-vaccenoyl-2-palmitoleoyl_c0 (1) + H2O_c0 (1) ==> H_c0 (1) + Phosphatidylglycerol-1-cis-vaccenoyl-2-palmitoleoyl_c0 (1) + Phosphate_c0 (1)	0	R02029	3.1.3.27	(smc04406 or Unknown)	(Smc04406 or Unknown)	Predicted		The enzyme catalyzing this reaction has not been identified in S. meliloti. Smc04406 shows some similarity to these enzymes and is therefore a candidate, but this has not been tested. Additionally, its deletion does not appear lethal (diCenzo et al 2018a), suggesting another enzyme has this activity as well (or in place of).
rxnPG19	C16:0-SN-glycerol-3-phosphate acetyltransferase (C18:1)	cpd11476_c0 (1) + cpdPG14_c0 (1) ==> cpd11493_c0 (1) + cpdPG19_c0 (1)	hexadecanoyl_acp_c0 (1) + 1-cis-vaccenoyl-sn-glycerol-3-phosphate_c0 (1) ==> ACP_c0 (1) + 1-cis-vaccenoyl-2-palmitic-sn-glycerol-3-phosphate_c0 (1)	0	R02241	2.3.1.51	smc00714	PlsC	Experimental	Basconcillo et al 2009b; diCenzo et al 2018a	Mutations of plsC result in a slow growth phenotype with some cell lysis in liquid cultures (Basconcillo et al 2009). However, in Tn-seq data (diCenzo et al 2018a), mutations of plsC appeared less severe in the strain lacking pSymA and pSymB, likely because these strains already show a slow growth phenotype.
rxnPG20	Phosphatidate cytidylyltransferase (C34:1)	cpdPG19_c0 (1) + cpd00052_c0 (1) + cpd00067_c0 (1) <==> cpdPG20_c0 (1) + cpd00012_c0 (1)	1-cis-vaccenoyl-2-palmitic-sn-glycerol-3-phosphate_c0 (1) + CTP_c0 (1) + H_c0 (1) <==> CDP-1-cis-vaccenoyl-2-palmitic-sn-glycerol-3-phosphate_c0 (1) + PPi_c0 (1)	1	R01799	2.7.7.41	smc02096	CdsA	Experimental	diCenzo et al 2018a
rxnPG21	Phosphatidylglycerol synthase (C34:1)	cpdPG20_c0 (1) + cpd00080_c0 (1) <==> cpdPG21_c0 (1) + cpd00046_c0 (1) + cpd00067_c0 (1)	CDP-1-cis-vaccenoyl-2-palmitic-sn-glycerol-3-phosphate_c0 (1) + Glycerol_3_phosphate_c0 (1) <==> Phosphatidylglycerophosphate-1-cis-vaccenoyl-2-palmitic_c0 (1) + CMP_c0 (1) + H_c0 (1)	1	R01801	2.7.8.5	smc00601	PgsA	Experimental	diCenzo et al 2018a
rxnPG22	Phosphatidylglycerol phosphatase (C34:1)	cpdPG21_c0 (1) + cpd00001_c0 (1) ==> cpd00067_c0 (1) + cpdPG22_c0 (1) + cpd00009_c0 (1)	Phosphatidylglycerophosphate-1-cis-vaccenoyl-2-palmitic_c0 (1) + H2O_c0 (1) ==> H_c0 (1) + Phosphatidylglycerol-1-cis-vaccenoyl-2-palmitic_c0 (1) + Phosphate_c0 (1)	0	R02029	3.1.3.27	(smc04406 or Unknown)	(Smc04406 or Unknown)	Predicted		The enzyme catalyzing this reaction has not been identified in S. meliloti. Smc04406 shows some similarity to these enzymes and is therefore a candidate, but this has not been tested. Additionally, its deletion does not appear lethal (diCenzo et al 2018a), suggesting another enzyme has this activity as well (or in place of).
rxnPG23	C18:1-SN-glycerol-3-phosphate acetyltransferase (C16:0)	cpdUS16_c0 (1) + cpdPG8_c0 (1) ==> cpd11493_c0 (1) + cpdPG23_c0 (1)	cis-vaccenoyl-ACP_c0 (1) + 1-palmitic-sn-glycerol-3-phosphate_c0 (1) ==> ACP_c0 (1) + 1-palmitic-2-cis-vaccenoyl-sn-glycerol-3-phosphate_c0 (1)	0	R02241	2.3.1.51	(smc02490 or smc02158)	(Smc02490 or Smc02158)	Predicted		Previous work (Basconcillo et al 2009) indicated that a plsC mutant did not impair the addition of C18 fatty acids, suggesting another enzyme(s) must fulfill this reaction. The indicated enzymes are possible candidates, and PlsC could also potentially play a role as well.
rxnPG24	Phosphatidate cytidylyltransferase (C34:1 2)	cpdPG23_c0 (1) + cpd00052_c0 (1) + cpd00067_c0 (1) <==> cpdPG24_c0 (1) + cpd00012_c0 (1)	1-palmitic-2-cis-vaccenoyl-sn-glycerol-3-phosphate_c0 (1) + CTP_c0 (1) + H_c0 (1) <==> CDP-1-palmitic-2-cis-vaccenoyl-sn-glycerol-3-phosphate_c0 (1) + PPi_c0 (1)	1	R01799	2.7.7.41	smc02096	CdsA	Experimental	diCenzo et al 2018a
rxnPG25	Phosphatidylglycerol synthase (C34:1 2)	cpdPG24_c0 (1) + cpd00080_c0 (1) <==> cpdPG25_c0 (1) + cpd00046_c0 (1) + cpd00067_c0 (1)	CDP-1-palmitic-2-cis-vaccenoyl-sn-glycerol-3-phosphate_c0 (1) + Glycerol_3_phosphate_c0 (1) <==> Phosphatidylglycerophosphate-1-palmitic-2-cis-vaccenoyl_c0 (1) + CMP_c0 (1) + H_c0 (1)	1	R01801	2.7.8.5	smc00601	PgsA	Experimental	diCenzo et al 2018a
rxnPG26	Phosphatidylglycerol phosphatase (C34:1 2)	cpdPG25_c0 (1) + cpd00001_c0 (1) ==> cpd00067_c0 (1) + cpdPG26_c0 (1) + cpd00009_c0 (1)	Phosphatidylglycerophosphate-1-palmitic-2-cis-vaccenoyl_c0 (1) + H2O_c0 (1) ==> H_c0 (1) + Phosphatidylglycerol-1-palmitic-2-cis-vaccenoyl_c0 (1) + Phosphate_c0 (1)	0	R02029	3.1.3.27	(smc04406 or Unknown)	(Smc04406 or Unknown)	Predicted		The enzyme catalyzing this reaction has not been identified in S. meliloti. Smc04406 shows some similarity to these enzymes and is therefore a candidate, but this has not been tested. Additionally, its deletion does not appear lethal (diCenzo et al 2018a), suggesting another enzyme has this activity as well (or in place of).
rxnPG27	PG(C34:2) cyclopropanation	cpdPG18_c0 (1) + cpd00017_c0 (1) ==> cpd00067_c0 (1) + cpdPG27_c0 (1) + cpd00019_c0 (1)	Phosphatidylglycerol-1-cis-vaccenoyl-2-palmitoleoyl_c0 (1) + S_Adenosyl_L_methionine_c0 (1) ==> H_c0 (1) + Phosphatidylglycerol-1-cis-vaccenoyl-2-palmitoleoyl(cyclopropanated)_c0 (1) + S_Adenosyl_homocysteine_c0 (1)	0	R03411	2.1.1.79	smc02654	Cfa2	Experimental	Basconcillo et al 2009a
rxnPG28	PG(C34:2 2) cyclopropanation	cpdPG18_c0 (1) + cpd00017_c0 (1) ==> cpd00067_c0 (1) + cpdPG28_c0 (1) + cpd00019_c0 (1)	Phosphatidylglycerol-1-cis-vaccenoyl-2-palmitoleoyl_c0 (1) + S_Adenosyl_L_methionine_c0 (1) ==> H_c0 (1) + Phosphatidylglycerol-1-cis-vaccenoyl(cyclopropanated)-2-palmitoleoyl_c0 (1) + S_Adenosyl_homocysteine_c0 (1)	0	R03411	2.1.1.79	smc02654	Cfa2	Experimental	Basconcillo et al 2009a
rxnPG34	PG(C34:1) cyclopropanation	cpdPG22_c0 (1) + cpd00017_c0 (1) ==> cpd00067_c0 (1) + cpdPG34_c0 (1) + cpd00019_c0 (1)	Phosphatidylglycerol-1-cis-vaccenoyl-2-palmitic_c0 (1) + S_Adenosyl_L_methionine_c0 (1) ==> H_c0 (1) + Phosphatidylglycerol-1-cis-vaccenoyl(cyclopropanated)-2-palmitic_c0 (1) + S_Adenosyl_homocysteine_c0 (1)	0	R03411	2.1.1.79	smc02654	Cfa2	Experimental	Basconcillo et al 2009a
rxnPG35	C18:1-SN-glycerol-3-phosphate acetyltransferase (C18:1)	cpdUS16_c0 (1) + cpdPG14_c0 (1) ==> cpd11493_c0 (1) + cpdPG35_c0 (1)	cis-vaccenoyl-ACP_c0 (1) + 1-cis-vaccenoyl-sn-glycerol-3-phosphate_c0 (1) ==> ACP_c0 (1) + 1-cis-vaccenoyl-2-cis-vaccenoyl-sn-glycerol-3-phosphate_c0 (1)	0	R02241	2.3.1.51	(smc02490 or smc02158)	(Smc02490 or Smc02158)	Predicted		Previous work (Basconcillo et al 2009) indicated that a plsC mutant did not impair the addition of C18 fatty acids, suggesting another enzyme(s) must fulfill this reaction. The indicated enzymes are possible candidates, and PlsC could also potentially play a role as well.
rxnPG36	Phosphatidate cytidylyltransferase (C36:2)	cpdPG35_c0 (1) + cpd00052_c0 (1) + cpd00067_c0 (1) <==> cpdPG36_c0 (1) + cpd00012_c0 (1)	1-cis-vaccenoyl-2-cis-vaccenoyl-sn-glycerol-3-phosphate_c0 (1) + CTP_c0 (1) + H_c0 (1) <==> CDP-1-cis-vaccenoyl-2-cis-vaccenoyl-sn-glycerol-3-phosphate_c0 (1) + PPi_c0 (1)	1	R01799	2.7.7.41	smc02096	CdsA	Experimental	diCenzo et al 2018a
rxnPG37	Phosphatidylglycerol synthase (C36:2)	cpdPG36_c0 (1) + cpd00080_c0 (1) <==> cpdPG37_c0 (1) + cpd00046_c0 (1) + cpd00067_c0 (1)	CDP-1-cis-vaccenoyl-2-cis-vaccenoyl-sn-glycerol-3-phosphate_c0 (1) + Glycerol_3_phosphate_c0 (1) <==> Phosphatidylglycerophosphate-1-cis-vaccenoyl-2-cis-vaccenoyl_c0 (1) + CMP_c0 (1) + H_c0 (1)	1	R01801	2.7.8.5	smc00601	PgsA	Experimental	diCenzo et al 2018a
rxnPG38	Phosphatidylglycerol phosphatase (C36:2)	cpdPG37_c0 (1) + cpd00001_c0 (1) ==> cpd00067_c0 (1) + cpdPG38_c0 (1) + cpd00009_c0 (1)	Phosphatidylglycerophosphate-1-cis-vaccenoyl-2-cis-vaccenoyl_c0 (1) + H2O_c0 (1) ==> H_c0 (1) + Phosphatidylglycerol-1-cis-vaccenoyl-2-cis-vaccenoyl_c0 (1) + Phosphate_c0 (1)	0	R02029	3.1.3.27	(smc04406 or Unknown)	(Smc04406 or Unknown)	Predicted		The enzyme catalyzing this reaction has not been identified in S. meliloti. Smc04406 shows some similarity to these enzymes and is therefore a candidate, but this has not been tested. Additionally, its deletion does not appear lethal (diCenzo et al 2018a), suggesting another enzyme has this activity as well (or in place of).
rxnPG39	PG(C36:2) cyclopropanation	cpdPG38_c0 (1) + cpd00017_c0 (1) ==> cpd00067_c0 (1) + cpdPG39_c0 (1) + cpd00019_c0 (1)	Phosphatidylglycerol-1-cis-vaccenoyl-2-cis-vaccenoyl_c0 (1) + S_Adenosyl_L_methionine_c0 (1) ==> H_c0 (1) + Phosphatidylglycerol-1-cis-vaccenoyl(cyclopropanated)-2-cis-vaccenoyl_c0 (1) + S_Adenosyl_homocysteine_c0 (1)	0	R03411	2.1.1.79	smc02654	Cfa2	Experimental	Basconcillo et al 2009a
rxnPG40	PG(C37:2) cyclopropanation	cpdPG39_c0 (1) + cpd00017_c0 (1) ==> cpd00067_c0 (1) + cpdPG40_c0 (1) + cpd00019_c0 (1)	Phosphatidylglycerol-1-cis-vaccenoyl(cyclopropanated)-2-cis-vaccenoyl_c0 (1) + S_Adenosyl_L_methionine_c0 (1) ==> H_c0 (1) + Phosphatidylglycerol-1-cis-vaccenoyl(cyclopropanated)-2-cis-vaccenoyl(cyclopropanated)_c0 (1) + S_Adenosyl_homocysteine_c0 (1)	0	R03411	2.1.1.79	smc02654	Cfa2	Experimental	Basconcillo et al 2009a
rxnPG	Overall PG reaction	cpdPG6_c0 (0.4) + cpdPG12_c0 (1.4) + cpdPG18_c0 (1.8) + cpdPG22_c0 (24.9) + cpdPG26_c0 (1.7) + cpdPG27_c0 (1.1) + cpdPG28_c0 (1.1) + cpdPG34_c0 (2.6) + cpdPG38_c0 (57.3) + cpdPG39_c0 (7.3) + cpdPG40_c0 (0.3) ==> cpdPG_c0 (1)	Phosphatidylglycerol-1-palmitoleoyl-2-palmitic_c0 (0.4) + Phosphatidylglycerol-1_2-palmitic-2-palmitic_c0 (1.4) + Phosphatidylglycerol-1-cis-vaccenoyl-2-palmitoleoyl_c0 (1.8) + Phosphatidylglycerol-1-cis-vaccenoyl-2-palmitic_c0 (24.9) + Phosphatidylglycerol-1-palmitic-2-cis-vaccenoyl_c0 (1.7) + Phosphatidylglycerol-1-cis-vaccenoyl-2-palmitoleoyl(cyclopropanated)_c0 (1.1) + Phosphatidylglycerol-1-…	0					Experimental		A reaction to combine the different PGs in the correct ratio (Basconcillo et al 2009b).
Cardiolipin biosynthesis
rxnCL1	Cardiolipin synthase (C64:2)	cpdPG6_c0 (2) <==> cpd00100_c0 (1) + cpdCL1_c0 (1)	Phosphatidylglycerol-1-palmitoleoyl-2-palmitic_c0 (2) <==> Glycerol_c0 (1) + Cardiolipin-1_2-(1-palmitoleoyl-2-palmitic)_c0 (1)	1	R02030	2.7.8.41	(smc02076 or NonEssential)	(Cls or NonEssential)	Predicted		Cls appears to be the only cardiolipin synthase in the S. meliloti genome based on sequence similarity. However, its activity in S. meliloti has not been confirmed, although the Cls in Rhizobium etli has been (Sandoval-Calderón et al 2009), and it has not been confirmed to be the only enzyme capable of performing this reaction (only Cls has this activity in R. etli). smc02076 appeared non-essenti…
rxnCL2	Cardiolipin synthase (C64:0)	cpdPG12_c0 (2) <==> cpd00100_c0 (1) + cpdCL2_c0 (1)	Phosphatidylglycerol-1_2-palmitic-2-palmitic_c0 (2) <==> Glycerol_c0 (1) + Cardiolipin-1_2-(1_2-palmitic)_c0 (1)	1	R02030	2.7.8.41	(smc02076 or NonEssential)	(Cls or NonEssential)	Predicted		Cls appears to be the only cardiolipin synthase in the S. meliloti genome based on sequence similarity. However, its activity in S. meliloti has not been confirmed, although the Cls in Rhizobium etli has been (Sandoval-Calderón et al 2009), and it has not been confirmed to be the only enzyme capable of performing this reaction (only Cls has this activity in R. etli). smc02076 appeared non-essenti…
rxnCL3	Cardiolipin synthase (C68:4)	cpdPG18_c0 (2) <==> cpd00100_c0 (1) + cpdCL3_c0 (1)	Phosphatidylglycerol-1-cis-vaccenoyl-2-palmitoleoyl_c0 (2) <==> Glycerol_c0 (1) + Cardiolipin-1_2-(1-cis-vaccenoyl-2-palmitoleoyl)_c0 (1)	1	R02030	2.7.8.41	(smc02076 or NonEssential)	(Cls or NonEssential)	Predicted		Cls appears to be the only cardiolipin synthase in the S. meliloti genome based on sequence similarity. However, its activity in S. meliloti has not been confirmed, although the Cls in Rhizobium etli has been (Sandoval-Calderón et al 2009), and it has not been confirmed to be the only enzyme capable of performing this reaction (only Cls has this activity in R. etli). smc02076 appeared non-essenti…
rxnCL4	Cardiolipin synthase (C68:2)	cpdPG22_c0 (2) <==> cpd00100_c0 (1) + cpdCL4_c0 (1)	Phosphatidylglycerol-1-cis-vaccenoyl-2-palmitic_c0 (2) <==> Glycerol_c0 (1) + Cardiolipin-1_2-(1-cis-vaccenoyl-2-palmitic)_c0 (1)	1	R02030	2.7.8.41	(smc02076 or NonEssential)	(Cls or NonEssential)	Predicted		Cls appears to be the only cardiolipin synthase in the S. meliloti genome based on sequence similarity. However, its activity in S. meliloti has not been confirmed, although the Cls in Rhizobium etli has been (Sandoval-Calderón et al 2009), and it has not been confirmed to be the only enzyme capable of performing this reaction (only Cls has this activity in R. etli). smc02076 appeared non-essenti…
rxnCL5	Cardiolipin synthase (C68:2 2)	cpdPG26_c0 (2) <==> cpd00100_c0 (1) + cpdCL5_c0 (1)	Phosphatidylglycerol-1-palmitic-2-cis-vaccenoyl_c0 (2) <==> Glycerol_c0 (1) + Cardiolipin-1_2-(1-palmitoleoyl-2-palmitic)_c0 (1)	1	R02030	2.7.8.41	(smc02076 or NonEssential)	(Cls or NonEssential)	Predicted		Cls appears to be the only cardiolipin synthase in the S. meliloti genome based on sequence similarity. However, its activity in S. meliloti has not been confirmed, although the Cls in Rhizobium etli has been (Sandoval-Calderón et al 2009), and it has not been confirmed to be the only enzyme capable of performing this reaction (only Cls has this activity in R. etli). smc02076 appeared non-essenti…
rxnCL6	Cardiolipin synthase (C70:2)	cpdPG27_c0 (2) <==> cpd00100_c0 (1) + cpdCL6_c0 (1)	Phosphatidylglycerol-1-cis-vaccenoyl-2-palmitoleoyl(cyclopropanated)_c0 (2) <==> Glycerol_c0 (1) + Cardiolipin-1_2-(1-cis-vaccenoyl-2-palmitoleoyl(cyclopropanated))_c0 (1)	1	R02030	2.7.8.41	(smc02076 or NonEssential)	(Cls or NonEssential)	Predicted		Cls appears to be the only cardiolipin synthase in the S. meliloti genome based on sequence similarity. However, its activity in S. meliloti has not been confirmed, although the Cls in Rhizobium etli has been (Sandoval-Calderón et al 2009), and it has not been confirmed to be the only enzyme capable of performing this reaction (only Cls has this activity in R. etli). smc02076 appeared non-essenti…
rxnCL7	Cardiolipin synthase (C70:2 2)	cpdPG28_c0 (2) <==> cpd00100_c0 (1) + cpdCL7_c0 (1)	Phosphatidylglycerol-1-cis-vaccenoyl(cyclopropanated)-2-palmitoleoyl_c0 (2) <==> Glycerol_c0 (1) + Cardiolipin-1_2-(1-cis-vaccenoyl(cyclopropanated)-2-palmitoleoyl)_c0 (1)	1	R02030	2.7.8.41	(smc02076 or NonEssential)	(Cls or NonEssential)	Predicted		Cls appears to be the only cardiolipin synthase in the S. meliloti genome based on sequence similarity. However, its activity in S. meliloti has not been confirmed, although the Cls in Rhizobium etli has been (Sandoval-Calderón et al 2009), and it has not been confirmed to be the only enzyme capable of performing this reaction (only Cls has this activity in R. etli). smc02076 appeared non-essenti…
rxnCL8	Cardiolipin synthase (C70:2)	cpdPG34_c0 (2) <==> cpd00100_c0 (1) + cpdCL8_c0 (1)	Phosphatidylglycerol-1-cis-vaccenoyl(cyclopropanated)-2-palmitic_c0 (2) <==> Glycerol_c0 (1) + Cardiolipin-1_2-(1-cis-vaccenoyl(cyclopropanated)-2-palmitic)_c0 (1)	1	R02030	2.7.8.41	(smc02076 or NonEssential)	(Cls or NonEssential)	Predicted		Cls appears to be the only cardiolipin synthase in the S. meliloti genome based on sequence similarity. However, its activity in S. meliloti has not been confirmed, although the Cls in Rhizobium etli has been (Sandoval-Calderón et al 2009), and it has not been confirmed to be the only enzyme capable of performing this reaction (only Cls has this activity in R. etli). smc02076 appeared non-essenti…
rxnCL9	Cardiolipin synthase (C72:4)	cpdPG38_c0 (2) <==> cpd00100_c0 (1) + cpdCL9_c0 (1)	Phosphatidylglycerol-1-cis-vaccenoyl-2-cis-vaccenoyl_c0 (2) <==> Glycerol_c0 (1) + Cardiolipin-1_2-(1-cis-vaccenoyl-2-cis-vaccenoyl)_c0 (1)	1	R02030	2.7.8.41	(smc02076 or NonEssential)	(Cls or NonEssential)	Predicted		Cls appears to be the only cardiolipin synthase in the S. meliloti genome based on sequence similarity. However, its activity in S. meliloti has not been confirmed, although the Cls in Rhizobium etli has been (Sandoval-Calderón et al 2009), and it has not been confirmed to be the only enzyme capable of performing this reaction (only Cls has this activity in R. etli). smc02076 appeared non-essenti…
rxnCL10	Cardiolipin synthase (C74:4)	cpdPG39_c0 (2) <==> cpd00100_c0 (1) + cpdCL10_c0 (1)	Phosphatidylglycerol-1-cis-vaccenoyl(cyclopropanated)-2-cis-vaccenoyl_c0 (2) <==> Glycerol_c0 (1) + Cardiolipin-1_2-(1-cis-vaccenoyl(cyclopropanated)-2-cis-vaccenoyl)_c0 (1)	1	R02030	2.7.8.41	(smc02076 or NonEssential)	(Cls or NonEssential)	Predicted		Cls appears to be the only cardiolipin synthase in the S. meliloti genome based on sequence similarity. However, its activity in S. meliloti has not been confirmed, although the Cls in Rhizobium etli has been (Sandoval-Calderón et al 2009), and it has not been confirmed to be the only enzyme capable of performing this reaction (only Cls has this activity in R. etli). smc02076 appeared non-essenti…
rxnCL11	Cardiolipin synthase (C76:4)	cpdPG40_c0 (2) <==> cpd00100_c0 (1) + cpdCL11_c0 (1)	Phosphatidylglycerol-1-cis-vaccenoyl(cyclopropanated)-2-cis-vaccenoyl(cyclopropanated)_c0 (2) <==> Glycerol_c0 (1) + Cardiolipin-1_2-(1-cis-vaccenoyl(cyclopropanated)-2-cis-vaccenoyl(cyclopropanated))_c0 (1)	1	R02030	2.7.8.41	(smc02076 or NonEssential)	(Cls or NonEssential)	Predicted		Cls appears to be the only cardiolipin synthase in the S. meliloti genome based on sequence similarity. However, its activity in S. meliloti has not been confirmed, although the Cls in Rhizobium etli has been (Sandoval-Calderón et al 2009), and it has not been confirmed to be the only enzyme capable of performing this reaction (only Cls has this activity in R. etli). smc02076 appeared non-essenti…
rxn00615	Glycerol kinase	cpd00002_c0 (1) + cpd00100_c0 (1) <==> cpd00080_c0 (1) + cpd00008_c0 (1) + cpd00067_c0 (1)	ATP_c0 (1) + Glycerol_c0 (1) <==> Glycerol_3_phosphate_c0 (1) + ADP_c0 (1) + H_c0 (1)	1	R00847	2.7.1.30	smb21009	GlpK	Experimental	Aneja and Charles 1999	This reaction has been included here as the synthesis of cardiolipid is associated with the release of a glycerol molecule, and this must be removed for the model to function. However, GlpK is not normally essential, presumably as the glycerol can be exported instead or metabolized through other pathways.
rxnCL	Overall CL reaction	cpdCL1_c0 (0.4) + cpdCL2_c0 (1.4) + cpdCL3_c0 (1.8) + cpdCL4_c0 (24.9) + cpdCL5_c0 (1.7) + cpdCL6_c0 (1.1) + cpdCL7_c0 (1.1) + cpdCL8_c0 (2.6) + cpdCL9_c0 (57.3) + cpdCL10_c0 (7.3) + cpdCL11_c0 (0.3) ==> cpdCL_c0 (1)	Cardiolipin-1_2-(1-palmitoleoyl-2-palmitic)_c0 (0.4) + Cardiolipin-1_2-(1_2-palmitic)_c0 (1.4) + Cardiolipin-1_2-(1-cis-vaccenoyl-2-palmitoleoyl)_c0 (1.8) + Cardiolipin-1_2-(1-cis-vaccenoyl-2-palmitic)_c0 (24.9) + Cardiolipin-1_2-(1-palmitoleoyl-2-palmitic)_c0 (1.7) + Cardiolipin-1_2-(1-cis-vaccenoyl-2-palmitoleoyl(cyclopropanated))_c0 (1.1) + Cardiolipin-1_2-(1-cis-vaccenoyl(cyclopropanated)-2-p…	0					Predicted		A reaction to combine the different CLs in the desired ratio. The ratio of CLs in S. meliloti has not been reported. But as CLs are formed by the condensation of two PG molecules, we used the same ratio as that reported for PGs as an approximation (Basconcillo et al 2009b).
Phosphatidylethanolamine biosynthesis
rxnPE1	Phosphatidylserine syntase (34:2)	cpdPG16_c0 (1) + cpd00054_c0 (1) ==> cpd00067_c0 (1) + cpdPE1_c0 (1) + cpd00046_c0 (1)	CDP-1-cis-vaccenoyl-2-palmitoleoyl-sn-glycerol-3-phosphate_c0 (1) + L_Serine_c0 (1) ==> H_c0 (1) + Phosphatidylserine-1-cis-vaccenoyl-2-palmitoleoyl (1) + CMP_c0 (1)	0	R01800	2.7.8.8	smc00552	PssA	Experimental	Sohlenkamp et al 2004; diCenzo et al 2018a
rxnPE2	Phosphatidylserine decarboxylase (34:2)	cpd00067_c0 (1) + cpdPE1_c0 (1) <==> cpdPE2_c0 (1) + cpd00011_c0 (1)	H_c0 (1) + Phosphatidylserine-1-cis-vaccenoyl-2-palmitoleoyl (1) <==> Phosphatidylethanolamine-1-cis-vaccenoyl-2-palmitoleoyl_c0 (1) + CO2_c0 (1)	1	R02055	4.1.1.65	smc00551	Psd	Experimental	Vences-Guzmán et al 2008; diCenzo et al 2018a
rxnPE3	Phosphatidylserine syntase (34:1)	cpdPG20_c0 (1) + cpd00054_c0 (1) ==> cpd00067_c0 (1) + cpdPE3_c0 (1) + cpd00046_c0 (1)	CDP-1-cis-vaccenoyl-2-palmitic-sn-glycerol-3-phosphate_c0 (1) + L_Serine_c0 (1) ==> H_c0 (1) + Phosphatidylserine-1-cis-vaccenoyl-2-palmitic (1) + CMP_c0 (1)	0	R01800	2.7.8.8	smc00552	PssA	Experimental	Sohlenkamp et al 2004; diCenzo et al 2018a
rxnPE4	Phosphatidylserine decarboxylase (34:1)	cpd00067_c0 (1) + cpdPE3_c0 (1) <==> cpdPE4_c0 (1) + cpd00011_c0 (1)	H_c0 (1) + Phosphatidylserine-1-cis-vaccenoyl-2-palmitic (1) <==> Phosphatidylethanolamine-1-cis-vaccenoyl-2-palmitic_c0 (1) + CO2_c0 (1)	1	R02055	4.1.1.65	smc00551	Psd	Experimental	Vences-Guzmán et al 2008; diCenzo et al 2018a
rxnPE5	PE(C35:2) cyclopropanation	cpdPE2_c0 (1) + cpd00017_c0 (1) ==> cpd00067_c0 (1) + cpdPE5_c0 (1) + cpd00019_c0 (1)	Phosphatidylethanolamine-1-cis-vaccenoyl-2-palmitoleoyl_c0 (1) + S_Adenosyl_L_methionine_c0 (1) ==> H_c0 (1) + Phosphatidylethanolamine-1-cis-vaccenoyl-2-palmitoloeyl(cyclopropanated)_c0 (1) + S_Adenosyl_homocysteine_c0 (1)	0	R03411	2.1.1.79	smc02654	Cfa2	Experimental	Basconcillo et al 2009a
rxnPE6	PE(C35:2 2) cyclopropanation	cpdPE2_c0 (1) + cpd00017_c0 (1) ==> cpd00067_c0 (1) + cpdPE6_c0 (1) + cpd00019_c0 (1)	Phosphatidylethanolamine-1-cis-vaccenoyl-2-palmitoleoyl_c0 (1) + S_Adenosyl_L_methionine_c0 (1) ==> H_c0 (1) + Phosphatidylethanolamine-1-cis-vaccenoyl(cyclopropanated)-2-palmitoloeyl_c0 (1) + S_Adenosyl_homocysteine_c0 (1)	0	R03411	2.1.1.79	smc02654	Cfa2	Experimental	Basconcillo et al 2009a
rxnPE7	PE(C35:1) cyclopropanation	cpdPE4_c0 (1) + cpd00017_c0 (1) ==> cpd00067_c0 (1) + cpdPE7_c0 (1) + cpd00019_c0 (1)	Phosphatidylethanolamine-1-cis-vaccenoyl-2-palmitic_c0 (1) + S_Adenosyl_L_methionine_c0 (1) ==> H_c0 (1) + Phosphatidylethanolamine-1-cis-vaccenoyl(cyclopropanated)-2-palmitic_c0 (1) + S_Adenosyl_homocysteine_c0 (1)	0	R03411	2.1.1.79	smc02654	Cfa2	Experimental	Basconcillo et al 2009a
rxnPE8	Phosphatidylserine syntase (36:2)	cpdPG36_c0 (1) + cpd00054_c0 (1) ==> cpd00067_c0 (1) + cpdPE8_c0 (1) + cpd00046_c0 (1)	CDP-1-cis-vaccenoyl-2-cis-vaccenoyl-sn-glycerol-3-phosphate_c0 (1) + L_Serine_c0 (1) ==> H_c0 (1) + Phosphatidylserine-1_2-cis-vaccenoyl_c0 (1) + CMP_c0 (1)	0	R01800	2.7.8.8	smc00552	PssA	Experimental	Sohlenkamp et al 2004; diCenzo et al 2018a
rxnPE9	Phosphatidylserine decarboxylase (36:2)	cpd00067_c0 (1) + cpdPE8_c0 (1) <==> cpdPE9_c0 (1) + cpd00011_c0 (1)	H_c0 (1) + Phosphatidylserine-1_2-cis-vaccenoyl_c0 (1) <==> Phosphatidylethanolamine-1_2-cis-vaccenoyl_c0 (1) + CO2_c0 (1)	1	R02055	4.1.1.65	smc00551	Psd	Experimental	Vences-Guzmán et al 2008; diCenzo et al 2018a
rxnPE10	PE(C36:2) cyclopropanation	cpdPE9_c0 (1) + cpd00017_c0 (1) ==> cpd00067_c0 (1) + cpdPE10_c0 (1) + cpd00019_c0 (1)	Phosphatidylethanolamine-1_2-cis-vaccenoyl_c0 (1) + S_Adenosyl_L_methionine_c0 (1) ==> H_c0 (1) + Phosphatidylethanolamine-1-cis-vaccenoyl(cyclopropanated)-2-cis-vaccenoyl_c0 (1) + S_Adenosyl_homocysteine_c0 (1)	0	R03411	2.1.1.79	smc02654	Cfa2	Experimental	Basconcillo et al 2009a
rxnPE11	PE(C37:2) cyclopropanation	cpdPE10_c0 (1) + cpd00017_c0 (1) ==> cpd00067_c0 (1) + cpdPE11_c0 (1) + cpd00019_c0 (1)	Phosphatidylethanolamine-1-cis-vaccenoyl(cyclopropanated)-2-cis-vaccenoyl_c0 (1) + S_Adenosyl_L_methionine_c0 (1) ==> H_c0 (1) + Phosphatidylethanolamine-1-cis-vaccenoyl(cyclopropanated)-2-cis-vaccenoyl(cyclopropanated)_c0 (1) + S_Adenosyl_homocysteine_c0 (1)	0	R03411	2.1.1.79	smc02654	Cfa2	Experimental	Basconcillo et al 2009a
rxnPE	Overall PE reaction	cpdPE2_c0 (0.9) + cpdPE4_c0 (7.0) + cpdPE5_c0 (1.05) + cpdPE6_c0 (1.05) + cpdPE7_c0 (2.9) + cpdPE9_c0 (47.2) + cpdPE10_c0 (35.5) + cpdPE11_c0 (4.4) ==> cpdPE_c0 (1)	Phosphatidylethanolamine-1-cis-vaccenoyl-2-palmitoleoyl_c0 (0.9) + Phosphatidylethanolamine-1-cis-vaccenoyl-2-palmitic_c0 (7.0) + Phosphatidylethanolamine-1-cis-vaccenoyl-2-palmitoloeyl(cyclopropanated)_c0 (1.05) + Phosphatidylethanolamine-1-cis-vaccenoyl(cyclopropanated)-2-palmitoloeyl_c0 (1.05) + Phosphatidylethanolamine-1-cis-vaccenoyl(cyclopropanated)-2-palmitic_c0 (2.9) + Phosphatidylethanol…	0					Predicted		A reaction to combine the different PEs in the desired ratio. As the ratio of PEs in S. meliloti has not been studied, the ratio was approximated by using the same as the ratio of PCs as PEs are a substrate for the synthesis of PCs (Basconcillo et al 2009b).
Phosphatidylcholine biosynthesis
rxnMMPE1	PE methylation (34:2)	cpdPE2_c0 (1) + cpd00017_c0 (1) <==> cpd00019_c0 (1) + cpdMMPE1_c0 (1) + cpd00067_c0 (1)	Phosphatidylethanolamine-1-cis-vaccenoyl-2-palmitoleoyl_c0 (1) + S_Adenosyl_L_methionine_c0 (1) <==> S_Adenosyl_homocysteine_c0 (1) + Monomethyl-phosphatidylethanolamine-1-cis-vaccenoyl-2-palmitoleoyl_c0 (1) + H_c0 (1)	1	R02056	2.1.1.17	smc00414	PmtA	Experimental	de Rudder et al 2000; diCenzo et al 2018a
rxnDMPE1	MMPE methylation (34:2)	cpdMMPE1_c0 (1) + cpd00017_c0 (1) <==> cpd00019_c0 (1) + cpdDMPE1_c0 (1) + cpd00067_c0 (1)	Monomethyl-phosphatidylethanolamine-1-cis-vaccenoyl-2-palmitoleoyl_c0 (1) + S_Adenosyl_L_methionine_c0 (1) <==> S_Adenosyl_homocysteine_c0 (1) + Dimethyl-phosphatidylethanolamine-1-cis-vaccenoyl-2-palmitoleoyl_c0 (1) + H_c0 (1)	1	R03424	2.1.1.71	smc00414	PmtA	Experimental	de Rudder et al 2000; diCenzo et al 2018a
rxnPC1	DMPE methylation (34:2)	cpdDMPE1_c0 (1) + cpd00017_c0 (1) <==> cpd00019_c0 (1) + cpdPC1_c0 (1) + cpd00067_c0 (1)	Dimethyl-phosphatidylethanolamine-1-cis-vaccenoyl-2-palmitoleoyl_c0 (1) + S_Adenosyl_L_methionine_c0 (1) <==> S_Adenosyl_homocysteine_c0 (1) + Phosphatidylcholine-1-cis-vaccenoyl-2-palmitoleoyl_c0 (1) + H_c0 (1)	1	R01320	2.1.1.71	smc00414	PmtA	Experimental	de Rudder et al 2000; diCenzo et al 2018a
rxnMMPE2	PE methylation (34:1)	cpdPE4_c0 (1) + cpd00017_c0 (1) <==> cpd00019_c0 (1) + cpdMMPE2_c0 (1) + cpd00067_c0 (1)	Phosphatidylethanolamine-1-cis-vaccenoyl-2-palmitic_c0 (1) + S_Adenosyl_L_methionine_c0 (1) <==> S_Adenosyl_homocysteine_c0 (1) + Monomethyl-phosphatidylethanolamine-1-cis-vaccenoyl-2-palmitic_c0 (1) + H_c0 (1)	1	R02056	2.1.1.17	smc00414	PmtA	Experimental	de Rudder et al 2000; diCenzo et al 2018a
rxnDMPE2	MMPE methylation (34:1)	cpdMMPE2_c0 (1) + cpd00017_c0 (1) <==> cpd00019_c0 (1) + cpdDMPE2_c0 (1) + cpd00067_c0 (1)	Monomethyl-phosphatidylethanolamine-1-cis-vaccenoyl-2-palmitic_c0 (1) + S_Adenosyl_L_methionine_c0 (1) <==> S_Adenosyl_homocysteine_c0 (1) + Dimethyl-phosphatidylethanolamine-1-cis-vaccenoyl-2-palmitic_c0 (1) + H_c0 (1)	1	R03424	2.1.1.71	smc00414	PmtA	Experimental	de Rudder et al 2000; diCenzo et al 2018a
rxnPC3	DMPE methylation (34:1)	cpdDMPE2_c0 (1) + cpd00017_c0 (1) <==> cpd00019_c0 (1) + cpdPC2_c0 (1) + cpd00067_c0 (1)	Dimethyl-phosphatidylethanolamine-1-cis-vaccenoyl-2-palmitic_c0 (1) + S_Adenosyl_L_methionine_c0 (1) <==> S_Adenosyl_homocysteine_c0 (1) + Phosphatidylcholine-1-cis-vaccenoyl-2-palmitic_c0 (1) + H_c0 (1)	1	R01320	2.1.1.71	smc00414	PmtA	Experimental	de Rudder et al 2000; diCenzo et al 2018a
rxnMMPE3	MMPE(C34:2) cyclopropanation	cpdMMPE1_c0 (1) + cpd00017_c0 (1) ==> cpd00067_c0 (1) + cpdMMPE3_c0 (1) + cpd00019_c0 (1)	Monomethyl-phosphatidylethanolamine-1-cis-vaccenoyl-2-palmitoleoyl_c0 (1) + S_Adenosyl_L_methionine_c0 (1) ==> H_c0 (1) + Monomethyl-phosphatidylethanolamine-1-cis-vaccenoyl-2-palmitoleoyl(cyclopropanated)_c0 (1) + S_Adenosyl_homocysteine_c0 (1)	0	R03411	2.1.1.79	smc02654	Cfa2	Experimental	Basconcillo et al 2009a
rxnPC5	PC(C34:2) cyclopropanation	cpdPC1_c0 (1) + cpd00017_c0 (1) ==> cpd00067_c0 (1) + cpdPC3_c0 (1) + cpd00019_c0 (1)	Phosphatidylcholine-1-cis-vaccenoyl-2-palmitoleoyl_c0 (1) + S_Adenosyl_L_methionine_c0 (1) ==> H_c0 (1) + Phosphatidylcholine-1-cis-vaccenoyl-2-palmitoleoyl(cyclopropanated)_c0 (1) + S_Adenosyl_homocysteine_c0 (1)	0	R03411	2.1.1.79	smc02654	Cfa2	Experimental	Basconcillo et al 2009a
rxnMMPE4	MMPE(C34:2 2) cyclopropanation	cpdMMPE1_c0 (1) + cpd00017_c0 (1) ==> cpd00067_c0 (1) + cpdMMPE4_c0 (1) + cpd00019_c0 (1)	Monomethyl-phosphatidylethanolamine-1-cis-vaccenoyl-2-palmitoleoyl_c0 (1) + S_Adenosyl_L_methionine_c0 (1) ==> H_c0 (1) + Monomethyl-phosphatidylethanolamine-1-cis-vaccenoyl(cyclopropanated)-2-palmitoleoyl_c0 (1) + S_Adenosyl_homocysteine_c0 (1)	0	R03411	2.1.1.79	smc02654	Cfa2	Experimental	Basconcillo et al 2009a
rxnPC6	PC(C34:2 2) cyclopropanation	cpdPC1_c0 (1) + cpd00017_c0 (1) ==> cpd00067_c0 (1) + cpdPC4_c0 (1) + cpd00019_c0 (1)	Phosphatidylcholine-1-cis-vaccenoyl-2-palmitoleoyl_c0 (1) + S_Adenosyl_L_methionine_c0 (1) ==> H_c0 (1) + Phosphatidylcholine-1-cis-vaccenoyl(cyclopropanated)-2-palmitoleoyl_c0 (1) + S_Adenosyl_homocysteine_c0 (1)	0	R03411	2.1.1.79	smc02654	Cfa2	Experimental	Basconcillo et al 2009a
rxnMMPE5	MMPE(C34:1) cyclopropanation	cpdMMPE2_c0 (1) + cpd00017_c0 (1) ==> cpd00067_c0 (1) + cpdMMPE5_c0 (1) + cpd00019_c0 (1)	Monomethyl-phosphatidylethanolamine-1-cis-vaccenoyl-2-palmitic_c0 (1) + S_Adenosyl_L_methionine_c0 (1) ==> H_c0 (1) + Monomethyl-phosphatidylethanolamine-1-cis-vaccenoyl(cyclopropanated)-2-palmitic_c0 (1) + S_Adenosyl_homocysteine_c0 (1)	0	R03411	2.1.1.79	smc02654	Cfa2	Experimental	Basconcillo et al 2009a
rxnPC7	PC(C34:1) cyclopropanation	cpdPC2_c0 (1) + cpd00017_c0 (1) ==> cpd00067_c0 (1) + cpdPC5_c0 (1) + cpd00019_c0 (1)	Phosphatidylcholine-1-cis-vaccenoyl-2-palmitic_c0 (1) + S_Adenosyl_L_methionine_c0 (1) ==> H_c0 (1) + Phosphatidylcholine-1-cis-vaccenoyl(cyclopropanated)-2-palmitic_c0 (1) + S_Adenosyl_homocysteine_c0 (1)	0	R03411	2.1.1.79	smc02654	Cfa2	Experimental	Basconcillo et al 2009a
rxnMMPE6	PE methylation (36:2)	cpdPE9_c0 (1) + cpd00017_c0 (1) <==> cpd00019_c0 (1) + cpdMMPE6_c0 (1) + cpd00067_c0 (1)	Phosphatidylethanolamine-1_2-cis-vaccenoyl_c0 (1) + S_Adenosyl_L_methionine_c0 (1) <==> S_Adenosyl_homocysteine_c0 (1) + Monomethyl-phosphatidylethanolamine-1_2-cis-vaccenoyl_c0 (1) + H_c0 (1)	1	R02056	2.1.1.17	smc00414	PmtA	Experimental	de Rudder et al 2000; diCenzo et al 2018a
rxnDMPE3	MMPE methylation (36:2)	cpdMMPE6_c0 (1) + cpd00017_c0 (1) <==> cpd00019_c0 (1) + cpdDMPE3_c0 (1) + cpd00067_c0 (1)	Monomethyl-phosphatidylethanolamine-1_2-cis-vaccenoyl_c0 (1) + S_Adenosyl_L_methionine_c0 (1) <==> S_Adenosyl_homocysteine_c0 (1) + Dimethyl-phosphatidylethanolamine-1_2-cis-vaccenoyl_c0 (1) + H_c0 (1)	1	R03424	2.1.1.71	smc00414	PmtA	Experimental	de Rudder et al 2000; diCenzo et al 2018a
rxnPC8	DMPE methylation (36:2)	cpdDMPE3_c0 (1) + cpd00017_c0 (1) <==> cpd00019_c0 (1) + cpdPC6_c0 (1) + cpd00067_c0 (1)	Dimethyl-phosphatidylethanolamine-1_2-cis-vaccenoyl_c0 (1) + S_Adenosyl_L_methionine_c0 (1) <==> S_Adenosyl_homocysteine_c0 (1) + Phosphatidylcholine-1_2-cis-vaccenoyl_c0 (1) + H_c0 (1)	1	R01320	2.1.1.71	smc00414	PmtA	Experimental	de Rudder et al 2000; diCenzo et al 2018a
rxnMMPE7	MMPE(C36:2) cyclopropanation	cpdMMPE6_c0 (1) + cpd00017_c0 (1) ==> cpd00067_c0 (1) + cpdMMPE7_c0 (1) + cpd00019_c0 (1)	Monomethyl-phosphatidylethanolamine-1_2-cis-vaccenoyl_c0 (1) + S_Adenosyl_L_methionine_c0 (1) ==> H_c0 (1) + Monomethyl-phosphatidylethanolamine-1-cis-vaccenoyl(cyclopropanated)-2-cis-vaccenoyl_c0 (1) + S_Adenosyl_homocysteine_c0 (1)	0	R03411	2.1.1.79	smc02654	Cfa2	Experimental	Basconcillo et al 2009a
rxnPC10	PC(C36:2) cyclopropanation	cpdPC6_c0 (1) + cpd00017_c0 (1) ==> cpd00067_c0 (1) + cpdPC7_c0 (1) + cpd00019_c0 (1)	Phosphatidylcholine-1_2-cis-vaccenoyl_c0 (1) + S_Adenosyl_L_methionine_c0 (1) ==> H_c0 (1) + Phosphatidylcholine-1-cis-vaccenoyl(cyclopropanated)-2-cis-vaccenoyl_c0 (1) + S_Adenosyl_homocysteine_c0 (1)	0	R03411	2.1.1.79	smc02654	Cfa2	Experimental	Basconcillo et al 2009a
rxnMMPE8	MMPE(C37:2) cyclopropanation	cpdMMPE7_c0 (1) + cpd00017_c0 (1) ==> cpd00067_c0 (1) + cpdMMPE8_c0 (1) + cpd00019_c0 (1)	Monomethyl-phosphatidylethanolamine-1-cis-vaccenoyl(cyclopropanated)-2-cis-vaccenoyl_c0 (1) + S_Adenosyl_L_methionine_c0 (1) ==> H_c0 (1) + Monomethyl-phosphatidylethanolamine-1-cis-vaccenoyl(cyclopropanated)-2-cis-vaccenoyl(cyclopropanated)_c0 (1) + S_Adenosyl_homocysteine_c0 (1)	0	R03411	2.1.1.79	smc02654	Cfa2	Experimental	Basconcillo et al 2009a
rxnPC11	PC(C37:2) cyclopropanation	cpdPC7_c0 (1) + cpd00017_c0 (1) ==> cpd00067_c0 (1) + cpdPC8_c0 (1) + cpd00019_c0 (1)	Phosphatidylcholine-1-cis-vaccenoyl(cyclopropanated)-2-cis-vaccenoyl_c0 (1) + S_Adenosyl_L_methionine_c0 (1) ==> H_c0 (1) + Phosphatidylcholine-1-cis-vaccenoyl(cyclopropanated)-2-cis-vaccenoyl(cyclopropanated)_c0 (1) + S_Adenosyl_homocysteine_c0 (1)	0	R03411	2.1.1.79	smc02654	Cfa2	Experimental	Basconcillo et al 2009a
rxnMMPE	Overall MMPE reaction	cpdMMPE1_c0 (0.9) + cpdMMPE2_c0 (7.0) + cpdMMPE3_c0 (1.05) + cpdMMPE4_c0 (1.05) + cpdMMPE5_c0 (2.9) + cpdMMPE6_c0 (47.2) + cpdMMPE7_c0 (35.5) + cpdMMPE8_c0 (4.4) ==> cpdMMPE_c0 (1)	Monomethyl-phosphatidylethanolamine-1-cis-vaccenoyl-2-palmitoleoyl_c0 (0.9) + Monomethyl-phosphatidylethanolamine-1-cis-vaccenoyl-2-palmitic_c0 (7.0) + Monomethyl-phosphatidylethanolamine-1-cis-vaccenoyl-2-palmitoleoyl(cyclopropanated)_c0 (1.05) + Monomethyl-phosphatidylethanolamine-1-cis-vaccenoyl(cyclopropanated)-2-palmitoleoyl_c0 (1.05) + Monomethyl-phosphatidylethanolamine-1-cis-vaccenoyl(cyc…	0					Predicted		A reaction to combine the different MMPEs in the desired ratio. As the ratio of MMPEs in S. meliloti has not been studied, the ratio was approximated by using the same as the ratio of PCs as MMPEs are a substrate for the synthesis of PCs (Basconcillo et al 2009b).
rxnPC	Overall PC reaction	cpdPC1_c0 (0.9) + cpdPC2_c0 (7.0) + cpdPC3_c0 (1.05) + cpdPC4_c0 (1.05) + cpdPC5_c0 (2.9) + cpdPC6_c0 (47.2) + cpdPC7_c0 (35.5) + cpdPC8_c0 (4.4) ==> cpdPC_c0 (1)	Phosphatidylcholine-1-cis-vaccenoyl-2-palmitoleoyl_c0 (0.9) + Phosphatidylcholine-1-cis-vaccenoyl-2-palmitic_c0 (7.0) + Phosphatidylcholine-1-cis-vaccenoyl-2-palmitoleoyl(cyclopropanated)_c0 (1.05) + Phosphatidylcholine-1-cis-vaccenoyl(cyclopropanated)-2-palmitoleoyl_c0 (1.05) + Phosphatidylcholine-1-cis-vaccenoyl(cyclopropanated)-2-palmitic_c0 (2.9) + Phosphatidylcholine-1_2-cis-vaccenoyl_c0 (47…	0					Experimental		A reaction to combine the different PCs in the correct ratio (Basconcillo et al 2009b).
Sulfoquinovosyldiacylglycerol biosynthesis
rxn04027	UDP-sulfoguinovose synthase	cpd00026_c0 (1) + cpd00081_c0 (1) + cpd00067_c0 (1) <==> cpd00001_c0 (1) + cpd08358_c0 (1)	UDP_glucose_c0 (1) + Sulfite_c0 (1) + H_c0 (1) <==> H2O_c0 (1) + UDP-6-sulfoquinovose (1)	1	R05775	3.13.1.1	smc03961	SqdB	Experimental	Weissenmayer et al 2000
rxnSL1	Diacylglycerol kinase (32:1)	cpdSL1_c0 (1) + cpd00002_c0 (1) <==> cpd00008_c0 (1) + cpdPG3_c0 (1) + cpd00067_c0 (1)	1-palmitoleoyl-2-palmitic-sn-glycerol_c0 (1) + ATP_c0 (1) <==> ADP_c0 (1) + 1-palmitoleoyl-2-palmitic-sn-glycerol-3-phosphate_c0 (1) + H_c0 (1)	1	R02240	2.7.1.107	smc04213	DgkA	Experimental but incomplete	Miller et al 1992	Experimental data is consistent with DgkA having the annotated function. However, it is not know whether this is the only enzyme in the S. meliloti proteome capable of performing this reaction.
rxnSL2	Sulfoquinovosyldiacylglycerol lipid biosynthesis (32:1)	cpd08358_c0 (1) + cpdSL1_c0 (1) <==> cpd00014_c0 (1) + cpdSL2_c0 (1) + cpd00067_c0 (1)	UDP-6-sulfoquinovose (1) + 1-palmitoleoyl-2-palmitic-sn-glycerol_c0 (1) <==> UDP_c0 (1) + Sulfoquinovosyl-1-palmitoleoyl-2-palmitic-sn-glycerol_c0 (1) + H_c0 (1)	1	R06867	2.4.1.-	(smc04081 and smc03963)	(SqdD and SqdC)	Predicted		Prediction is based on sequence similarity and proximity to the SqdB gene known to be involved in sulfolipid biosynthesis (Weissenmayer et al 2000)
rxnSL3	Diacylglycerol kinase (32:0)	cpdSL3_c0 (1) + cpd00002_c0 (1) <==> cpd00008_c0 (1) + cpdPG9_c0 (1) + cpd00067_c0 (1)	1_2-palmitic-sn-glycerol_c0 (1) + ATP_c0 (1) <==> ADP_c0 (1) + 1_2-palmitic-sn-glycerol-3-phosphate_c0 (1) + H_c0 (1)	1	R02240	2.7.1.107	smc04213	DgkA	Experimental but incomplete	Miller et al 1992	Experimental data is consistent with DgkA catalyzing the annotated function. However, it is not know whether this is the only enzyme in the S. meliloti proteome capable of performing this reaction.
rxnSL4	Sulfoquinovosyldiacylglycerol biosynthesis (32:0)	cpd08358_c0 (1) + cpdSL3_c0 (1) <==> cpd00014_c0 (1) + cpdSL4_c0 (1) + cpd00067_c0 (1)	UDP-6-sulfoquinovose (1) + 1_2-palmitic-sn-glycerol_c0 (1) <==> UDP_c0 (1) + Sulfoquinovosyl-1_2-palmitic-sn-glycerol_c0 (1) + H_c0 (1)	1	R06867	2.4.1.-	(smc04081 and smc03963)	(SqdD and SqdC)	Predicted		Prediction is based on sequence similarity and proximity to the SqdB gene known to be involved in sulfolipid biosynthesis (Weissenmayer et al 2000)
rxnSL5	Diacylglycerol kinase (34:2)	cpdSL5_c0 (1) + cpd00002_c0 (1) <==> cpd00008_c0 (1) + cpdPG15_c0 (1) + cpd00067_c0 (1)	1-cis-vaccenoyl-2-palmitoleoyl_c0 (1) + ATP_c0 (1) <==> ADP_c0 (1) + 1-cis-vaccenoyl-2-palmitoleoyl-sn-glycerol-3-phosphate_c0 (1) + H_c0 (1)	1	R02240	2.7.1.107	smc04213	DgkA	Experimental but incomplete	Miller et al 1992	Experimental data is consistent with DgkA catalyzing the annotated function. However, it is not know whether this is the only enzyme in the S. meliloti proteome capable of performing this reaction.
rxnSL6	Sulfoquinovosyldiacylglycerol biosynthesis (34:2)	cpd08358_c0 (1) + cpdSL5_c0 (1) <==> cpd00014_c0 (1) + cpdSL6_c0 (1) + cpd00067_c0 (1)	UDP-6-sulfoquinovose (1) + 1-cis-vaccenoyl-2-palmitoleoyl_c0 (1) <==> UDP_c0 (1) + Sulfoquinovosyl-1-cis-vaccenoyl-2-palmitoleoyl_c0 (1) + H_c0 (1)	1	R06867	2.4.1.-	(smc04081 and smc03963)	(SqdD and SqdC)	Predicted		Prediction is based on sequence similarity and proximity to the SqdB gene known to be involved in sulfolipid biosynthesis (Weissenmayer et al 2000)
rxnSL7	Diacylglycerol kinase (34:1)	cpdSL7_c0 (1) + cpd00002_c0 (1) <==> cpd00008_c0 (1) + cpdPG19_c0 (1) + cpd00067_c0 (1)	1-cis-vaccenoyl-2-palmitic_c0 (1) + ATP_c0 (1) <==> ADP_c0 (1) + 1-cis-vaccenoyl-2-palmitic-sn-glycerol-3-phosphate_c0 (1) + H_c0 (1)	1	R02240	2.7.1.107	smc04213	DgkA	Experimental but incomplete	Miller et al 1992	Experimental data is consistent with DgkA catalyzing the annotated function. However, it is not know whether this is the only enzyme in the S. meliloti proteome capable of performing this reaction.
rxnSL8	Sulfoquinovosyldiacylglycerol biosynthesis (34:1)	cpd08358_c0 (1) + cpdSL7_c0 (1) <==> cpd00014_c0 (1) + cpdSL8_c0 (1) + cpd00067_c0 (1)	UDP-6-sulfoquinovose (1) + 1-cis-vaccenoyl-2-palmitic_c0 (1) <==> UDP_c0 (1) + Sulfoquinovosyl-1-cis-vaccenoyl-2-palmitic_c0 (1) + H_c0 (1)	1	R06867	2.4.1.-	(smc04081 and smc03963)	(SqdD and SqdC)	Predicted		Prediction is based on sequence similarity and proximity to the SqdB gene known to be involved in sulfolipid biosynthesis (Weissenmayer et al 2000)
rxnSL9	Diacylglycerol kinase (34:1 2)	cpdSL9_c0 (1) + cpd00002_c0 (1) <==> cpd00008_c0 (1) + cpdPG23_c0 (1) + cpd00067_c0 (1)	1-palmitic-2-cis-vaccenoyl_c0 (1) + ATP_c0 (1) <==> ADP_c0 (1) + 1-palmitic-2-cis-vaccenoyl-sn-glycerol-3-phosphate_c0 (1) + H_c0 (1)	1	R02240	2.7.1.107	smc04213	DgkA	Experimental but incomplete	Miller et al 1992	Experimental data is consistent with DgkA catalyzing the annotated function. However, it is not know whether this is the only enzyme in the S. meliloti proteome capable of performing this reaction.
rxnSL10	Sulfoquinovosyldiacylglycerol biosynthesis (34:1 2)	cpd08358_c0 (1) + cpdSL9_c0 (1) <==> cpd00014_c0 (1) + cpdSL10_c0 (1) + cpd00067_c0 (1)	UDP-6-sulfoquinovose (1) + 1-palmitic-2-cis-vaccenoyl_c0 (1) <==> UDP_c0 (1) + Sulfoquinovosyl-1-palmitic-2-cis-vaccenoyl_c0 (1) + H_c0 (1)	1	R06867	2.4.1.-	(smc04081 and smc03963)	(SqdD and SqdC)	Predicted		Prediction is based on sequence similarity and proximity to the SqdB gene known to be involved in sulfolipid biosynthesis (Weissenmayer et al 2000)
rxnSL11	SL(C35:2) cyclopropanation	cpdSL6_c0 (1) + cpd00017_c0 (1) ==> cpd00067_c0 (1) + cpdSL11_c0 (1) + cpd00019_c0 (1)	Sulfoquinovosyl-1-cis-vaccenoyl-2-palmitoleoyl_c0 (1) + S_Adenosyl_L_methionine_c0 (1) ==> H_c0 (1) + Sulfoquinovosyl-1-cis-vaccenoyl-2-palmitoleoyl(cyclopropanated)_c0 (1) + S_Adenosyl_homocysteine_c0 (1)	0	R03411	2.1.1.79	smc02654	Cfa2	Experimental	Basconcillo et al 2009a
rxnSL12	SL(C35:2 2) cyclopropanation	cpdSL6_c0 (1) + cpd00017_c0 (1) ==> cpd00067_c0 (1) + cpdSL12_c0 (1) + cpd00019_c0 (1)	Sulfoquinovosyl-1-cis-vaccenoyl-2-palmitoleoyl_c0 (1) + S_Adenosyl_L_methionine_c0 (1) ==> H_c0 (1) + Sulfoquinovosyl-1-cis-vaccenoyl(cyclopropanated)-2-palmitoleoyl_c0 (1) + S_Adenosyl_homocysteine_c0 (1)	0	R03411	2.1.1.79	smc02654	Cfa2	Experimental	Basconcillo et al 2009a
rxnSL13	SL(C35:1) cyclopropanation	cpdSL8_c0 (1) + cpd00017_c0 (1) ==> cpd00067_c0 (1) + cpdSL13_c0 (1) + cpd00019_c0 (1)	Sulfoquinovosyl-1-cis-vaccenoyl-2-palmitic_c0 (1) + S_Adenosyl_L_methionine_c0 (1) ==> H_c0 (1) + Sulfoquinovosyl-1-cis-vaccenoyl(cyclopropanated)-2-palmitic_c0 (1) + S_Adenosyl_homocysteine_c0 (1)	0	R03411	2.1.1.79	smc02654	Cfa2	Experimental	Basconcillo et al 2009a
rxnSL14	C18:1-SN-glycerol-3-phosphate acetyltransferase (C16:0)	cpdUS16_c0 (1) + cpdPG8_c0 (1) ==> cpd11493_c0 (1) + cpdSL14_c0 (1)	cis-vaccenoyl-ACP_c0 (1) + 1-palmitic-sn-glycerol-3-phosphate_c0 (1) ==> ACP_c0 (1) + 1-palmitic-2-cis-vaccenoyl-sn-glycerol-3-phosphate_c0 (1)	0	R02241	2.3.1.51	smc00714	PlsC	Experimental	Basconcillo et al 2009b
rxnSL15	Diacylglycerol kinase (35:2)	cpdSL15_c0 (1) + cpd00002_c0 (1) <==> cpd00008_c0 (1) + cpdSL14_c0 (1) + cpd00067_c0 (1)	1-palmitic-2-cis-vaccenoyl-sn-glycerol_c0 (1) + ATP_c0 (1) <==> ADP_c0 (1) + 1-palmitic-2-cis-vaccenoyl-sn-glycerol-3-phosphate_c0 (1) + H_c0 (1)	1	R02240	2.7.1.107	smc04213	DgkA	Experimental but incomplete	Miller et al 1992	Experimental data is consistent with DgkA catalyzing the annotated function. However, it is not know whether this is the only enzyme in the S. meliloti proteome capable of performing this reaction.
rxnSL16	Sulfoquinovosyldiacylglycerol biosynthesis (35:2)	cpd08358_c0 (1) + cpdSL15_c0 (1) <==> cpd00014_c0 (1) + cpdSL16_c0 (1) + cpd00067_c0 (1)	UDP-6-sulfoquinovose (1) + 1-palmitic-2-cis-vaccenoyl-sn-glycerol_c0 (1) <==> UDP_c0 (1) + Sulfoquinovosyl-1-palmitic-2-cis-vaccenoyl-sn-glycerol_c0 (1) + H_c0 (1)	1	R06867	2.4.1.-	(smc04081 and smc03963)	(SqdD and SqdC)	Predicted		Prediction is based on sequence similarity and proximity to the SqdB gene known to be involved in sulfolipid biosynthesis (Weissenmayer et al 2000)
rxnSL17	SL(C35:1 2) cyclopropanation	cpdSL16_c0 (1) + cpd00017_c0 (1) ==> cpd00067_c0 (1) + cpdSL17_c0 (1) + cpd00019_c0 (1)	Sulfoquinovosyl-1-palmitic-2-cis-vaccenoyl-sn-glycerol_c0 (1) + S_Adenosyl_L_methionine_c0 (1) ==> H_c0 (1) + Sulfoquinovosyl-1-palmitic-2-cis-vaccenoyl(cyclopropanated)-sn-glycerol_c0 (1) + S_Adenosyl_homocysteine_c0 (1)	0	R03411	2.1.1.79	smc02654	Cfa2	Experimental	Basconcillo et al 2009a
rxnSL18	Diacylglycerol kinase (36:2)	cpdSL18_c0 (1) + cpd00002_c0 (1) <==> cpd00008_c0 (1) + cpdPG35_c0 (1) + cpd00067_c0 (1)	1-cis-vaccenoyl-2-cis-vaccenoyl-sn-glycerol_c0 (1) + ATP_c0 (1) <==> ADP_c0 (1) + 1-cis-vaccenoyl-2-cis-vaccenoyl-sn-glycerol-3-phosphate_c0 (1) + H_c0 (1)	1	R02240	2.7.1.107	smc04213	DgkA	Experimental but incomplete	Miller et al 1992	Experimental data is consistent with DgkA catalyzing the annotated function. However, it is not know whether this is the only enzyme in the S. meliloti proteome capable of performing this reaction.
rxnSL19	Sulfoquinovosyldiacylglycerol biosynthesis (36:2)	cpd08358_c0 (1) + cpdSL18_c0 (1) <==> cpd00014_c0 (1) + cpdSL19_c0 (1) + cpd00067_c0 (1)	UDP-6-sulfoquinovose (1) + 1-cis-vaccenoyl-2-cis-vaccenoyl-sn-glycerol_c0 (1) <==> UDP_c0 (1) + Sulfoquinovosyl-1-cis-vaccenoyl-2-cis-vaccenoyl-sn-glycerol_c0 (1) + H_c0 (1)	1	R06867	2.4.1.-	(smc04081 and smc03963)	(SqdD and SqdC)	Predicted		Prediction is based on sequence similarity and proximity to the SqdB gene known to be involved in sulfolipid biosynthesis (Weissenmayer et al 2000)
rxnSL20	SL(C36:2) cyclopropanation	cpdSL19_c0 (1) + cpd00017_c0 (1) ==> cpd00067_c0 (1) + cpdSL20_c0 (1) + cpd00019_c0 (1)	Sulfoquinovosyl-1-cis-vaccenoyl-2-cis-vaccenoyl-sn-glycerol_c0 (1) + S_Adenosyl_L_methionine_c0 (1) ==> H_c0 (1) + Sulfoquinovosyl-1-cis-vaccenoyl(cyclopropanated)-2-cis-vaccenoyl-sn-glycerol_c0 (1) + S_Adenosyl_homocysteine_c0 (1)	0	R03411	2.1.1.79	smc02654	Cfa2	Experimental	Basconcillo et al 2009a
rxnSL21	SL(C37:2) cyclopropanation	cpdSL10_c0 (1) + cpd00017_c0 (1) ==> cpd00067_c0 (1) + cpdSL21_c0 (1) + cpd00019_c0 (1)	Sulfoquinovosyl-1-palmitic-2-cis-vaccenoyl_c0 (1) + S_Adenosyl_L_methionine_c0 (1) ==> H_c0 (1) + Sulfoquinovosyl-1-cis-vaccenoyl(cyclopropanated)-2-cis-vaccenoyl(cyclopropanated)-sn-glycerol_c0 (1) + S_Adenosyl_homocysteine_c0 (1)	0	R03411	2.1.1.79	smc02654	Cfa2	Experimental	Basconcillo et al 2009a
rxnSL22	C18:0-SN-glycerol-3-phosphate acetyltransferase (C18:1)	cpd15268_c0 (1) + cpdPG14_c0 (1) ==> cpd11493_c0 (1) + cpdSL22_c0 (1)	Octadecanoyl_ACP_c0 (1) + 1-cis-vaccenoyl-sn-glycerol-3-phosphate_c0 (1) ==> ACP_c0 (1) + 1-cis-vaccenoyl-2-steric-sn-glycerol-3-phosphate_c0 (1)	0	R02241	2.3.1.51	smc00714	PlsC	Experimental	Basconcillo et al 2009b
rxnSL23	Diacylglycerol kinase (36:1)	cpdSL23_c0 (1) + cpd00002_c0 (1) <==> cpd00008_c0 (1) + cpdSL22_c0 (1) + cpd00067_c0 (1)	1-cis-vaccenoyl-2-steric-sn-glycerol_c0 (1) + ATP_c0 (1) <==> ADP_c0 (1) + 1-cis-vaccenoyl-2-steric-sn-glycerol-3-phosphate_c0 (1) + H_c0 (1)	1	R02240	2.7.1.107	smc04213	DgkA	Experimental but incomplete	Miller et al 1992	Experimental data is consistent with DgkA catalyzing the annotated function. However, it is not know whether this is the only enzyme in the S. meliloti proteome capable of performing this reaction.
rxnSL24	Sulfoquinovosyldiacylglycerol biosynthesis (36:1)	cpd08358_c0 (1) + cpdSL23_c0 (1) <==> cpd00014_c0 (1) + cpdSL24_c0 (1) + cpd00067_c0 (1)	UDP-6-sulfoquinovose (1) + 1-cis-vaccenoyl-2-steric-sn-glycerol_c0 (1) <==> UDP_c0 (1) + Sulfoquinovosyl-1-cis-vaccenoyl-steric-sn-glycerol_c0 (1) + H_c0 (1)	1	R06867	2.4.1.-	(smc04081 and smc03963)	(SqdD and SqdC)	Predicted		Prediction is based on sequence similarity and proximity to the SqdB gene known to be involved in sulfolipid biosynthesis (Weissenmayer et al 2000)
rxnSL	Overall SL reaction	cpdSL2_c0 (3.0) + cpdSL4_c0 (17.2) + cpdSL6_c0 (1.4) + cpdSL8_c0 (21.8) + cpdSL10_c0 (10.1) + cpdSL11_c0 (0.75) + cpdSL12_c0 (0.75) + cpdSL13_c0 (3.1) + cpdSL17_c0 (2.3) + cpdSL19_c0 (17.8) + cpdSL20_c0 (10.5) + cpdSL21_c0 (0.5) + cpdSL24_c0 (10.8) ==> cpdSL_c0 (1)	Sulfoquinovosyl-1-palmitoleoyl-2-palmitic-sn-glycerol_c0 (3.0) + Sulfoquinovosyl-1_2-palmitic-sn-glycerol_c0 (17.2) + Sulfoquinovosyl-1-cis-vaccenoyl-2-palmitoleoyl_c0 (1.4) + Sulfoquinovosyl-1-cis-vaccenoyl-2-palmitic_c0 (21.8) + Sulfoquinovosyl-1-palmitic-2-cis-vaccenoyl_c0 (10.1) + Sulfoquinovosyl-1-cis-vaccenoyl-2-palmitoleoyl(cyclopropanated)_c0 (0.75) + Sulfoquinovosyl-1-cis-vaccenoyl(cyclo…	0					Experimental		A reaction to combine the different SLs in the correct ratio (Basconcillo et al 2009b).
Ornithine lipid biosynthesis
rxnOL1	Lyso-ornithine lipid biosynthesis (C16:0)	cpd00064_c0 (1) + cpd11476_c0 (1) <==> cpd11493_c0 (1) + cpdOL1_c0 (1)	Ornithine_c0 (1) + hexadecanoyl_acp_c0 (1) <==> ACP_c0 (1) + Lyso-ornithine-1-palmitic_c0 (1)	1			smc01127	OlsB	Experimental	Gao et al 2004
rxnOL2	Ornithine lipid biosynthesis (C16:0/C18:1)	cpdOL1_c0 (1) + cpdUS16_c0 (1) <==> cpd11493_c0 (1) + cpdOL2_c0 (1)	Lyso-ornithine-1-palmitic_c0 (1) + cis-vaccenoyl-ACP_c0 (1) <==> ACP_c0 (1) + Ornithine-1-palmitic-2-cis-vaccenoyl_c0 (1)	1			smc01116	OlsA	Experimental	Weissenmayer et al 2002
rxnOL3	Lyso-ornithine lipid biosynthesis (C18:0)	cpd00064_c0 (1) + cpd15268_c0 (1) <==> cpd11493_c0 (1) + cpdOL3_c0 (1)	Ornithine_c0 (1) + Octadecanoyl_ACP_c0 (1) <==> ACP_c0 (1) + Lyso-ornithine-1-steric_c0 (1)	1			smc01127	OlsB	Experimental	Gao et al 2004
rxnOL4	Ornithine lipid biosynthesis (C18:0/C16:1)	cpdOL3_c0 (1) + cpdUS12_c0 (1) <==> cpd11493_c0 (1) + cpdOL4_c0 (1)	Lyso-ornithine-1-steric_c0 (1) + palmitoleoyl-ACP_c0 (1) <==> ACP_c0 (1) + Ornithine-1-steric-2-palmitoleoyl_c0 (1)	1			smc01116	OlsA	Experimental	Weissenmayer et al 2002
rxnOL5	OL(C16:0/C18:1) cyclopropanation	cpdOL2_c0 (1) + cpd00017_c0 (1) ==> cpd00067_c0 (1) + cpdOL5_c0 (1) + cpd00019_c0 (1)	Ornithine-1-palmitic-2-cis-vaccenoyl_c0 (1) + S_Adenosyl_L_methionine_c0 (1) ==> H_c0 (1) + Ornithine-1-palmitic-2-cis-vaccenoyl(cyclopropanated)_c0 (1) + S_Adenosyl_homocysteine_c0 (1)	0	R03411	2.1.1.79	smc02654	Cfa2	Experimental	Basconcillo et al 2009a
rxnOL6	OL(C18:0/C16:1) cyclopropanation	cpdOL4_c0 (1) + cpd00017_c0 (1) ==> cpd00067_c0 (1) + cpdOL6_c0 (1) + cpd00019_c0 (1)	Ornithine-1-steric-2-palmitoleoyl_c0 (1) + S_Adenosyl_L_methionine_c0 (1) ==> H_c0 (1) + Ornithine-1-steric-2-palmitoleoyl(cyclopropanated)_c0 (1) + S_Adenosyl_homocysteine_c0 (1)	0	R03411	2.1.1.79	smc02654	Cfa2	Experimental	Basconcillo et al 2009a
rxnOL7	Lyso-ornithine lipid biosynthesis (C18:1)	cpd00064_c0 (1) + cpdUS16_c0 (1) <==> cpd11493_c0 (1) + cpdOL7_c0 (1)	Ornithine_c0 (1) + cis-vaccenoyl-ACP_c0 (1) <==> ACP_c0 (1) + Lyso-ornithine-1-cis-vaccenoyl_c0 (1)	1			smc01127	OlsB	Experimental	Gao et al 2004
rxnOL8	Ornithine lipid biosynthesis (C18:1/C18:1)	cpdOL7_c0 (1) + cpdUS16_c0 (1) <==> cpd11493_c0 (1) + cpdOL8_c0 (1)	Lyso-ornithine-1-cis-vaccenoyl_c0 (1) + cis-vaccenoyl-ACP_c0 (1) <==> ACP_c0 (1) + Ornithine-1-cis-vaccenoyl-2-cis-vaccenoyl_c0 (1)	1			smc01116	OlsA	Experimental	Weissenmayer et al 2002
rxnOL9	Ornithine lipid biosynthesis (C18:0/C18:1)	cpdOL3_c0 (1) + cpdUS16_c0 (1) <==> cpd11493_c0 (1) + cpdOL9_c0 (1)	Lyso-ornithine-1-steric_c0 (1) + cis-vaccenoyl-ACP_c0 (1) <==> ACP_c0 (1) + Ornithine-1-steric-2-cis-vaccenoyl_c0 (1)	1			smc01116	OlsA	Experimental	Weissenmayer et al 2002
rxnOL10	OL(C18:1/C18:1) cyclopropanation	cpdOL8_c0 (1) + cpd00017_c0 (1) ==> cpd00067_c0 (1) + cpdOL10_c0 (1) + cpd00019_c0 (1)	Ornithine-1-cis-vaccenoyl-2-cis-vaccenoyl_c0 (1) + S_Adenosyl_L_methionine_c0 (1) ==> H_c0 (1) + Ornithine-1-cis-vaccenoyl-2-cis-vaccenoyl(cyclopropanated)_c0 (1) + S_Adenosyl_homocysteine_c0 (1)	0	R03411	2.1.1.79	smc02654	Cfa2	Experimental	Basconcillo et al 2009a
rxnOL11	OL(C18:0/C18:1) cyclopropanation	cpdOL9_c0 (1) + cpd00017_c0 (1) ==> cpd00067_c0 (1) + cpdOL11_c0 (1) + cpd00019_c0 (1)	Ornithine-1-steric-2-cis-vaccenoyl_c0 (1) + S_Adenosyl_L_methionine_c0 (1) ==> H_c0 (1) + Ornithine-1-steric-2-cis-vaccenoyl(cyclopropanated)_c0 (1) + S_Adenosyl_homocysteine_c0 (1)	0	R03411	2.1.1.79	smc02654	Cfa2	Experimental	Basconcillo et al 2009a
rxnOL12	OL(C18:1/C19:1) cyclopropanation	cpdOL10_c0 (1) + cpd00017_c0 (1) ==> cpd00067_c0 (1) + cpdOL12_c0 (1) + cpd00019_c0 (1)	Ornithine-1-cis-vaccenoyl-2-cis-vaccenoyl(cyclopropanated)_c0 (1) + S_Adenosyl_L_methionine_c0 (1) ==> H_c0 (1) + Ornithine-1-cis-vaccenoyl(cyclopropanated)-2-cis-vaccenoyl(cyclopropanated)_c0 (1) + S_Adenosyl_homocysteine_c0 (1)	0	R03411	2.1.1.79	smc02654	Cfa2	Experimental	Basconcillo et al 2009a
rxnOL	Overall OL reaction	cpdOL2_c0 (0.5) + cpdOL4_c0 (0.7) + cpdOL5_c0 (1.0) + cpdOL6_c0 (2.1) + cpdOL8_c0 (3.0) + cpdOL9_c0 (37.1) + cpdOL10_c0 (5.3) + cpdOL11_c0 (49.8) + cpdOL12_c0 (0.6) ==> cpdOL_c0 (1)	Ornithine-1-palmitic-2-cis-vaccenoyl_c0 (0.5) + Ornithine-1-steric-2-palmitoleoyl_c0 (0.7) + Ornithine-1-palmitic-2-cis-vaccenoyl(cyclopropanated)_c0 (1.0) + Ornithine-1-steric-2-palmitoleoyl(cyclopropanated)_c0 (2.1) + Ornithine-1-cis-vaccenoyl-2-cis-vaccenoyl_c0 (3.0) + Ornithine-1-steric-2-cis-vaccenoyl_c0 (37.1) + Ornithine-1-cis-vaccenoyl-2-cis-vaccenoyl(cyclopropanated)_c0 (5.3) + Ornithine…	0					Experimental		A reaction to combine the different OLs in the correct ratio (Basconcillo et al 2009b).
Peptidoglycan biosynthesis
rxn00555	Glucosamine--fructose-6-phosphate aminotransferase	cpd00072_c0 (1) + cpd00053_c0 (1) <==> cpd00023_c0 (1) + cpd00288_c0 (1)	D_fructose_6_phosphate_c0 (1) + L_Glutamine_c0 (1) <==> L_Glutamate_c0 (1) + D_Glucosamine_phosphate_c0 (1)	1	R00768	2.6.1.16	(smc00231 or sma0878)	(GlmS or NodM)	Experimental	Baev et al 1991; diCenzo et al 2018a	In Tn-seq data (diCenzo et al 2018a), glmS was only essential in the absence of pSymA and pSymB. This is consistent with GlmS having the annotated function and with a second copy encoded on pSymA or pSymB, which is presumably NodM as this protein has been experimentally shown to have this function.
rxn01485	Phosphoglucosamine mutase	cpd03671_c0 (1) <==> cpd00288_c0 (1)	D_Glucosamine1_phosphate_c0 (1) <==> D_Glucosamine_phosphate_c0 (1)	1	R02060	5.4.2.10	smc00637	GlmM	Experimental	diCenzo et al 2018a
rxn03638	Glucosamine-1-phosphate N-acetyltransferase	cpd03671_c0 (1) + cpd00022_c0 (1) ==> cpd00067_c0 (1) + cpd02611_c0 (1) + cpd00010_c0 (1)	D_Glucosamine1_phosphate_c0 (1) + Acetyl_CoA_c0 (1) ==> H_c0 (1) + N_Acetyl_D_glucosamine1_phosphate_c0 (1) + CoA_c0 (1)	0	R05332	2.3.1.157	smc00232	GlmU	Experimental	diCenzo et al 2018a
rxn00293	N-acetylglucosamine-1-phosphate uridyltransferase	cpd02611_c0 (1) + cpd00062_c0 (1) + cpd00067_c0 (1) <==> cpd00012_c0 (1) + cpd00037_c0 (1)	N_Acetyl_D_glucosamine1_phosphate_c0 (1) + UTP_c0 (1) + H_c0 (1) <==> PPi_c0 (1) + UDP_N_acetylglucosamine_c0 (1)	1	R00416	2.7.7.23	smc00232	GlmU	Experimental	diCenzo et al 2018a
rxn00461	UDP-N-acetylglucosamine 1-carboxyvinyltransferase	cpd00061_c0 (1) + cpd00037_c0 (1) <==> cpd02820_c0 (1) + cpd00009_c0 (1)	Phosphoenolpyruvate_c0 (1) + UDP_N_acetylglucosamine_c0 (1) <==> UDP_N_acetylglucosamine_enolpyruvate_c0 (1) + Phosphate_c0 (1)	1	R00660	2.5.1.7	smc02305	MurA	Experimental	diCenzo et al 2018a
rxn02285	UDP-N-acetylenolpyruvoylglucosamine reductase	cpd00773_c0 (1) + cpd00006_c0 (1) <==> cpd02820_c0 (1) + cpd00067_c0 (1) + cpd00005_c0 (1)	UDP_MurNAc_c0 (1) + NADP_c0 (1) <==> UDP_N_acetylglucosamine_enolpyruvate_c0 (1) + H_c0 (1) + NADPH_c0 (1)	1	R03192	1.3.1.98	smc01868	MurB	Experimental	diCenzo et al 2018a
rxn02286	UDP-N-acetylmuramate--L-alanine ligase	cpd00773_c0 (1) + cpd00002_c0 (1) + cpd00035_c0 (1) ==> cpd00890_c0 (1) + cpd00067_c0 (1) + cpd00009_c0 (1) + cpd00008_c0 (1)	UDP_MurNAc_c0 (1) + ATP_c0 (1) + L_Alanine_c0 (1) ==> UDP_N_acetylmuramoyl_L_alanine_c0 (1) + H_c0 (1) + Phosphate_c0 (1) + ADP_c0 (1)	0	R03193	6.3.2.8	smc01867	MurC	Experimental	diCenzo et al 2018a
rxn02008	UDP-N-acetylmuramoyl-L-alanyl-D-glutamate synthetase	cpd00890_c0 (1) + cpd00186_c0 (1) + cpd00002_c0 (1) ==> cpd00067_c0 (1) + cpd00009_c0 (1) + cpd00525_c0 (1) + cpd00008_c0 (1)	UDP_N_acetylmuramoyl_L_alanine_c0 (1) + D_Glutamate_c0 (1) + ATP_c0 (1) ==> H_c0 (1) + Phosphate_c0 (1) + UDP_N_acetylmuramoyl_L_alanyl_D_glutamate_c0 (1) + ADP_c0 (1)	0	R02783	6.3.2.9	smc01864	MurD	Experimental	Cowie et al 2006; diCenzo et al 2018a
rxn02011	UDP-N-acetylmuramoylalanyl-D-glutamate--2_6-diaminopimelate ligase	cpd00002_c0 (1) + cpd00525_c0 (1) + cpd00516_c0 (1) ==> cpd00067_c0 (1) + cpd00009_c0 (1) + cpd02964_c0 (1) + cpd00008_c0 (1)	ATP_c0 (1) + UDP_N_acetylmuramoyl_L_alanyl_D_glutamate_c0 (1) + meso_2_6_Diaminopimelate_c0 (1) ==> H_c0 (1) + Phosphate_c0 (1) + UDP_N_acetylmuramoyl_L_alanyl_D_gamma_glutamyl_meso_2_6_diaminopimelate_c0 (1) + ADP_c0 (1)	0	R02788	6.3.2.13	smc01861	MurE	Experimental but incomplete	diCenzo et al 2018a	Tn-seq data (diCenzo et al 2018a) was consistent with MurE having the annotated function. However, it appeared as though mutations of murE were not absolutely lethal, suggesting there may be a low rate of bypass of this enzyme possibly as a non-specific activity of another protein.
rxn00851	D-alanine--D-alanine ligase	cpd00002_c0 (1) + cpd00117_c0 (2) ==> cpd00067_c0 (1) + cpd00009_c0 (1) + cpd00731_c0 (1) + cpd00008_c0 (1)	ATP_c0 (1) + D_Alanine_c0 (2) ==> H_c0 (1) + Phosphate_c0 (1) + Ala_Ala_c0 (1) + ADP_c0 (1)	0	R01150	6.3.2.4	smc01871	Ddl	Experimental	diCenzo et al 2018a
rxn03164	UDP-N-acetylmuramoylalanyl-D-glutamyl-2_6-diaminopimelate--D-alanyl-D-alanine ligase	cpd00002_c0 (1) + cpd02964_c0 (1) + cpd00731_c0 (1) ==> cpd00067_c0 (1) + cpd00009_c0 (1) + cpd00008_c0 (1) + cpd02968_c0 (1)	ATP_c0 (1) + UDP_N_acetylmuramoyl_L_alanyl_D_gamma_glutamyl_meso_2_6_diaminopimelate_c0 (1) + Ala_Ala_c0 (1) ==> H_c0 (1) + Phosphate_c0 (1) + ADP_c0 (1) + UDP_N_acetylmuramoyl_L_alanyl_D_glutamyl_6_carboxy_L_lysyl_D_alanyl__D_alanine_c0 (1)	0	R04617	6.3.2.10	smc01862	MurF	Experimental	diCenzo et al 2018a
rxn09345	Undecaprenyl-diphosphate synthase	cpd00113_c0 (8) + cpd00350_c0 ==> cpd02229_c0 (1) + cpd00012_c0 (8)	Isopentenyldiphosphate_c0 (8) + Farnesyldiphosphate_c0 ==> Bactoprenyl_diphosphate_c0 (1) + PPi_c0 (8)	0	R06447	2.5.1.31	smc02097	UppS	Experimental	diCenzo et al 2018a
rxn03901	Undecaprenyl diphosphate phosphohydrolase	cpd02229_c0 (1) + cpd00001_c0 (1) ==> cpd00067_c0 (1) + cpd00009_c0 (1) + cpd00286_c0 (1)	Bactoprenyl_diphosphate_c0 (1) + H2O_c0 (1) ==> H_c0 (1) + Phosphate_c0 (1) + Undecaprenylphosphate_c0 (1)	0	R05627	3.6.1.27	smc00408	UppP	Experimental	diCenzo et al 2018a
rxn03904	Phospho-N-acetylmuramoyl-pentapeptide-transferase	cpd02968_c0 (1) + cpd00286_c0 (1) <==> cpd03494_c0 (1) + cpd00091_c0 (1)	UDP_N_acetylmuramoyl_L_alanyl_D_glutamyl_6_carboxy_L_lysyl_D_alanyl__D_alanine_c0 (1) + Undecaprenylphosphate_c0 (1) <==> Undecaprenyl_diphospho_N_acetylmuramoyl_L_alanyl_D_glutamyl_meso_2_6_diaminopimeloyl_D_alanyl_D_alanine_c0 (1) + UMP_c0 (1)	1	R05630	2.7.8.13	smc01863	MraY	Experimental	diCenzo et al 2018a
rxn03408	UDP-diphospho-muramoylpentapeptide beta-N-acetylglucosaminyltransferase	cpd03494_c0 (1) + cpd00037_c0 (1) <==> cpd00014_c0 (1) + cpd03495_c0 (1) + cpd00067_c0 (1)	Undecaprenyl_diphospho_N_acetylmuramoyl_L_alanyl_D_glutamyl_meso_2_6_diaminopimeloyl_D_alanyl_D_alanine_c0 (1) + UDP_N_acetylglucosamine_c0 (1) <==> UDP_c0 (1) + Undecaprenyl_diphospho_N_acetylmuramoyl__N_acetylglucosamine_L_ala_D_glu_meso_2_6_diaminopimeloyl_D_ala_D_ala_c0 (1) + H_c0 (1)	1	R05032	2.4.1.227	smc01866	MurG	Experimental	diCenzo et al 2018a
rxn10199	Peptidoglycan subunit flippase and addition	cpd15666_c0 (1) + cpd03495_c0 (1) <==> cpd02229_c0 (1) + cpd15665_c0 (1) + cpd00067_c0 (1)	Peptidoglycan_polymer_n_1_subunits_c0 (1) + Undecaprenyl_diphospho_N_acetylmuramoyl__N_acetylglucosamine_L_ala_D_glu_meso_2_6_diaminopimeloyl_D_ala_D_ala_c0 (1) <==> Bactoprenyl_diphosphate_c0 (1) + Peptidoglycan_polymer_n_subunits_c0 (1) + H_c0 (1)	1			(smc01334 and smc01123)	(MrcA1 and MviN)	Experimental	Rudnick et al 2001; diCenzo et al 2018a
Lipopolysaccharide biosynthesis
rxn06729	UDP-N-acetylglucosamine acyltransferase	cpd11484_c0 (1) + cpd00037_c0 (1) ==> cpd11493_c0 (1) + cpd02886_c0 (1)	HMA_c0 (1) + UDP_N_acetylglucosamine_c0 (1) ==> ACP_c0 (1) + UDP_3_O_beta_hydroxymyristoyl_N_acetylglucosamine_c0 (1)	0	R04567	2.3.1.129	smc02091	LpxA	Experimental	diCenzo et al 2018a
rxn03146	UDP-3-O-[3-hydroxymyristoyl] N-acetylglucosamine deacetylase	cpd00001_c0 (1) + cpd02886_c0 (1) <==> cpd03584_c0 (1) + cpd00029_c0 (1)	H2O_c0 (1) + UDP_3_O_beta_hydroxymyristoyl_N_acetylglucosamine_c0 (1) <==> UDP_3_O_beta_hydroxymyristoyl_D_glucosamine_c0 (1) + Acetate_c0 (1)	1	R04587	3.5.1.108	smc01875	LpxC	Experimental	diCenzo et al 2018a
rxn06723	UDP-3-O-[3-hydroxymyristoyl] glucosamine N-acyltransferase	cpd11484_c0 (1) + cpd03584_c0 (1) ==> cpd11493_c0 (1) + cpd00067_c0 (1) + cpd02835_c0 (1)	HMA_c0 (1) + UDP_3_O_beta_hydroxymyristoyl_D_glucosamine_c0 (1) ==> ACP_c0 (1) + H_c0 (1) + UDP_2_3_bis3_hydroxytetradecanoylglucosamine_c0 (1)	0	R04550	2.3.1.191	smc02093	LpxD	Experimental	diCenzo et al 2018a
rxn03130	UDP-2_3-diacylglucosamine pyrophosphatase	cpd00001_c0 (1) + cpd02835_c0 (1) ==> cpd00091_c0 (1) + cpd02930_c0 (1) + cpd00067_c0 (2)	H2O_c0 (1) + UDP_2_3_bis3_hydroxytetradecanoylglucosamine_c0 (1) ==> UMP_c0 (1) + Lipid_X_c0 (1) + H_c0 (2)	0			smc02090	LpxI	Experimental	diCenzo et al 2018a	The gene smc02090 was annotated as a conserved hypothetical protein, but is located in a locus containing lipopolysaccharide bioxynthetic genes. It also appeared essential in Tn-seq data (diCenzo et al 2018a). Therefore we have reannotated this gene as lpxI, whose product replaces the function of the LpxH protein of E. coli based on previous work with C. crescentus (Metzger and Raetz 2010).
rxn03159	Lipid-A-disaccharide synthase	cpd02930_c0 (1) + cpd02835_c0 (1) <==> cpd00014_c0 (1) + cpd03002_c0 (1) + cpd00067_c0 (1)	Lipid_X_c0 (1) + UDP_2_3_bis3_hydroxytetradecanoylglucosamine_c0 (1) <==> UDP_c0 (1) + Lipid_A_disaccharide_c0 (1) + H_c0 (1)	1	R04606	2.4.1.182	smc02089	LpxB	Experimental	Cowie et al 2006; diCenzo et al 2018a
rxn03181	Tetraacyldisaccharide 4'-kinase	cpd00002_c0 (1) + cpd03002_c0 (1) <==> cpd02993_c0 (1) + cpd00008_c0 (1) + cpd00067_c0 (1)	ATP_c0 (1) + Lipid_A_disaccharide_c0 (1) <==> Lipid_IVA_c0 (1) + ADP_c0 (1) + H_c0 (1)	1	R04657	2.7.1.130	smc00892	LpxK	Experimental	diCenzo et al 2018a
rxn03182	3-deoxy-D-manno-octulosonic-acid transferase	cpd02993_c0 (1) + cpd02546_c0 (1) ==> cpd03585_c0 (1) + cpd00046_c0 (1) + cpd00067_c0 (1)	Lipid_IVA_c0 (1) + CMP_KDO_c0 (1) ==> KDO_lipid_IVA_c0 (1) + CMP_c0 (1) + H_c0 (1)	0	R04658	2.4.99.12	smc00894	KdtA	Experimental	diCenzo et al 2018a
rxn03439	3-deoxy-D-manno-octulosonic-acid transferase	cpd03585_c0 (1) + cpd02546_c0 (1) ==> cpd03586_c0 (1) + cpd00046_c0 (1) + cpd00067_c0 (1)	KDO_lipid_IVA_c0 (1) + CMP_KDO_c0 (1) ==> kdo2_lipid_iva_c0 (1) + CMP_c0 (1) + H_c0 (1)	0	R05074	2.4.99.13	smc00894	KdtA	Experimental	diCenzo et al 2018a
rxnVLCFA52	VLFCA transferase	cpdVLCFA_c0 (1) + cpd03586_c0 (1) ==> cpd11493_c0 (1) + cpdLipidA_c0 (1)	3_Hydroxy_C28_ACPXL_c0 (1) + kdo2_lipid_iva_c0 (1) ==> ACP_c0 (1) + VLCFA_KDO2_lipid_A_c0 (1)	0		2.3.1.-	smc04268	LpxXL	Experimental	Ferguson et al 2005; diCenzo et al 2018a
rxnLPS1	Glucose transferase to KDO2-lipid A	cpdLipidA_c0 (1) + cpd00026_c0 (1) ==> cpd00014_c0 (1) + cpdLipAg_c0 (1) + cpd00067_c0 (1)	VLCFA_KDO2_lipid_A_c0 (1) + UDP_glucose_c0 (1) ==> UDP_c0 (1) + Glucose_VLCFA_KDO2_lipid_A_c0 (1) + H_c0 (1)	0			smc01219	LpsB	Experimental but incomplete	Clover et al 1989; Lagares et al 1992; Niehaus et al 1998; Lagares et al 2001; Campbell et al 2002; Campbell et al 2003; Kanipes et al 2003; diCenzo et al 2018a	The structure of the core oligosaccharide of S. meliloti does not appear to have been characterized, but its composition has been (Campbell et al 2002). However, there is evidence that the first sugar added is a glucose (Kanipes et al 2003) and that this is mediated by LpsB. Therefore, there is one reaction adding glucose, and then another reaction that adds all the other sugars in the determined…
SOURCE_cpdLPS3	Source of cpdLPS3	cpdLPS3_c0 (1) <==> cpdLPS3_b (1)	deoxyheptulosaric acid_c0 (1) <==> deoxyheptulosaric acid_b (1)	1							As we were unsure how to synthesize this compound present in the core oligosaccharide, we have added it as a demand compound.
rxnLPS2	Addition of the rest of the core oligosaccharide to lipid A	cpdLipAg_c0 (1) + cpd00163_c0 (0.05) + cpd00083_c0 (0.53) + cpd00043_c0 (0.38) + cpd00026_c0 (2.36) + cpd00144_c0 (1.08) + cpd00472_c0 (2.12) + cpdLPS3_c0 (0.36) + cpd02546_c0 (0.12) ==> cpdLipAco_c0 (1) + cpd00014_c0 (5.99) + cpd00031_c0 (0.53) + cpd00046_c0 (0.12) + cpd00067_c0 (6.64) + cpd00001_c0 (0.36)	Glucose_VLCFA_KDO2_lipid_A_c0 (1) + UDP-xylose_c0 (0.05) + GDP_mannose_c0 (0.53) + UDP_galactose_c0 (0.38) + UDP_glucose_c0 (2.36) + UDPglucuronate_c0 (1.08) + UDP-galacturonic acid_c0 (2.12) + deoxyheptulosaric acid_c0 (0.36) + CMP_KDO_c0 (0.12) ==> Lipid A + core oligosaccharide_c0 (1) + UDP_c0 (5.99) + GDP_c0 (0.53) + CMP_c0 (0.12) + H_c0 (6.64) + H2O_c0 (0.36)	0			(smc01222 and smc01221 and smc01220 and smc01219)	(LpsC and LpsD and LpsE and LpsB)	Experimental but incomplete	Clover et al 1989; Lagares et al 1992; Niehaus et al 1998; Lagares et al 2001; Campbell et al 2002; Campbell et al 2003; Kanipes et al 2003; diCenzo et al 2018a	The structure of the core oligosaccharide of S. meliloti does not appear to have been characterized, but its composition has been (Campbell et al 2002). However, there is evidence that the first sugar added is a glucose (Kanipes et al 2003) and that this is mediated by LpsB. Therefore, there is one reaction adding glucose, and then another reaction that adds all the other sugars in the determined…
rxnLPS3	Addition of the O-antigen to LPS	cpdLipAco_c0 (1) + cpd00472_c0 (3) + cpd00163_c0 (3) + cpd02113_c0 (3) ==> cpdLPS_c0 (1) + cpd00014_c0 (6) + cpd00297_c0 (3) + cpd00067_c0 (9)	Lipid A + core oligosaccharide_c0 (1) + UDP-galacturonic acid_c0 (3) + UDP-xylose_c0 (3) + dTDP_rhamnose_c0 (3) ==> Complete LPS_c0 (1) + UDP_c0 (6) + dTDP_c0 (3) + H_c0 (9)	0			Unknown	Unknown			To the best of our knowledge, the genetics of O-antigen bisynthesis in S. meliloti has not been studied. Indeed, Sharypova et al (2003) stated "Consequently, not a single gene was assigned to a function in O antigen biosynthesis." Therefore, an unknown has been added for this reaction.
Succinoglycan biosynthesis
rxn01119	UDP-galactose:undecaprenyl-phosphate galactose phosphotransferase	cpd00043_c0 (1) + cpd00286_c0 (1) <==> cpd00091_c0 (1) + cpd02745_c0 (1)	UDP_galactose_c0 (1) + Undecaprenylphosphate_c0 (1) <==> UMP_c0 (1) + alpha-D-Galactosyl-diphosphoundecaprenol (1)	1	R01535	2.7.8.6	smb20946	ExoY	Experimental	Reuber and Walker 1993; Müller et al 1993
rxnEPSS1	EPSI Glucosyltransferase 1	cpd02745_c0 (1) + cpd00026_c0 (1) <==> cpdEPSi2_c0 (1) + cpd00014_c0 (1) + cpd00067_c0 (1)	alpha-D-Galactosyl-diphosphoundecaprenol (1) + UDP_glucose_c0 (1) <==> EPSI intermediate - 1 galactose 1 glucose (1) + UDP_c0 (1) + H_c0 (1)	1			smb20957	ExoA	Experimental	Reuber and Walker 1993; Long et al 1988; Becker et al 1993b; Finan et al 1985; Leigh et al 1985
rxnEPSS2	EPSI Glucosyltransferase 2	cpdEPSi2_c0 (1) + cpd00026_c0 (1) <==> cpdEPSi3_c0 (1) + cpd00014_c0 (1) + cpd00067_c0 (1)	EPSI intermediate - 1 galactose 1 glucose (1) + UDP_glucose_c0 (1) <==> EPSI intermediate - 1 galactose 2 glucose (1) + UDP_c0 (1) + H_c0 (1)	1			smb20956	ExoL	Experimental	Reuber and Walker 1993; Becker et al 1993a; Long et al 1988
rxnEPSS3	EPS1 Acetyltransferase	cpdEPSi3_c0 (1) + cpd00022_c0 (1) <==> cpdEPSi4_c0 (1) + cpd00010_c0 (1)	EPSI intermediate - 1 galactose 2 glucose (1) + Acetyl_CoA_c0 (1) <==> EPSI intermediate - 1 galactose 2 glucose 1 acetyl (1) + CoA_c0 (1)	1			smb20943	ExoZ	Experimental	Buendia et al 1991; Reuber and Walker 1993
rxnEPSS4	EPSI Glucosyltransferase 3	cpdEPSi4_c0 (1) + cpd00026_c0 (1) <==> cpdEPSi5_c0 (1) + cpd00014_c0 (1) + cpd00067_c0 (1)	EPSI intermediate - 1 galactose 2 glucose 1 acetyl (1) + UDP_glucose_c0 (1) <==> EPSI intermediate - 1 galactose 3 glucose 1 acetyl (1) + UDP_c0 (1) + H_c0 (1)	1			smb20958	ExoM	Experimental	Reuber and Walker 1993; Long et al 1988; Becker et al 1993b
rxnEPSS5	EPSI Glucosyltransferase 4	cpdEPSi5_c0 (1) + cpd00026_c0 (1) <==> cpdEPSi6_c0 (1) + cpd00014_c0 (1) + cpd00067_c0 (1)	EPSI intermediate - 1 galactose 3 glucose 1 acetyl (1) + UDP_glucose_c0 (1) <==> EPSI intermediate - 1 galactose 4 glucose 1 acetyl (1) + UDP_c0 (1) + H_c0 (1)	1			smb20959	ExoO	Experimental	Reuber and Walker 1993; Becker et al 1993b
rxnEPSS6	EPSI Glucosyltransferase 5	cpdEPSi6_c0 (1) + cpd00026_c0 (1) <==> cpdEPSi7_c0 (1) + cpd00014_c0 (1) + cpd00067_c0 (1)	EPSI intermediate - 1 galactose 4 glucose 1 acetyl (1) + UDP_glucose_c0 (1) <==> EPSI intermediate - 1 galactose 5 glucose 1 acetyl (1) + UDP_c0 (1) + H_c0 (1)	1			smb20948	ExoU	Experimental	Reuber and Walker 1993; Becker et al 1993c
rxnEPSS7	EPSI Glucosyltransferase 6	cpdEPSi7_c0 (1) + cpd00026_c0 (1) <==> cpdEPSi8_c0 (1) + cpd00014_c0 (1) + cpd00067_c0 (1)	EPSI intermediate - 1 galactose 5 glucose 1 acetyl (1) + UDP_glucose_c0 (1) <==> EPSI intermediate - 1 galactose 6 glucose 1 acetyl (1) + UDP_c0 (1) + H_c0 (1)	1			smb21690	ExoW	Experimental	Reuber and Walker 1993; Becker et al 1993c
rxnEPSS8	EPS1 Succinyltransferase 1	cpdEPSi8_c0 (1) + cpd00078_c0 (1) <==> cpdEPSi9_c0 (1) + cpd00010_c0 (1)	EPSI intermediate - 1 galactose 6 glucose 1 acetyl (1) + Succinyl_CoA_c0 (1) <==> EPSI intermediate - 1 galactose 6 glucose 1 acetyl 1 succinyl (1) + CoA_c0 (1)	1			smb20954	ExoH	Experimental	Long et al 1988; Becker et al 1993a; Leigh et al 1985
rxnEPSS9	EPSI Glucosyltransferase 7	cpdEPSi9_c0 (1) + cpd00026_c0 (1) <==> cpdEPSi10_c0 (1) + cpd00014_c0 (1) + cpd00067_c0 (1)	EPSI intermediate - 1 galactose 6 glucose 1 acetyl 1 succinyl (1) + UDP_glucose_c0 (1) <==> EPSI intermediate - 1 galactose 7 glucose 1 acetyl 1 succinyl (1) + UDP_c0 (1) + H_c0 (1)	1			Unknown	Unknown			To the best of our knowledge, the protein catalyzing this step remains unknown.
rxnEPSS10	EPS1 Pyruvyltransferase	cpdEPSi10_c0 (1) + cpd00061_c0 (1) + cpd00001_c0 (1) <==> cpdEPSi11_c0 (1) + cpd00009_c0 (1) + cpd00067_c0 (1)	EPSI intermediate - 1 galactose 7 glucose 1 acetyl 1 succinyl (1) + Phosphoenolpyruvate_c0 (1) + H2O_c0 (1) <==> EPSI intermediate - 1 galactose 7 glucose 1 acetyl 1 succinyl 1 pyruvate (1) + Phosphate_c0 (1) + H_c0 (1)	1			smb20949	ExoV	Experimental	Reuber and Walker 1993; Becker et al 1993c
rxnEPSSlmw	LMW Succinoglycan biosynthesis	cpdEPSi11_c0 (1) + cpdEPSLn1_c0 (1) ==> cpdEPSLn_c0 (1) + cpd02229_c0 (1)	EPSI intermediate - 1 galactose 7 glucose 1 acetyl 1 succinyl 1 pyruvate (1) + n-1 subunits low molecular weight succinoglycan (1) ==> n subunits low molecular weight succinoglycan (1) + Bactoprenyl_diphosphate_c0 (1)	0			(smb20961 and smb20950)	(ExoP and ExoT)	Experimental	Glucksmann et al 1993; Gonzalez et al 1998; Long et al 1988; Becker et al 1993c
rxnEPSShmw	HMW Succinoglycan biosynthesis	cpdEPSi11_c0 (1) + cpdEPSHn1_c0 (1) ==> cpdEPSHn_c0 (1) + cpd02229_c0 (1)	EPSI intermediate - 1 galactose 7 glucose 1 acetyl 1 succinyl 1 pyruvate (1) + n-1 subunits high molecular weight succinoglycan (1) ==> n subunits high molecular weight succinoglycan (1) + Bactoprenyl_diphosphate_c0 (1)	0			(smb20961 and smb20944 and (smb20941 or NonEssential))	(ExoP and ExoQ and (ExsA or NonEssential))	Experimental	Glucksmann et al 1993; Gonzalez et al 1998; Long et al 1988; Becker et al 1993b; Becker et al 1995
rxnEPSSlmw2	HMW Succinoglycan cleavage	cpdEPSHn_c0 (1) + cpdEPSLn1_c0 (1) ==> cpdEPSHn1_c0 (1) + cpdEPSLn_c0 (1)	n subunits high molecular weight succinoglycan (1) + n-1 subunits low molecular weight succinoglycan (1) ==> n-1 subunits high molecular weight succinoglycan (1) + n subunits low molecular weight succinoglycan (1)	0			(smb20955 or (smb20932 and smb21466 and smb21465))	(ExoK or (ExsH and PrsD and PrsE)	Experimental	Glucksmann et al 1993; Reuber and Walker 1993; Becker et al 1993a; York and Walker 1997; York and Walker 1998
Nucleotide-sugar biosynthesis
rxn00704	Glucose-1-phosphate phosphomutase	cpd00089_c0 (1) <==> cpd00079_c0 (1)	Glucose_1_phosphate_c0 (1) <==> D_glucose_6_phosphate_c0 (1)	1	R00959	5.4.2.2	smc03925	Pgm	Experimental	Leigh et al 1985; Miller-Williams et al 2006; diCenzo et al 2018a
rxn00213	UTP--glucose-1-phosphate uridylyltransferase	cpd00089_c0 (1) + cpd00062_c0 (1) + cpd00067_c0 (1) <==> cpd00026_c0 (1) + cpd00012_c0 (1)	Glucose_1_phosphate_c0 (1) + UTP_c0 (1) + H_c0 (1) <==> UDP_glucose_c0 (1) + PPi_c0 (1)	1	R00289	2.7.7.9	(smc04023 or smb20960)	(ExoN2 or ExoN)	Experimental	Becker et al 1993b; diCenzo et al 2018a	The chromosomal exoN2 gene was only essential in Tn-seq data (diCenzo et al 2018a) when pSymA and pSymB were absent. This is consistent with ExoN2 having the annotated function, and with a second copy on pSymA or pSymB. This would be the exoN gene, which has some experimental evidence for its activity (Becker et al 1993b)
rxn00214	UDP-glucose 4-epimerase	cpd00026_c0 (1) <==> cpd00043_c0 (1)	UDP_glucose_c0 (1) <==> UDP_galactose_c0 (1)	1	R00291	5.1.3.2	smb20942	ExoB	Experimental	Buendia et al 1991
rxn00211	UDP-glucose 6-dehydrogenase	cpd00001_c0 (1) + cpd00026_c0 (1) + cpd00003_c0 (2) <==> cpd00067_c0 (3) + cpd00004_c0 (2) + cpd00144_c0 (1)	H2O_c0 (1) + UDP_glucose_c0 (1) + NAD_c0 (2) <==> H_c0 (3) + NADH_c0 (2) + UDPglucuronate_c0 (1)	1	R00286	1.1.1.22	smc02641	RkpK	Experimental	Kereszt et al 1998
rxn01008	UDP-glucuronate 4-epimerase	cpd00144_c0 (1) <==> cpd00472_c0 (1)	UDPglucuronate_c0 (1) <==> UDP-galacturonic acid_c0 (1)	1	R01385	5.1.3.6	smc02640	LpsL	Experimental	Keating et al 2002; diCenzo et al 2018a
rxn01007	UDP-xylose synthase	cpd00067_c0 (1) + cpd00144_c0 (1) <==> cpd00011_c0 (1) + cpd00163_c0 (1)	H_c0 (1) + UDPglucuronate_c0 (1) <==> CO2_c0 (1) + UDP-xylose_c0 (1)	1	R01384	4.1.1.35	smb20458	Uxs	Experimental but incomplete	Gu et al 2011	Uxs was experimentally shown to have this activity. However, it was not tested if this I the only enzyme in S. meliloti to have this function.
rxn01117	Arabinose-5-phosphate isomerase	cpd00817_c0 (1) <==> cpd00171_c0 (1)	D_Arabinose5_phosphate_c0 (1) <==> D_Ribulose5_phosphate_c0 (1)	1	R01530	5.3.1.13	(smc02268 or smb20830 or smb20809)	(KpsF3 or KpsF2 or KpsF1)	Experimental but incomplete	diCenzo et al 2018a	In Tn-seq data (diCenzo et al 2018a), kpsF3 was only essential when pSymA and pSymB was removed. This is consistent with KpsF3 having the annotated function, with at least one additional copy encoded by pSymA or pSymB, with KpsF2 and KpsF1 being the best candidates.
rxn02331	2-dehydro-3-deoxyphosphooctonate aldolase	cpd00001_c0 (1) + cpd00061_c0 (1) + cpd00817_c0 (1) ==> cpd00009_c0 (1) + cpd02730_c0 (1)	H2O_c0 (1) + Phosphoenolpyruvate_c0 (1) + D_Arabinose5_phosphate_c0 (1) ==> Phosphate_c0 (1) + 3_Deoxy_D_manno_octulosonate8_phosphate_c0 (1)	0	R03254	2.5.1.55	smc01027	KdsA	Experimental	diCenzo et al 2018a
rxn02404	3-deoxy-manno-octulosonate-8-phosphatase	cpd00001_c0 (1) + cpd02730_c0 (1) ==> cpd00009_c0 (1) + cpd00875_c0 (1)	H2O_c0 (1) + 3_Deoxy_D_manno_octulosonate8_phosphate_c0 (1) ==> Phosphate_c0 (1) + KDO_c0 (1)	0	R03350	3.1.3.45	(smc01026 or Unknown)	(Smc01026 or Unknown)	Predicted		The enzyme catalyzing this reaction has not been identified in S. meliloti. We have put Smc01026 here as a prediction based on co-occurance with the kdsA gene in S. meliloti (likely an operon) and in other organisms (see the STRING database). However, the gene did not appear to be essential in Tn-seq data (diCenzo et al 2018a), and thus if this protein does have this function, there must be anoth…
rxn02405	3-deoxy-manno-octulosonate cytidylyltransferase	cpd00875_c0 (1) + cpd00052_c0 (1) ==> cpd00012_c0 (1) + cpd02546_c0 (1)	KDO_c0 (1) + CTP_c0 (1) ==> PPi_c0 (1) + CMP_KDO_c0 (1)	0	R03351	2.7.7.38	smc02898	KdsB	Experimental	diCenzo et al 2018a
rxn01675	Glucose-1-phosphate thymidylyltransferase	cpd00357_c0 (1) + cpd00089_c0 (1) + cpd00067_c0 (1) <==> cpd00626_c0 (1) + cpd00012_c0 (1)	dTTP_c0 (1) + Glucose_1_phosphate_c0 (1) + H_c0 (1) <==> dTDPglucose_c0 (1) + PPi_c0 (1)	1	R02328	2.7.7.33	smb21324	WgaG	Predicted	Becker et al 1997
rxn01997	dTDP-glucose 4_6-dehydratase	cpd00626_c0 (1) ==> cpd00521_c0 (1) + cpd00001_c0 (1)	dTDPglucose_c0 (1) ==> dTDP_4_oxo_6_deoxy_D_glucose_c0 (1) + H2O_c0 (1)	0	R06513	4.2.1.46	(smb21326 or smb20239 or smb21052 or smb21426 or smb20458)	(WgaI or RmlB or Smb21052 or Smb21426 or Smb20458)	Predicted	Becker et al 1997
rxn02000	dTDP-4-dehydrorhamnose 3_5-epimerase	cpd00521_c0 (1) <==> cpd00522_c0 (1)	dTDP_4_oxo_6_deoxy_D_glucose_c0 (1) <==> dTDP_4_oxo_L_rhamnose_c0 (1)	1	R06514	5.1.3.13	(smb21325 or smb21428)	(WgaH or RmlC)	Predicted	Becker et al 1997
rxn02003	dTDP-4-dehydrorhamnose reductase	cpd00006_c0 (1) + cpd02113_c0 (1) <==> cpd00522_c0 (1) + cpd00067_c0 (1) + cpd00005_c0 (1)	NADP_c0 (1) + dTDP_rhamnose_c0 (1) <==> dTDP_4_oxo_L_rhamnose_c0 (1) + H_c0 (1) + NADPH_c0 (1)	1	R02777	1.1.1.133	smb21327	WgaJ	Predicted	Becker et al 1997
rxn01329	Phosphomannomutase	cpd00235_c0 (1) <==> cpd00485_c0 (1)	D_mannose_6_phosphate_c0 (1) <==> D_Mannose1_phosphate_c0 (1)	1	R01818	5.4.2.8	smb21081	ManB	Predicted
rxn00640	Mannose-1-phosphate guanylyltransferase	cpd00485_c0 (1) + cpd00031_c0 (1) + cpd00067_c0 (1) <==> cpd00009_c0 (1) + cpd00083_c0 (1)	D_Mannose1_phosphate_c0 (1) + GDP_c0 (1) + H_c0 (1) <==> Phosphate_c0 (1) + GDP_mannose_c0 (1)	1	R00883	2.7.7.22	smb21082	ManC	Predicted
Glycogen biosynthesis
rxn00695	Glucose-1-phosphate adenylyltransferase	cpd00002_c0 (1) + cpd00089_c0 (1) + cpd00067_c0 (1) <==> cpd00387_c0 (1) + cpd00012_c0 (1)	ATP_c0 (1) + Glucose_1_phosphate_c0 (1) + H_c0 (1) <==> ADPglucose_c0 (1) + PPi_c0 (1)	1	R00948	2.7.7.27	smc03923	GlgC	Predicted		Although not characterized experimentally in S. meliloti, it is situated with other glycogen related genes and is therefore likely responsible for this function.
rxn08615	Glycogen synthase	cpd00387_c0 (1) + cpd15302_c0 (1) <==> cpd00008_c0 (1) + cpd00155_c0 (1) + cpd00067_c0 (1)	ADPglucose_c0 (1) + glycogenn_1_c0 (1) <==> ADP_c0 (1) + Glycogen_c0 (1) + H_c0 (1)	1	R06049	2.4.1.21	(smc03924 and smc03922)	(GlgA1 and GlgB1)	Experimental	Wang et al 2007a; diCenzo and Finan 2015
Poly-3-hydroxybutyrate (PHB) metabolism
rxn00178	Acetyl-CoA acetyltransferase	cpd00022_c0 (2) <==> cpd00010_c0 (1) + cpd00279_c0 (1)	Acetyl_CoA_c0 (2) <==> CoA_c0 (1) + Acetoacetyl_CoA_c0 (1)	1	R00238	2.3.1.16	smc03879	PhbA	Experimental	Trainer 2009
rxn01453	Acetoacetyl-CoA reductase	cpd00006_c0 (1) + cpd02234_c0 (1) <==> cpd00067_c0 (1) + cpd00279_c0 (1) + cpd00005_c0 (1)	NADP_c0 (1) + R_3_Hydroxybutanoyl_CoA_c0 (1) <==> H_c0 (1) + Acetoacetyl_CoA_c0 (1) + NADPH_c0 (1)	1	R01977	1.1.1.36	smc03878	PhbB	Experimental	Aneja et al 2004
rxn11920	Poly-beta-hydroxybutyrate (PHB) synthesis	cpd02234_c0 (1) ==> cpd12836_c0 (1) + cpd00010_c0 (1)	R_3_Hydroxybutanoyl_CoA_c0 (1) ==> poly-beta-hydroxybutyrate_c0 (1) + CoA_c0 (1)	0	R04254	2.3.1.-	(smc00296 and (smc02111 or smc00777))	(PhbC and (PhaP2 or PhaP1))	Experimental	Willis and Walker 1998; Wang et al 2007b
rxnPHBDP	Poly-beta-hydroxybutyrate (PHB) depolymerase	cpd12836_c0 (1) + cpd00001_c0 (1) ==> cpd00797_c0 (1) + cpd00067_c0 (1)	poly-beta-hydroxybutyrate_c0 (1) + H2O_c0 (1) ==> R_3_Hydroxybutanoate_c0 (1) + H_c0 (1)	0			smc02770	PhaZ	Experimental	Trainer et al 2010
rxn00992_c0	(R)-3-Hydroxybutanoate dehydrogenase	cpd00003_c0 (1) + cpd00797_c0 (1) <==> cpd00067_c0 (1) + cpd00004_c0 (1) + cpd00142_c0 (1)	NAD_c0 (1) + R_3_Hydroxybutanoate_c0 (1) <==> H_c0 (1) + NADH_c0 (1) + Acetoacetate_c0 (1)	1	R01361	1.1.1.30	smb21010	BdhA	Experimental	Aneja and Charles 1999
rxn00988_c0	Acetoacetate:CoA ligase	cpd00002_c0 (1) + cpd00142_c0 (1) + cpd00010_c0 (1) ==> cpd00018_c0 (1) + cpd00012_c0 (1) + cpd00279_c0 (1)	ATP_c0 (1) + Acetoacetate_c0 (1) + CoA_c0 (1) ==> AMP_c0 (1) + PPi_c0 (1) + Acetoacetyl_CoA_c0 (1)	0	R01357	6.2.1.16	smc00774	AcsA2	Experimental	Cai et al 2000; Aneja et al 2001
Pantothenate and Coenzyme-A biosynthesis
rxn00711	UMP pyrophosphate phosphoribosyltransferase	cpd00091_c0 (1) + cpd00012_c0 (1) <==> cpd00092_c0 (1) + cpd00103_c0 (1)	UMP_c0 (1) + PPi_c0 (1) <==> Uracil_c0 (1) + PRPP_c0 (1)	1	R00966	2.4.2.9	smc04121	Upp	Predicted		The genes encoding the enzymes involved in the beta-alanine biosynthetic pathway represented by rxn07111, rxn0720, rxn01626, and rxn00654 appeared non-essential in Tn-seq data (diCenzo et al 2018a). Therefore, it is likely that an alternative pathway for the synthesis of beta-alanine exists in S. meliloti; however, what this pathway is remains unclear. However, as at least some rhizobial species …
rxn00720	5_6-Dihydrouracil oxidoreductase	cpd00006_c0 (1) + cpd00337_c0 (1) <==> cpd00092_c0 (1) + cpd00067_c0 (1) + cpd00005_c0 (1)	NADP_c0 (1) + Hydrouracil_c0 (1) <==> Uracil_c0 (1) + H_c0 (1) + NADPH_c0 (1)	1	R00978	1.3.1.1	(smc01814 and smc01815)	(PreT and PreA)	Predicted		We named these enzymes as PreT and PreA based on homology to the E. coli PreT and PreA proteins. The genes encoding the enzymes involved in the beta-alanine biosynthetic pathway represented by rxn07111, rxn0720, rxn01626, and rxn00654 appeared non-essential in Tn-seq data (diCenzo et al 2018a). Therefore, it is likely that an alternative pathway for the synthesis of beta-alanine exists in S. meli…
rxn01626	5_6-Dihydrouracil amidohydrolase	cpd00001_c0 (1) + cpd00337_c0 (1) ==> cpd00067_c0 (1) + cpd01720_c0 (1)	H2O_c0 (1) + Hydrouracil_c0 (1) ==> H_c0 (1) + 3_Ureidopropanoate_c0 (1)	0	R02269	3.5.2.2	smc01821	Dht	Predicted		The genes encoding the enzymes involved in the beta-alanine biosynthetic pathway represented by rxn07111, rxn0720, rxn01626, and rxn00654 appeared non-essential in Tn-seq data (diCenzo et al 2018a). Therefore, it is likely that an alternative pathway for the synthesis of beta-alanine exists in S. meliloti; however, what this pathway is remains unclear. However, as at least some rhizobial species …
rxn00654	3-ureidopropanoate amidohydrolase	cpd00067_c0 (2) + cpd00001_c0 (1) + cpd01720_c0 (1) ==> cpd00085_c0 (1) + cpd00013_c0 (1) + cpd00011_c0 (1)	H_c0 (2) + H2O_c0 (1) + 3_Ureidopropanoate_c0 (1) ==> beta_Alanine_c0 (1) + NH3_c0 (1) + CO2_c0 (1)	0	R00905	3.5.1.6	smc01820	Smc01820	Predicted		The genes encoding the enzymes involved in the beta-alanine biosynthetic pathway represented by rxn07111, rxn0720, rxn01626, and rxn00654 appeared non-essential in Tn-seq data (diCenzo et al 2018a). Therefore, it is likely that an alternative pathway for the synthesis of beta-alanine exists in S. meliloti; however, what this pathway is remains unclear. However, as at least some rhizobial species …
rxn00346	L-Aspartate 1-carboxy-lyase	cpd00041_c0 (1) + cpd00067_c0 (1) ==> cpd00011_c0 (1) + cpd00085_c0 (1)	L_Aspartate_c0 (1) + H_c0 (1) ==> CO2_c0 (1) + beta_Alanine_c0 (1)	0	R00489	4.1.1.11	Unknown	Unknown
rxn00912	3-methyl-2-oxobutanoate hydroxymethyltransferase	cpd00123_c0 (1) + cpd00001_c0 (1) + cpd00125_c0 (1) <==> cpd00712_c0 (1) + cpd00087_c0 (1)	3_Methyl_2_oxobutanoate_c0 (1) + H2O_c0 (1) + 5_10_Methylenetetrahydrofolate_c0 (1) <==> 2_Dehydropantoate_c0 (1) + Tetrahydrofolate_c0 (1)	1	R01226	2.1.2.11	smc01881	PanB	Experimental	diCenzo et al 2018a
rxn01790	2-ketopantoic acid reductase	cpd00006_c0 (1) + cpd00408_c0 (1) <==> cpd00067_c0 (1) + cpd00712_c0 (1) + cpd00005_c0 (1)	NADP_c0 (1) + Pantoate_c0 (1) <==> H_c0 (1) + 2_Dehydropantoate_c0 (1) + NADPH_c0 (1)	1	R02472	1.1.1.169	Unknown	Unknown			In some organisms, like C. glutamicum (Merkamm et al 2003), this reaction is only catalyzed by IlvC. As there does not appear to be a PanE enzyme encoded by S. meliloti, we predicted IlvC has this activity in S. meliloti. However, our data is unconsistent with this hypothesis (Figure S14), and therefore the gene encoding the enzyme catalyzing this reaction remains unknown.
rxn01791	Pantoate--beta-alanine ligase	cpd00085_c0 (1) + cpd00002_c0 (1) + cpd00408_c0 (1) ==> cpd00018_c0 (1) + cpd00644_c0 (1) + cpd00012_c0 (1) + cpd00067_c0 (1)	beta_Alanine_c0 (1) + ATP_c0 (1) + Pantoate_c0 (1) ==> AMP_c0 (1) + PAN_c0 (1) + PPi_c0 (1) + H_c0 (1)	0	R02473	6.3.2.1	smc01880	PanC	Experimental	diCenzo et al 2018a
rxn12510	Type I pantothenate kinase	cpd00002_c0 (1) + cpd00644_c0 (1) <==> cpd02201_c0 (1) + cpd00008_c0 (1) + cpd00067_c0 (1)	ATP_c0 (1) + PAN_c0 (1) <==> 4_phosphopantothenate_c0 (1) + ADP_c0 (1) + H_c0 (1)	1	R03018	2.7.1.33	smc02567	CoaA	Experimental	diCenzo et al 2018a
rxn09177	Phosphopantothenate---cysteine ligase	cpd00084_c0 (1) + cpd02201_c0 (1) + cpd00052_c0 (1) ==> cpd00012_c0 (1) + cpd02666_c0 (1) + cpd00046_c0 (1) + cpd00067_c0 (1)	L_Cysteine_c0 (1) + 4_phosphopantothenate_c0 (1) + CTP_c0 (1) ==> PPi_c0 (1) + R_4_Phosphopantothenoyl_L_cysteine_c0 (1) + CMP_c0 (1) + H_c0 (1)	0	R04231	6.3.2.5	smc01161	Dfp	Experimental	diCenzo et al 2018a
rxn02341	Phosphopantothenoylcysteine decarboxylase	cpd00067_c0 (1) + cpd02666_c0 (1) ==> cpd00011_c0 (1) + cpd00834_c0 (1)	H_c0 (1) + R_4_Phosphopantothenoyl_L_cysteine_c0 (1) ==> CO2_c0 (1) + Phosphopantetheine_c0 (1)	0	R03269	4.1.1.36	smc01161	Dfp	Experimental	diCenzo et al 2018a
rxn02175	Pantetheine-phosphate adenylyltransferase	cpd00002_c0 (1) + cpd00834_c0 (1) + cpd00067_c0 (1) <==> cpd00655_c0 (1) + cpd00012_c0 (1)	ATP_c0 (1) + Phosphopantetheine_c0 (1) + H_c0 (1) <==> Dephospho_CoA_c0 (1) + PPi_c0 (1)	1	R03035	2.7.7.3	smc01209	CoaD	Experimental	diCenzo et al 2018a
rxn00100	Dephospho-CoA kinase	cpd00655_c0 (1) + cpd00002_c0 (1) ==> cpd00010_c0 (1) + cpd00008_c0 (1) + cpd00067_c0 (1)	Dephospho_CoA_c0 (1) + ATP_c0 (1) ==> CoA_c0 (1) + ADP_c0 (1) + H_c0 (1)	0	R00130	2.7.1.24	smc02790	CoaE	Experimental	diCenzo et al 2018a
NAD+ and NADP+ biosynthesis
rxn00338	L-aspartate oxidase	cpd00041_c0 (1) + cpd00007_c0 (1) ==> cpd03470_c0 (1) + cpd00025_c0 (1)	L_Aspartate_c0 (1) + O2_c0 (1) ==> Iminoaspartate_c0 (1) + H2O2_c0 (1)	0	R00481	1.4.3.16	smc02599	NadB	Experimental	diCenzo et al 2018a
rxn02988	Quinolinate synthase	cpd03470_c0 (1) + cpd00095_c0 (1) ==> cpd02333_c0 (1) + cpd00067_c0 (1) + cpd00001_c0 (2) + cpd00009_c0 (1)	Iminoaspartate_c0 (1) + Glycerone_phosphate_c0 (1) ==> Quinolinate_c0 (1) + H_c0 (1) + H2O_c0 (2) + Phosphate_c0 (1)	0	R04292	2.5.1.72	smc02601	NadA	Experimental	diCenzo et al 2018a
rxn02402	Nicotinate-nucleotide pyrophosphorylase	cpd02333_c0 (1) + cpd00067_c0 (2) + cpd00103_c0 (1) ==> cpd00011_c0 (1) + cpd00873_c0 (1) + cpd00012_c0 (1)	Quinolinate_c0 (1) + H_c0 (2) + PRPP_c0 (1) ==> CO2_c0 (1) + Nicotinate_ribonucleotide_c0 (1) + PPi_c0 (1)	0	R03348	2.4.2.19	smc02598	NadC	Experimental	diCenzo et al 2018a
rxn02155	Nicotinate-nucleotide adenylyltransferase	cpd00002_c0 (1) + cpd00873_c0 (1) + cpd00067_c0 (1) <==> cpd00012_c0 (1) + cpd00638_c0 (1)	ATP_c0 (1) + Nicotinate_ribonucleotide_c0 (1) + H_c0 (1) <==> PPi_c0 (1) + Deamido_NAD_c0 (1)	1	R03005	2.7.7.1	smc03778	NadD	Experimental	diCenzo et al 2018a
rxn00138	NAD+ synthase	cpd00002_c0 (1) + cpd00013_c0 (1) + cpd00638_c0 (1) ==> cpd00018_c0 (1) + cpd00003_c0 (1) + cpd00012_c0 (1) + cpd00067_c0 (1)	ATP_c0 (1) + NH3_c0 (1) + Deamido_NAD_c0 (1) ==> AMP_c0 (1) + NAD_c0 (1) + PPi_c0 (1) + H_c0 (1)	0	R00189	6.3.1.5	smc00161	NadE	Experimental	diCenzo et al 2018a
rxn00077	NAD+ kinase	cpd00002_c0 (1) + cpd00003_c0 (1) <==> cpd00006_c0 (1) + cpd00008_c0 (1) + cpd00067_c0 (1)	ATP_c0 (1) + NAD_c0 (1) <==> NADP_c0 (1) + ADP_c0 (1) + H_c0 (1)	1	R00104	2.7.1.23	smc01331	PpnK	Experimental	diCenzo et al 2018a
Folate biosynthesis and metabolism
rxn01257b	4-amino-4-deoxychorismate synthase	cpd00013_c0 (1) + cpd00216_c0 (1) <==> cpd08210_c0 (1) + cpd00001_c0 (1)	NH3_c0 (1) + Chorismate_c0 (1) <==> ADC_c0 (1) + H2O_c0 (1)	1			(smc04013 or Unknown)	(PabB or Unknown)	Predicted		pabB did not appear essential in Tn-seq data (diCenzo et al 2018a), suggesting that if PabB catalyzes this reaction, there must be a bypass or another ezyme capable of complementing for its loss. One possibility would be TrpE. Additionally, generally this reaction would involve L-glutamate and have two subunits, PabB and PabA. However, no pabA gene was found in the genome. As PabA is not essentia…
rxn03841	4-amino-4-deoxychorismate lyase	cpd08210_c0 (1) ==> cpd00067_c0 (1) + cpd00020_c0 (1) + cpd00443_c0 (1)	ADC_c0 (1) ==> H_c0 (1) + Pyruvate_c0 (1) + ABEE_c0 (1)	0	R05553	4.1.3.38	(smc04014 or Unknown)	(PabC or Unknown)	Predicted		The gene smc04014 was annotated as a hypothetical protein in the genome. However, given it is adjacent to pabB and its product has (weak) similarity to PabC enzymes, we predict this gene encodes a PabC enzyme and have annotated it as such. However, smc04014 did not appear essential in Tn-seq data (diCenzo et al 2018a), suggesting that if if PabC catalyzes this reaction, there must be a bypass or …
rxn00302	GTP cyclohydrolase - 1	cpd00001_c0 (1) + cpd00038_c0 (1) ==> cpd03518_c0 (1)	H2O_c0 (1) + GTP_c0 (1) ==> Formamidopyrimidine_nucleoside_triphosphate_c0 (1)	0	R00428	3.5.4.16	smc01005	FolE	Experimental	diCenzo et al 2018a
rxn03419	GTP cyclohydrolase - 2	cpd00001_c0 (1) + cpd03518_c0 (1) <==> cpd00067_c0 (1) + cpd03519_c0 (1) + cpd00047_c0 (1)	H2O_c0 (1) + Formamidopyrimidine_nucleoside_triphosphate_c0 (1) <==> H_c0 (1) + 2_5_Diaminopyrimidine_nucleoside_triphosphate_c0 (1) + Formate_c0 (1)	1	R05046	3.5.4.16	smc01005	FolE	Experimental	diCenzo et al 2018a
rxn03421	GTP cyclohydrolase - 3	cpd03519_c0 (1) <==> cpd03666_c0 (1)	2_5_Diaminopyrimidine_nucleoside_triphosphate_c0 (1) <==> 2_5_Diamino_6_5_triphosphoryl_3_4_trihydroxy_2_oxopentyl__amino_4_oxopyrimidine_c0 (1)	1	R05048	3.5.4.16	smc01005	FolE	Experimental	diCenzo et al 2018a
rxn03174	GTP cyclohydrolase - 3	cpd03666_c0 (1) ==> cpd00001_c0 (1) + cpd02978_c0 (1)	2_5_Diamino_6_5_triphosphoryl_3_4_trihydroxy_2_oxopentyl__amino_4_oxopyrimidine_c0 (1) ==> H2O_c0 (1) + 7_8_Dihydroneopterin_3_triphosphate_c0 (1)	0	R04639	3.5.4.16	smc01005	FolE	Experimental	diCenzo et al 2018a
rxn03167	2-Amino-4-hydroxy-6-erythro-1_2_3-trihydroxypropyl	cpd00001_c0 (3) + cpd02978_c0 (1) ==> cpd00067_c0 (2) + cpd00009_c0 (3) + cpd02961_c0 (1)	H2O_c0 (3) + 7_8_Dihydroneopterin_3_triphosphate_c0 (1) ==> H_c0 (2) + Phosphate_c0 (3) + Dihydroneopterin_c0 (1)	0	R04620	3.1.3.1	(smc01907 or smc03108 or smc03243)	(Smc01907 or Smc03108 or Smc03243)	Predicted		The ezyme(s) catalyzing this reaction has not been examined in S. meliloti. The Smc01907 and Smc03108 were taken from the Kbase automated S. meliloti metabolic reconstruction, and Smc03243 is from KEGG. Which, if any of these, perform this reaction requires further study.
rxn02504	Dihydroneopterin aldolase	cpd02961_c0 (1) <==> cpd00954_c0 (1) + cpd00229_c0 (1)	Dihydroneopterin_c0 (1) <==> 6_hydroxymethyl_dihydropterin_c0 (1) + Glycolaldehyde_c0 (1)	1	R03504	4.1.2.25	smc00463	FolB	Experimental	diCenzo et al 2018a
rxn02503	2-amino-4-hydroxy-6-hydroxymethyldihydropteridine diphosphokinase	cpd00954_c0 (1) + cpd00002_c0 (1) <==> cpd00018_c0 (1) + cpd02920_c0 (1) + cpd00067_c0 (1)	6_hydroxymethyl_dihydropterin_c0 (1) + ATP_c0 (1) <==> AMP_c0 (1) + 2_Amino_4_hydroxy_6_hydroxymethyl_7_8_dihydropteridinediphosphate_c0 (1) + H_c0 (1)	1	R03503	2.7.6.3	smc00465	FolK	Experimental	diCenzo et al 2018a
rxn02201	Dihydropteroate synthase	cpd02920_c0 (1) + cpd00443_c0 (1) ==> cpd00683_c0 (1) + cpd00012_c0 (1)	2_Amino_4_hydroxy_6_hydroxymethyl_7_8_dihydropteridinediphosphate_c0 (1) + ABEE_c0 (1) ==> Dihydropteroate_c0 (1) + PPi_c0 (1)	0	R03067	2.5.1.15	smc00462	FolP	Experimental	diCenzo et al 2018a
rxn01603	Dihydrofolate synthase	cpd00683_c0 (1) + cpd00002_c0 (1) + cpd00023_c0 (1) ==> cpd00067_c0 (1) + cpd00330_c0 (1) + cpd00009_c0 (1) + cpd00008_c0 (1)	Dihydropteroate_c0 (1) + ATP_c0 (1) + L_Glutamate_c0 (1) ==> H_c0 (1) + Dihydrofolate_c0 (1) + Phosphate_c0 (1) + ADP_c0 (1)	0	R02237	6.3.2.17	smc02763	FolC	Experimental	diCenzo et al 2018a
rxn00686	Dihydrofolate reductase	cpd00006_c0 (1) + cpd00087_c0 (1) <==> cpd00067_c0 (1) + cpd00330_c0 (1) + cpd00005_c0 (1)	NADP_c0 (1) + Tetrahydrofolate_c0 (1) <==> H_c0 (1) + Dihydrofolate_c0 (1) + NADPH_c0 (1)	1	R00939	1.5.1.3	smc01442	FolA	Experimental	diCenzo et al 2018a
rxn01602	Dihydrofolate reductase	cpd00006_c0 (1) + cpd00330_c0 (1) <==> cpd00067_c0 (1) + cpd00393_c0 (1) + cpd00005_c0 (1)	NADP_c0 (1) + Dihydrofolate_c0 (1) <==> H_c0 (1) + Folate_c0 (1) + NADPH_c0 (1)	1	R02236	1.5.1.3	smc01442	FolA	Experimental	diCenzo et al 2018a
rxn00690	Formate tetrahydrofolate ligase	cpd00002_c0 (1) + cpd00087_c0 (1) + cpd00047_c0 (1) <==> cpd00201_c0 (1) + cpd00009_c0 (1) + cpd00008_c0 (1)	ATP_c0 (1) + Tetrahydrofolate_c0 (1) + Formate_c0 (1) <==> 10_Formyltetrahydrofolate_c0 (1) + Phosphate_c0 (1) + ADP_c0 (1)	1	R00943	6.3.4.3	smc02728	Fhs	Predicted		Fhs did not appear essential in Tn-seq data (diCenzo et al 2018a), likely because this reaction can be bypassed through a few other metabolic reactions.
rxn00907	5_10-methylenetetrahydrofolate oxidoreductase	cpd00006_c0 (1) + cpd00125_c0 (1) <==> cpd00347_c0 (1) + cpd00005_c0 (1)	NADP_c0 (1) + 5_10_Methylenetetrahydrofolate_c0 (1) <==> 5_10_Methenyltetrahydrofolate_c0 (1) + NADPH_c0 (1)	1	R01220	1.5.1.5	(smc03059 or smc02604)	(FolD2 or FolD1)	Experimental but incomplete	diCenzo et al 2018a	In Tn-seq data (diCenzo et al 2018a), it appeared that folD2 was essential for growth in the wild-type background, suggesting the product of folD1 has little role in this reaction in the wild-type in these conditions. However, in the strain lacking pSymA and pSymB, folD2 appeared largely dispensable. This may suggest that at least under certain conditions, the product of folD1 can compensate for …
rxn01211	5_10-Methenyltetrahydrofolate-5 hydrolasede	cpd00001_c0 (1) + cpd00347_c0 (1) <==> cpd00201_c0 (1) + cpd00067_c0 (1)	H2O_c0 (1) + 5_10_Methenyltetrahydrofolate_c0 (1) <==> 10_Formyltetrahydrofolate_c0 (1) + H_c0 (1)	1	R01655	3.5.4.9	(smc03059 or smc02604)	(FolD2 or FolD1)	Experimental but incomplete	diCenzo et al 2018a	In Tn-seq data (diCenzo et al 2018a), it appeared that folD2 was essential for growth in the wild-type background, suggesting the product of folD1 has little role in this reaction in the wild-type in these conditions. However, in the strain lacking pSymA and pSymB, folD2 appeared largely dispensable. This may suggest that at least under certain conditions, the product of folD1 can compensate for …
rxn00910	5-methyltetrahydrofolate oxidoreductase	cpd00006_c0 (1) + cpd00345_c0 (1) <==> cpd00067_c0 (1) + cpd00125_c0 (1) + cpd00005_c0 (1)	NADP_c0 (1) + 5_Methyltetrahydrofolate_c0 (1) <==> H_c0 (1) + 5_10_Methylenetetrahydrofolate_c0 (1) + NADPH_c0 (1)	1	R01224	1.7.99.5	smc01843	MetF	Experimental	diCenzo et al 2018a
rxn00979	Glycolaldehyde oxidoreductase	cpd00001_c0 (1) + cpd00003_c0 (1) + cpd00229_c0 (1) ==> cpd00067_c0 (2) + cpd00004_c0 (1) + cpd00139_c0 (1)	H2O_c0 (1) + NAD_c0 (1) + Glycolaldehyde_c0 (1) ==> H_c0 (2) + NADH_c0 (1) + Glycolate_c0 (1)	0	R01333	1.2.1.21	Unknown	Unknown			This reaction was added to remove the glycolaldehyde product of the rxn02504 reaction. An anzyme performing this reaction in S. meliloti has not been identified to our knowledge.
rxn08657	Glycolate oxidase	cpd00003_c0 (1) + cpd00139_c0 (1) <==> cpd00067_c0 (1) + cpd00040_c0 (1) + cpd00004_c0 (1)	NAD_c0 (1) + Glycolate_c0 (1) <==> H_c0 (1) + Glyoxalate_c0 (1) + NADH_c0 (1)	1	R00717	1.1.1.29	(smc00832 and smc00833 and smc00926)	(GlcD and GlcE and GlcF)	Predicted		This reaction was added to remove the glycolaldehyde product of the rxn02504 reaction. None of these genes appeared essential in Tn-seq data (diCenzo et al 2018a), likely due to other fates of the glycolate/glycolaldehyde, such as excretion.
Thiamine biosynthesis
rxn09997	Phosphomethylpyrimidine synthase	cpd00001_c0 (1) + cpd02140_c0 (1) <==> cpd00067_c0 (1) + cpd00009_c0 (1) + cpd00939_c0 (1) + cpd00229_c0 (1) + cpd00007_c0 (0.5)	H2O_c0 (1) + AIR_c0 (1) <==> H_c0 (1) + Phosphate_c0 (1) + Toxopyrimidine_c0 (1) + Glycolaldehyde_c0 (1) + O2_c0 (0.5)	1		4.1.99.17	smb20615	ThiC	Experimental	Finan et al 1986; Pobigaylo et al 2008
rxn02484	Hydroxymethylpyrimidine kinase	cpd00002_c0 (1) + cpd00939_c0 (1) <==> cpd02775_c0 (1) + cpd00008_c0 (1) + cpd00067_c0 (1)	ATP_c0 (1) + Toxopyrimidine_c0 (1) <==> 4_Amino_5_phosphomethyl_2_methylpyrimidine_c0 (1) + ADP_c0 (1) + H_c0 (1)	1	R03471	2.7.1.49	smb20962	ThiD	Experimental	Finan et al 1986; Pobigaylo et al 2008
rxn03108	Phoshomethylpyrimidine kinase	cpd00002_c0 (1) + cpd02775_c0 (1) <==> cpd02894_c0 (1) + cpd00008_c0 (1)	ATP_c0 (1) + 4_Amino_5_phosphomethyl_2_methylpyrimidine_c0 (1) <==> 4_Amino_2_methyl_5_diphosphomethylpyrimidine_c0 (1) + ADP_c0 (1)	1	R04509	2.7.4.7	smb20962	ThiD	Experimental	Finan et al 1986; Pobigaylo et al 2008
rxn07295	Glycine oxidase	cpd00033_c0 (1) + cpd00007_c0 (1) ==> cpd14545_c0 (1) + cpd00025_c0 (1)	Glycine_c0 (1) + O2_c0 (1) ==> Iminoglycine_c0 (1) + H2O2_c0 (1)	0	R07463	1.4.3.19	smb20616	ThiO	Experimental	Finan et al 1986; Pobigaylo et al 2008
rxnTHIZsyn	Thiazole synthase	cpd00002_c0 (1) + cpd08289_c0 (1) + cpd14545_c0 (1) + cpd00084_c0 (1) ==> cpd00018_c0 (1) + cpd02654_c0 (1) + cpd00035_c0 (1) + cpd00001_c0 (1) + cpd00012_c0 (1) + cpd00007_c0 (1) + cpd00204_c0 (1) + cpd00067_c0 (1)	ATP_c0 (1) + 1_deoxy_D_xylulose5_phosphate_c0 (1) + Iminoglycine_c0 (1) + L_Cysteine_c0 (1) ==> AMP_c0 (1) + 4_Methyl_5__2_phosphoethyl_thiazole_c0 (1) + L_Alanine_c0 (1) + H2O_c0 (1) + PPi_c0 (1) + O2_c0 (1) + CO_c0 (1) + H_c0 (1)	0			(smc00529 and Unknown and smb23463 and smb20617)	(NifS and Unknown and ThiS and ThiG)	Predicted		The ThiG protein forms the product of this reaction by combining the products of the ThiO and Dxs reactions above with a sulfur atom from cysteine which is transferred through a system possibly involving NifS, a protein not yet identified in S. meliloti (ThiI in E. coli) and ThiS.
rxn02305	2-Methyl-4-amino-5-hydroxymethylpyrimidine diphosphate 4-methyl-4-aminopyridine-5-methyltransferase	cpd00067_c0 (1) + cpd02894_c0 (1) + cpd02654_c0 (1) <==> cpd00793_c0 (1) + cpd00012_c0 (1)	H_c0 (1) + 4_Amino_2_methyl_5_diphosphomethylpyrimidine_c0 (1) + 4_Methyl_5__2_phosphoethyl_thiazole_c0 (1) <==> Thiamine_phosphate_c0 (1) + PPi_c0 (1)	1	R03223	2.5.1.3	(smc03996 or smb20618)	(ThiE2 or ThiE)	Experimental but incomplete	Finan et al 1986	Experimental evidence is consistent with ThiE catalyzing this reaction, but it has not been examined whether ThiE2 can also perform this reaction. In B. subtilis, the TenI protein first converts the substrate of the cpd02654 substrate of this reaction to a different metabolite, which is then used by ThiE (Hazra et al 2011), but ThiE can also usethe cpd02654 substrate in vitro. As we did not detec…
rxn00438	Thiamine-phosphate kinase	cpd00793_c0 (1) + cpd00002_c0 (1) ==> cpd00008_c0 (1) + cpd00056_c0 (1)	Thiamine_phosphate_c0 (1) + ATP_c0 (1) ==> ADP_c0 (1) + TPP_c0 (1)	0	R00617	2.7.4.16	smc03995	Smc03995	Predicted	diCenzo et al 2018a	The smc03995 gene appeared essential in Tn-seq data (diCenzo et al 2018a). As this gene appears to be part of an operon with thiE2 (involved in the previous reaction in thiamine biosynthesis), and as the protein catalyzing the current reaction has not been identified, we predict that Smc03995 may fulfill this function. However, this may be incorrect, particularly as thiamine was included in the m…
Riboflavin and FAD+ biosynthesis
rxn00300	GTP cyclohydrolase II	cpd00001_c0 (3) + cpd00038_c0 (1) ==> cpd00957_c0 (1) + cpd00067_c0 (2) + cpd00012_c0 (1) + cpd00047_c0 (1)	H2O_c0 (3) + GTP_c0 (1) ==> 2_5_Diamino_6_5_phosphoribosylamino_4_pyrimidineone_c0 (1) + H_c0 (2) + PPi_c0 (1) + Formate_c0 (1)	0	R00425	3.5.4.25	(smc00008 or Unknown)	(RibBA or Unknown)	Experimental but incomplete	Yang et al 2002; Yurgel et al 2014	Experimental evidence is consistent with RibBA performing this reaction (Yang et al 2002, Yurgel et al 2014). However, there appears to be another enzyme capable of complementing for the deletion of ribBA as such a mutant is not a riboflavin auxotroph (Yurgel et al 2014).
rxn02475	Diaminohydroxyphosphoribosylaminopyrimidine deaminase	cpd00957_c0 (1) + cpd00067_c0 (1) + cpd00001_c0 (1) ==> cpd00931_c0 (1) + cpd00013_c0 (1)	2_5_Diamino_6_5_phosphoribosylamino_4_pyrimidineone_c0 (1) + H_c0 (1) + H2O_c0 (1) ==> 5_Amino_6__5_phosphoribosylaminouracil_c0 (1) + NH3_c0 (1)	0	R03459	3.5.4.26	smc01772	RibD	Experimental	diCenzo et al 2018a
rxn02474	5-amino-6-(5-phosphoribosylamino)uracil reductase	cpd02720_c0 (1) + cpd00006_c0 (1) <==> cpd00067_c0 (1) + cpd00931_c0 (1) + cpd00005_c0 (1)	5_Amino_6__5_phosphoribitylaminouracil_c0 (1) + NADP_c0 (1) <==> H_c0 (1) + 5_Amino_6__5_phosphoribosylaminouracil_c0 (1) + NADPH_c0 (1)	1	R03458	1.1.1.193	smc01772	RibD	Experimental	diCenzo et al 2018a
rxn05039	5-amino-6-(5-phospho-D-ribitylamino)uracil phosphatase	cpd02720_c0 (1) + cpd00001_c0 (1) ==> cpd02882_c0 (1) + cpd00009_c0 (1)	5_Amino_6__5_phosphoribitylaminouracil_c0 (1) + H2O_c0 (1) ==> 4__1_D_Ribitylamino_5_aminouracil_c0 (1) + Phosphate_c0 (1)	0	R07280	3.1.3.104	Unknown	Unknown			The enzyme performing this reaction in S. meliloti has not been identified to the best of our knowledge
rxn05040	3,4-dihydroxy-2-butanone-4-phosphate synthase	cpd00171_c0 (1) ==> cpd00067_c0 (1) + cpd11225_c0 (1) + cpd00047_c0 (1)	D_Ribulose5_phosphate_c0 (1) ==> H_c0 (1) + 3_4_dihydroxy_2_butanone4_phosphate_c0 (1) + Formate_c0 (1)	0	R07281	4.1.99.12	(smc00008 or Unknown)	(RibBA or Unknown)	Experimental but incomplete	Yang et al 2002; Yurgel et al 2014	Experimental evidence is consistent with RibBA performing this reaction (Yang et al 2002, Yurgel et al 2014). However,there appears to be another enzyme capable of complementing for the deletion of ribBA as such a mutant is not a riboflavin auxotroph (Yurgel et al 2014).
rxn03080	6,7-dimethyl-8-ribityllumazine synthase	cpd02882_c0 (1) + cpd11225_c0 (1) <==> cpd02656_c0 (1) + cpd00067_c0 (1) + cpd00001_c0 (2) + cpd00009_c0 (1)	4__1_D_Ribitylamino_5_aminouracil_c0 (1) + 3_4_dihydroxy_2_butanone4_phosphate_c0 (1) <==> 6_7_Dimethyl_8__1_D_ribityllumazine_c0 (1) + H_c0 (1) + H2O_c0 (2) + Phosphate_c0 (1)	1	R04457	2.5.1.9	(smc01609 or smc01777)	(RibH2 or RibH1)	Predicted		Neither RibH1 or RibH2 appeared essential for riboflavin biosynthesis in Tn-seq data (diCenzo et al 2018a), and so it is likely both are functional.
rxn00048	Riboflavin synthase	cpd02656_c0 (2) + cpd00067_c0 (1) ==> cpd02882_c0 (1) + cpd00220_c0 (1)	6_7_Dimethyl_8__1_D_ribityllumazine_c0 (2) + H_c0 (1) ==> 4__1_D_Ribitylamino_5_aminouracil_c0 (1) + Riboflavin_c0 (1)	0	R00066	2.5.1.9	(smc01773 or Unknown)	(RibE or Unknown)	Experimental but incomplete	Yang et al 2002; diCenzo et al 2018a	The ribE gene appear non-essential unless pSymA and pSymB were absent in Tn-seq data (diCenzo et al 2018a). This is both consistent with RibE having the annotated function, and with an unidentified enzyme on pSymA or pSymB possibly bypassing the need for RibE.
rxn00392	Riboflavin kinase	cpd00002_c0 (1) + cpd00220_c0 (1) <==> cpd00050_c0 (1) + cpd00008_c0 (1) + cpd00067_c0 (1)	ATP_c0 (1) + Riboflavin_c0 (1) <==> FMN_c0 (1) + ADP_c0 (1) + H_c0 (1)	1	R00549	2.7.1.26	smc00909	RibF	Experimental	diCenzo et al 2018a
rxn00122	FMN adenylyltransferase	cpd00002_c0 (1) + cpd00050_c0 (1) + cpd00067_c0 (1) ==> cpd00015_c0 (1) + cpd00012_c0 (1)	ATP_c0 (1) + FMN_c0 (1) + H_c0 (1) ==> FAD_c0 (1) + PPi_c0 (1)	0	R00161	2.7.7.2	smc00909	RibF	Experimental	diCenzo et al 2018a
Heme biosynthesis
rxn00599	5-aminolevulinate synthase	cpd00067_c0 (1) + cpd00078_c0 (1) + cpd00033_c0 (1) ==> cpd00338_c0 (1) + cpd00011_c0 (1) + cpd00010_c0 (1)	H_c0 (1) + Succinyl_CoA_c0 (1) + Glycine_c0 (1) ==> 5_Aminolevulinate_c0 (1) + CO2_c0 (1) + CoA_c0 (1)	0	R00830	2.3.1.37	smc03104	HemA	Experimental	diCenzo et al 2018a
rxn00029	Delta-aminolevulinic acid dehydratase	cpd00338_c0 (2) ==> cpd00067_c0 (1) + cpd00001_c0 (2) + cpd00689_c0 (1)	5_Aminolevulinate_c0 (2) ==> H_c0 (1) + H2O_c0 (2) + Porphobilinogen_c0 (1)	0	R00036	4.2.1.24	(smc01766 or Unknown)	(HemB or Unknown)	Experimental but incomplete	diCenzo et al 2018a	Based on Tn-seq data (diCenzo et al 2018a), hemB mutations had a growth defect, consistent with its annotated function, but hemB appeared non-essential suggesting a slow rate of bypass by another enzyme
rxn00060	Porphobilinogen deaminase	cpd00001_c0 (1) + cpd00689_c0 (4) ==> cpd00013_c0 (4) + cpd00755_c0 (1)	H2O_c0 (1) + Porphobilinogen_c0 (4) ==> NH3_c0 (4) + Hydroxymethylbilane_c0 (1)	0	R00084	4.3.1.8	smc03231	HemC	Experimental	diCenzo et al 2018a
rxn02264	Uroporphyrinogen-III synthase	cpd00755_c0 (1) <==> cpd00774_c0 (1) + cpd00001_c0 (1)	Hydroxymethylbilane_c0 (1) <==> UroporphyrinogenIII_c0 (1) + H2O_c0 (1)	1	R03165	4.2.1.75	smc03232	HemD	Experimental	diCenzo et al 2018a
rxn02288	Uroporphyrinogen III decarboxylase	cpd00774_c0 (1) + cpd00067_c0 (4) <==> cpd02083_c0 (1) + cpd00011_c0 (4)	UroporphyrinogenIII_c0 (1) + H_c0 (4) <==> CoproporphyrinogenIII_c0 (1) + CO2_c0 (4)	1	R03197	4.1.1.37	smc02794	HemE	Experimental	diCenzo et al 2018a
rxn02303	Coproporphyrinogen III oxidase	cpd00067_c0 (2) + cpd02083_c0 (1) + cpd00007_c0 (1) <==> cpd00001_c0 (2) + cpd00011_c0 (2) + cpd00791_c0 (1)	H_c0 (2) + CoproporphyrinogenIII_c0 (1) + O2_c0 (1) <==> H2O_c0 (2) + CO2_c0 (2) + ProtoporphyrinogenIX_c0 (1)	1	R03220	1.3.3.3	smc00180	HemF	Experimental	diCenzo et al 2018a
rxn02304	Protoporphyrinogen-IX:oxygen oxidoreductase	cpd00007_c0 (3) + cpd00791_c0 (2) ==> cpd00001_c0 (6) + cpd01476_c0 (2)	O2_c0 (3) + ProtoporphyrinogenIX_c0 (2) ==> H2O_c0 (6) + Protoporphyrin_c0 (2)	0	R03222	1.3.3.4	Unknown	Unknown			This enzyme has not been identified in S. meliloti to the best of our knowledge
rxn00224	Protoporphyrin ferrochelatase	cpd10515_c0 (1) + cpd01476_c0 (1) <==> cpd00028_c0 (1) + cpd00067_c0 (2)	Fe2_c0 (1) + Protoporphyrin_c0 (1) <==> Heme_c0 (1) + H_c0 (2)	1	R00310	4.99.1.1	smc04019	HemH	Experimental	diCenzo et al 2018a
rxn08707	Protoheme IX farnesyltransferase	cpd00028_c0 (1) + cpd00001_c0 (1) + cpd00350_c0 (1) <==> cpd00012_c0 (1) + cpd11313_c0 (1)	Heme_c0 (1) + H2O_c0 (1) + Farnesyldiphosphate_c0 (1) <==> PPi_c0 (1) + hemeO_c0 (1)	1	R07411	2.5.1.-	smc00450	CtaB	Experimental	diCenzo et al 2018a	In Tn-seq data (diCenzo et al 2018a), mutation of ctaA appeared to result in very slow growth but appeared non essential, possibly suggesting Heme O is not absolutely essential for growth.
rxn12825	Heme A synthase	cpd00001_c0 (1) + cpd11313_c0 (1) + cpd00003_c0 (1) ==> cpd00004_c0 (1) + cpd00067_c0 (1) + cpd11312_c0 (1)	H2O_c0 (1) + hemeO_c0 (1) + NAD_c0 (1) ==> NADH_c0 (1) + H_c0 (1) + hemeA_c0 (1)	0	R07412	1.3.-.-	smc01800	CtaA	Experimental	diCenzo et al 2018a	In Tn-seq data (diCenzo et al 2018a), mutation of ctaA appeared to result in slow growth but appeared non essential, possibly suggesting Heme A is not absolutely essential for growth.
Vitamin B12 (Cobalamin) biosynthesis
rxn01609	Threonine phosphate synthase	cpd00002_c0 (1) + cpd00161_c0 (1) <==> cpd00008_c0 (1) + cpd08928_c0 (1) + cpd00067_c0 (1)	ATP_c0 (1) + L_Threonine_c0 (1) <==> ADP_c0 (1) + L_Threonine_phosphate_c0 (1) + H_c0 (1)	1	R06531	2.7.1.177	Unknown	Unknown			The enzyme performing this reaction in S. meliloti has not been identified to the best of our knowledge
rxn04385	Threonine-phosphate decarboxylase	cpd00067_c0 (1) + cpd08928_c0 (1) ==> cpd00011_c0 (1) + cpd02547_c0 (1)	H_c0 (1) + L_Threonine_phosphate_c0 (1) ==> CO2_c0 (1) + R_1_Aminopropan_2_yl_phosphate_c0 (1)	0	R06530	4.1.1.81	smc04281	CobC	Experimental	diCenzo et al 2018a
rxn03975	NADPH-dependent FMN reductase	cpd00067_c0 (2) + cpd00050_c0 (1) + cpd00005_c0 (1) ==> cpd00006_c0 (1) + cpd01270_c0 (1)	H_c0 (2) + FMN_c0 (1) + NADPH_c0 (1) ==> NADP_c0 (1) + FMNH2_c0 (1)	0	R05706	1.5.1.29	smb20573	Smb20573	Predicted		This is not an essential reaction since other enzymes can reduce FMN, but this one was included to ensure sufficient flux without disturbing other reactions, and KEGG includes this enzyme as catalyzing this reaction.
rxnBluB	5,6-dimethylbenzimidazole synthase	cpd01270_c0 (1) + cpd00007_c0 (1) + cpd00004_c0 (1) ==> cpd01997_c0 (1) + cpd00236_c0 (1) + cpd00001_c0 (1) + cpd00605_c0 (1) + cpd00003_c0 (1)	FMNH2_c0 (1) + O2_c0 (1) + NADH_c0 (1) ==> Dimethylbenzimidazole_c0 (1) + D_Erythrose4_phosphate_c0 (1) + H2O_c0 (1) + Barbiturate_c0 (1) + NAD_c0 (1)	0	R09083	1.13.11.79	smc00166	BluB	Experimental	Campbell et al 2006; Taga et al 2007	While bluB has previously been shown to be essential for this reaction, we note that bluB did not appear to be essential in Tn-seq data (diCenzo et al 2018a) in either strain - perhaps the product of the reaction is excreted by the bluB+ cells of the population, thereby complementing the bluB- phenotype of the small percentage of the population that would have been bluB mutants.
SINK_cpd00605	SINK for cpd00605_c0	cpd00605_c0 (1) ==> cpd00605_b (1)	Barbiturate_c0 (1) ==> Barbiturate_b (1)	0							Was not sure what to do with the barbiturate from rxnBluB, so added a sink
rxn02897	Nicotinate-nucleotide---dimethylbenzimidazole phosphoribosyltransferase	cpd01997_c0 (1) + cpd00873_c0 (1) <==> cpd00067_c0 (1) + cpd00218_c0 (1) + cpd02904_c0 (1)	Dimethylbenzimidazole_c0 (1) + Nicotinate_ribonucleotide_c0 (1) <==> H_c0 (1) + Niacin_c0 (1) + alpha_Ribazole_5_phosphate_c0 (1)	1	R04148	2.4.2.21	smc04214	CobU	Experimental	Crofts et al 2013; diCenzo et al 2018a
rxn01265	Nicotinate phosphoribosyltransferase	cpd00873_c0 (1) + cpd00012_c0 (1) <==> cpd00067_c0 (1) + cpd00218_c0 (1) + cpd00103_c0 (1)	Nicotinate_ribonucleotide_c0 (1) + PPi_c0 (1) <==> H_c0 (1) + Niacin_c0 (1) + PRPP_c0 (1)	1	R01724	6.3.4.21	(smc02276 or NonEssential)	(PncB or NonEssential)	Predicted		The function of this gene is predicted based on homology. It did not appear essential in Tn-seq data (diCenzo et al 2018a). This was included to remove the accumulation of niacin from the rx02897 reaction, and PncB is therefore likely non-essential due to other fates of the niacin when this reaction is blocked. A NonEssential gene has been added so that PncB is not essential in silico.
rxn03150	Alpha-ribazole phosphatase	cpd00001_c0 (1) + cpd02904_c0 (1) ==> cpd03423_c0 (1) + cpd00009_c0 (1)	H2O_c0 (1) + alpha_Ribazole_5_phosphate_c0 (1) ==> alpha_Ribazole_c0 (1) + Phosphate_c0 (1)	0	R04594	3.1.3.73	Unknown	Unknown			It is unclear what enzyme performs this reaction in S. meliloti to the best of our knowledge.
rxn02287	Uroporphyrin-III C-methyltransferase	cpd00774_c0 (1) + cpd00017_c0 (2) <==> cpd00067_c0 (1) + cpd00019_c0 (2) + cpd01620_c0 (1)	UroporphyrinogenIII_c0 (1) + S_Adenosyl_L_methionine_c0 (2) <==> H_c0 (1) + S_Adenosyl_homocysteine_c0 (2) + Precorrin_2_c0 (1)	1	R03194	2.1.1.107	(smc04284 or smc01053 or smb20987)	(CobA or CysG or Smb20987)	Experimental but incomplete	diCenzo et al 2018a	All three of the indicated proteins could potentially have this function. Based on Tn-seq data (diCenzo et al 2018a), mutations of cobA have the greatest effect on growth, suggesting that CobA is the primary enzyme responsible for this reaction.
rxn02775	Precorrin-2 C(20)-methyltransferase	cpd01620_c0 (1) + cpd00017_c0 (1) <==> cpd00019_c0 (1) + cpd03420_c0 (1) + cpd00067_c0 (1)	Precorrin_2_c0 (1) + S_Adenosyl_L_methionine_c0 (1) <==> S_Adenosyl_homocysteine_c0 (1) + Precorrin_3A_c0 (1) + H_c0 (1)	1	R03948	2.1.1.130	smc03191	CobI	Experimental	diCenzo et al 2018a
rxn11545	Precorrin-3B synthase	cpd03420_c0 (1) + cpd00007_c0 (0.5) <==> cpd03833_c0 (1)	Precorrin_3A_c0 (1) + O2_c0 (0.5) <==> Precorrin_3B_c0 (1)	1	R05217	1.14.13.83	smc03193	CobG	Experimental	diCenzo et al 2018a
rxn03513	Precorrin-3B C(17)-methyltransferase	cpd03833_c0 (1) + cpd00017_c0 (1) <==> cpd00067_c0 (2) + cpd03834_c0 (1) + cpd00019_c0 (1)	Precorrin_3B_c0 (1) + S_Adenosyl_L_methionine_c0 (1) <==> H_c0 (2) + Precorrin_4_c0 (1) + S_Adenosyl_homocysteine_c0 (1)	1	R05180	2.1.1.131	smc03190	CobJ	Experimental	diCenzo et al 2018a
rxn03514	Precorrin-4 C(11)-methyltransferase	cpd03834_c0 (1) + cpd00017_c0 (1) <==> cpd00067_c0 (1) + cpd00019_c0 (1) + cpd03839_c0 (1)	Precorrin_4_c0 (1) + S_Adenosyl_L_methionine_c0 (1) <==> H_c0 (1) + S_Adenosyl_homocysteine_c0 (1) + Precorrin_5_c0 (1)	1	R05181	2.1.1.133	smc03187	CobM	Experimental	diCenzo et al 2018a
rxn03534	Precorrin 6A synthase	cpd00001_c0 (1) + cpd00017_c0 (1) + cpd03839_c0 (1) <==> cpd03761_c0 (1) + cpd00067_c0 (2) + cpd00019_c0 (1) + cpd00029_c0 (1)	H2O_c0 (1) + S_Adenosyl_L_methionine_c0 (1) + Precorrin_5_c0 (1) <==> Precorrin_6A_c0 (1) + H_c0 (2) + S_Adenosyl_homocysteine_c0 (1) + Acetate_c0 (1)	1	R05219	2.1.1.152	smc03194	CobF	Experimental	diCenzo et al 2018a
rxn03492	Precorrin-6A reductase	cpd00006_c0 (1) + cpd03760_c0 (1) <==> cpd03761_c0 (1) + cpd00067_c0 (3) + cpd00005_c0 (1)	NADP_c0 (1) + Precorrin_6B_c0 (1) <==> Precorrin_6A_c0 (1) + H_c0 (3) + NADPH_c0 (1)	1	R05150	1.3.1.54	smc03189	CobK	Experimental	diCenzo et al 2018a
rxn03491	Precorrin-6Y C5,15-methyltransferase	cpd03760_c0 (1) + cpd00017_c0 (2) <==> cpd00067_c0 (3) + cpd03835_c0 (1) + cpd00019_c0 (2) + cpd00011_c0 (1)	Precorrin_6B_c0 (1) + S_Adenosyl_L_methionine_c0 (2) <==> H_c0 (3) + Precorrin_8_c0 (1) + S_Adenosyl_homocysteine_c0 (2) + CO2_c0 (1)	1	R05149	2.1.1.132	smc03188	CobL	Experimental	diCenzo et al 2018a
rxn03512	Precorrin-8X methylmutase	cpd00067_c0 (2) + cpd03835_c0 (1) <==> cpd03832_c0 (1)	H_c0 (2) + Precorrin_8_c0 (1) <==> Hydrogenobyrinate_c0 (1)	1	R05177	5.4.99.61	smc03192	CobH	Experimental	diCenzo et al 2018a
rxn11544	Hydrogenobyrinic acid a,c-diamide synthase	cpd00002_c0 (2) + cpd00001_c0 (1) + cpd03832_c0 (1) + cpd00053_c0 (2) <==> cpd03913_c0 (1) + cpd00012_c0 (1) + cpd00023_c0 (2) + cpd00008_c0 (2) + cpd00067_c0 (1)	ATP_c0 (2) + H2O_c0 (1) + Hydrogenobyrinate_c0 (1) + L_Glutamine_c0 (2) <==> Hydrogenobyrinate_diamide_c0 (1) + PPi_c0 (1) + L_Glutamate_c0 (2) + ADP_c0 (2) + H_c0 (1)	1	R05224	6.3.5.9	smc04282	CobB	Experimental	diCenzo et al 2018a
rxn10476	Hydrogenobyrinic acid a,c-diamide cobaltochelatase	cpd03913_c0 (1) + cpd00002_c0 (1) + cpd00001_c0 (1) + cpd00149_c0 (1) <==> cpd00067_c0 (4) + cpd00009_c0 (1) + cpd03914_c0 (1) + cpd00008_c0 (1)	Hydrogenobyrinate_diamide_c0 (1) + ATP_c0 (1) + H2O_c0 (1) + Co2_c0 (1) <==> H_c0 (4) + Phosphate_c0 (1) + CobIIyrinate_diamide_c0 (1) + ADP_c0 (1)	1	R05227	6.6.1.2	(smc04303 and smc00700 and smc00701 and smc04304)	(CobN and CobS and CobT and CobW)	Experimental but incomplete	Cowie et al 2006; diCenzo et al 2018a	Each of cobN, cobS, and cobT appeared essential in Tn-seq data (diCenzo et al 2018a), consistent with their function. Few insertions were found in cobW in wild-type, and none were found in the absence of pSymA and pSymB, consistent with an important function of CobW in cobalamin biosynthesis. However, the role of this protein is not known. It is often found downstream of CobN and may play a role …
rxn11650	Cob(II)yrinic acid a,c-diamide reductase	cpd03914_c0 (2) + cpd01270_c0 (1) <==> cpd00067_c0 (3) + cpd00050_c0 (1) + cpd03915_c0 (2)	CobIIyrinate_diamide_c0 (2) + FMNH2_c0 (1) <==> H_c0 (3) + FMN_c0 (1) + CobIyrinate_diamide_c0 (2)	1	R05218	1.16.8.1	Unknown	Unknown			It is unclear what enzyme performs this reaction in S. meliloti.
rxn03535	Cob(I)yrinic acid a,c-diamide adenosyltransferase	cpd00002_c0 (1) + cpd03915_c0 (1) <==> cpd03916_c0 (1) + cpd00421_c0 (1)	ATP_c0 (1) + CobIyrinate_diamide_c0 (1) <==> Adenosyl_cobyrinate_diamide_c0 (1) + Triphosphate_c0 (1)	1	R05220	2.5.1.17	smc04302	CobO	Experimental	diCenzo et al 2018a	In Tn-seq data (diCenzo et al 2018a), cobO appeared to be essential. Another putative CobO is encoded by smc00731; however, both genes are also present in S. fredii NGR234, and mutation of just the smc04302 ortholog, but not the smc00731 (the second putative cobO) ortholog, resulted in cobalamin auxotrophy (Medina et al 2009).
rxn03540	Adenosylcobyric acid synthase	cpd00002_c0 (4) + cpd00001_c0 (4) + cpd03916_c0 (1) + cpd00053_c0 (4) <==> cpd00067_c0 (4) + cpd03917_c0 (1) + cpd00009_c0 (4) + cpd00023_c0 (4) + cpd00008_c0 (4)	ATP_c0 (4) + H2O_c0 (4) + Adenosyl_cobyrinate_diamide_c0 (1) + L_Glutamine_c0 (4) <==> H_c0 (4) + Adenosylcobyric_acid_c0 (1) + Phosphate_c0 (4) + L_Glutamate_c0 (4) + ADP_c0 (4)	1	R05225	6.3.5.10	smc04309	CobQ	Experimental	diCenzo et al 2018a
rxn04384	Adenosylcobinamide-phosphate synthase	cpd00002_c0 (1) + cpd03917_c0 (1) + cpd02547_c0 (1) <==> cpd00067_c0 (1) + cpd00009_c0 (1) + cpd03919_c0 (1) + cpd00008_c0 (1)	ATP_c0 (1) + Adenosylcobyric_acid_c0 (1) + R_1_Aminopropan_2_yl_phosphate_c0 (1) <==> H_c0 (1) + Phosphate_c0 (1) + Adenosyl_cobinamide_phosphate_c0 (1) + ADP_c0 (1)	1	R06529	6.3.1.10	smc04279	CobD	Experimental	Campbell et al 2006; diCenzo et al 2018a
rxn03537	Adenosylcobinamide-phosphate guanylyltransferase	cpd00067_c0 (1) + cpd03919_c0 (1) + cpd00038_c0 (1) <==> cpd03920_c0 (1) + cpd00012_c0 (1)	H_c0 (1) + Adenosyl_cobinamide_phosphate_c0 (1) + GTP_c0 (1) <==> Adenosylcobinamide_GDP_c0 (1) + PPi_c0 (1)	1	R05222	2.7.7.62	smc04305	CobP	Experimental	diCenzo et al 2018a
rxn03538	Cobalamin synthase	cpd03920_c0 (1) + cpd03423_c0 (1) + cpd00067_c0 (1) <==> cpd00126_c0 (1) + cpd00166_c0 (1)	Adenosylcobinamide_GDP_c0 (1) + alpha_Ribazole_c0 (1) + H_c0 (1) <==> GMP_c0 (1) + Calomide_c0 (1)	1	R05223	2.7.8.26	smc04215	CobV	Experimental	diCenzo et al 2018a
Ubiquinone biosynthesis
rxn03909	1-deoxy-D-xylulose-5-phosphate synthase	cpd00102_c0 (1) + cpd00067_c0 (1) + cpd00020_c0 (1) ==> cpd08289_c0 (1) + cpd00011_c0 (1)	Glyceraldehyde3_phosphate_c0 (1) + H_c0 (1) + Pyruvate_c0 (1) ==> 1_deoxy_D_xylulose5_phosphate_c0 (1) + CO2_c0 (1)	0	R05636	2.2.1.7	smc00972	Dxs	Experimental	Cowie et al 2006; diCenzo et al 2018a
rxn03958	1-deoxy-D-xylulose 5-phosphate reductoisomerase	cpd00006_c0 (1) + cpd08286_c0 (1) <==> cpd00067_c0 (1) + cpd08289_c0 (1) + cpd00005_c0 (1)	NADP_c0 (1) + 2_C_methyl_D_erythritol4_phosphate_c0 (1) <==> H_c0 (1) + 1_deoxy_D_xylulose5_phosphate_c0 (1) + NADPH_c0 (1)	1	R05688	1.1.1.267	smc03105	Dxr	Experimental	diCenzo et al 2018a
rxn03907	MEP cytidylyltransferase	cpd08286_c0 (1) + cpd00052_c0 (1) + cpd00067_c0 (1) <==> cpd08287_c0 (1) + cpd00012_c0 (1)	2_C_methyl_D_erythritol4_phosphate_c0 (1) + CTP_c0 (1) + H_c0 (1) <==> 4__cytidine5_diphospho_2_C_methyl_D_erythritol_c0 (1) + PPi_c0 (1)	1	R05633	2.7.7.60	smc01040	IspDF	Experimental	diCenzo et al 2018a
rxn03908	CDP-ME kinase	cpd08287_c0 (1) + cpd00002_c0 (1) <==> cpd08288_c0 (1) + cpd00008_c0 (1) + cpd00067_c0 (1)	4__cytidine5_diphospho_2_C_methyl_D_erythritol_c0 (1) + ATP_c0 (1) <==> 2_phospho_4__cytidine5_diphospho_2_C_methyl_D_erythritol_c0 (1) + ADP_c0 (1) + H_c0 (1)	1	R05634	2.7.1.148	smc00862	IspE	Experimental	diCenzo et al 2018a
rxn03910	MECDP-synthase	cpd08288_c0 (1) <==> cpd08301_c0 (1) + cpd00046_c0 (1)	2_phospho_4__cytidine5_diphospho_2_C_methyl_D_erythritol_c0 (1) <==> 2_C_methyl_D_erythritol2_4_cyclodiphosphate_c0 (1) + CMP_c0 (1)	1	R05637	4.6.1.12	smc01040	IspDF	Experimental	diCenzo et al 2018a
rxn05293	MECDPDH_c0	cpd08301_c0 (1) + cpd00004_c0 (1) ==> cpd00001_c0 (1) + cpd00003_c0 (1) + cpd08615_c0 (1)	2_C_methyl_D_erythritol2_4_cyclodiphosphate_c0 (1) + NADH_c0 (1) ==> H2O_c0 (1) + NAD_c0 (1) + 1_Hydroxy_2_methyl_2_butenyl_4_diphosphate_c0 (1)	0		1.17.7.3	smc03888	IspG	Experimental	diCenzo et al 2018a
rxn08352	1-hydroxy-2-methyl-2-E-butenyl-4-diphosphate reductase	cpd00067_c0 (1) + cpd00004_c0 (1) + cpd08615_c0 (1) ==> cpd00001_c0 (1) + cpd00003_c0 (1) + cpd00202_c0 (1)	H_c0 (1) + NADH_c0 (1) + 1_Hydroxy_2_methyl_2_butenyl_4_diphosphate_c0 (1) ==> H2O_c0 (1) + NAD_c0 (1) + DMAPP_c0 (1)	0	R08210	1.17.1.4	smc00016	IspH	Experimental	diCenzo et al 2018a
rxn04113	Isopentenyl diphosphate oxidoreductase	cpd00067_c0 (1) + cpd08615_c0 (1) + cpd00005_c0 (1) ==> cpd00113_c0 (1) + cpd00006_c0 (1) + cpd00001_c0 (1)	H_c0 (1) + 1_Hydroxy_2_methyl_2_butenyl_4_diphosphate_c0 (1) + NADPH_c0 (1) ==> Isopentenyldiphosphate_c0 (1) + NADP_c0 (1) + H2O_c0 (1)	0	R05884	1.17.1.4	smc00016	IspH	Experimental	diCenzo et al 2018a
rxn01213	Dimethylallyl_diphosphate_isopentenyl_diphosphate_c0	cpd00113_c0 (1) + cpd00202_c0 (1) ==> cpd00012_c0 (1) + cpd00283_c0 (1)	Isopentenyldiphosphate_c0 (1) + DMAPP_c0 (1) ==> PPi_c0 (1) + Geranyldiphosphate_c0 (1)	0	R01658	2.5.1.1	(smc03884 or Unknown)	(IspA or Unknown)	Predicted		The ispA gene appeared non-essential in Tn-seq data (diCenzo et al 2018a), suggesting that if IspA has the annotated function, a bypass is encoded elsewhere on the chromosome.
rxn01466	Geranyl_diphosphate_isopentenyl_diphosphate_geranyltrans_transferase_c0	cpd00113_c0 (1) + cpd00283_c0 (1) ==> cpd00012_c0 (1) + cpd00350_c0 (1)	Isopentenyldiphosphate_c0 (1) + Geranyldiphosphate_c0 (1) ==> PPi_c0 (1) + Farnesyldiphosphate_c0 (1)	0	R02003	2.5.1.10	(smc03884 or Unknown)	(IspA or Unknown)	Predicted		The ispA gene appeared non-essential in Tn-seq data (diCenzo et al 2018a), suggesting that if IspA has the annotated function, a bypass is encoded elsewhere on the chromosome.
rxnUB1	Octaprenyl-diphosphate synthase	cpd00350_c0 (1) + cpd00113_c0 (5) <==> cpd00012_c0 (5) + cpd02557_c0 (1)	Farnesyldiphosphate_c0 (1) + Isopentenyldiphosphate_c0 (5) <==> PPi_c0 (5) + Farnesylfarnesylgeraniol_c0 (1)	1	R09248	2.5.1.90	smc00860	IspB	Experimental	Seo et al 2010; diCenzo et al 2018a
rxn00966	Chorismate lyase	cpd00216_c0 (1) ==> cpd00136_c0 (1) + cpd00020_c0 (1)	Chorismate_c0 (1) ==> 4_Hydroxybenzoate_c0 (1) + Pyruvate_c0 (1)	0	R01302	4.1.3.40	Unknown	Unknown
rxn03893	4-hydroxybenzoate polyprenyltransferase	cpd00136_c0 (1) + cpd02557_c0 (1) ==> cpd03443_c0 (1) + cpd00012_c0 (1)	4_Hydroxybenzoate_c0 (1) + Farnesylfarnesylgeraniol_c0 (1) ==> 3_Octaprenyl_4_hydroxybenzoate_c0 (1) + PPi_c0 (1)	0	R05615	2.5.1.39	smc00988	UbiA	Experimental	diCenzo et al 2018a
rxn03393	3-octaprenyl-4-hydroxybenzoate carboxy-lyase	cpd03443_c0 (1) + cpd00067_c0 (1) ==> cpd00011_c0 (1) + cpd03444_c0 (1)	3_Octaprenyl_4_hydroxybenzoate_c0 (1) + H_c0 (1) ==> CO2_c0 (1) + 2_Octaprenylphenol_c0 (1)	0	R04986	4.1.1.-	(smb20135 or Unknown)	(Smb20135 or Unknown)	Predicted		The enzyme catalyzing this reaction in S. meliloti is not known. The indicated protein is one possible candidate, but even if this protein has this activity, there must be at least one additional copy on the chromosome otherwise strains lacking pSymB would not grow on minimal medium, which they do.
rxn03394	2-octaprenylphenol hydroxylase	cpd00067_c0 (1) + cpd00007_c0 (1) + cpd03444_c0 (1) + cpd00005_c0 (1) ==> cpd00006_c0 (1) + cpd00001_c0 (1) + cpd03445_c0 (1)	H_c0 (1) + O2_c0 (1) + 2_Octaprenylphenol_c0 (1) + NADPH_c0 (1) ==> NADP_c0 (1) + H2O_c0 (1) + 2_Octaprenyl_6_hydroxyphenol_c0 (1)	0	R04987	1.14.13.-	(Unknown and smc01156)	(Unknown and UbiB)	Experimental but incomplete	diCenzo et al 2018a	Based on Tn-seq data (diCenzo et al 2018a), ubiB appears to be an essential gene and is therefore likely involved in this reaction as expected. However, UbiB orthologs are expected not to directly catalyze this reaction but to instead be a kinase regulator of the UbiI protein that performs this reaction. As this enzyme is not identified in S. meliloti, an Unknown has been added.
rxn03395	2-octaprenyl-6-hydroxyphenol methylase	cpd00017_c0 (1) + cpd03445_c0 (1) ==> cpd03446_c0 (1) + cpd00067_c0 (1) + cpd00019_c0 (1)	S_Adenosyl_L_methionine_c0 (1) + 2_Octaprenyl_6_hydroxyphenol_c0 (1) ==> 2_Octaprenyl_6_methoxyphenol_c0 (1) + H_c0 (1) + S_Adenosyl_homocysteine_c0 (1)	0	R04988	2.1.1.64	smc02440	UbiG	Experimental	diCenzo et al 2018a
rxn12224	2-octaprenyl-6-methoxyphenol hydroxylase	cpd03446_c0 (1) + cpd00007_c0 (1) ==> cpd00001_c0 (1) + cpd03447_c0 (1)	2_Octaprenyl_6_methoxyphenol_c0 (1) + O2_c0 (1) ==> H2O_c0 (1) + 2_Octaprenyl_6_methoxy_1_4_benzoquinone_c0 (1)	0	R04989	1.14.13.-	smc03804	UbiH	Experimental but incomplete	diCenzo et al 2018a	S. meliloti encodes two proteins that show homology to UbiH proteins, which are encoded by smc03804 and smc00316, but no apparent UbiF ortholog. UbiH and UbiF proteins are similar to each other. We therefore suggest that one of the UbiH orthologs in S. meliloti functions as UbiH and the other as UbiF. We have annotated the protein encoded by smc03804 as UbiH as it shows more similarity to this pr…
rxn03397	2-methoxy-6-polyprenyl-1,4-benzoquinol methylase	cpd00017_c0 (1) + cpd03447_c0 (1) ==> cpd00067_c0 (1) + cpd03448_c0 (1) + cpd00019_c0 (1)	S_Adenosyl_L_methionine_c0 (1) + 2_Octaprenyl_6_methoxy_1_4_benzoquinone_c0 (1) ==> H_c0 (1) + 2_Octaprenyl_3_methyl_6_methoxy_1_4_benzoquinone_c0 (1) + S_Adenosyl_homocysteine_c0 (1)	0	R04990	2.1.1.-	smc01155	UbiE	Experimental but incomplete	diCenzo et al 2018a	The ubiE gene appeared essential in a wild-type S. meliloti strain in Tn-seq data (diCenzo et al 2018a), but did not appear essential in the absence of pSymA and pSymB. It is unclear why this is.
rxn04139	2_Octaprenyl_3_methyl_6_methoxy_1_4_benzoquinone__NADPH2_oxygen_c0	cpd03448_c0 (1) + cpd00007_c0 (1) + cpd00005_c0 (1) ==> cpd00006_c0 (1) + cpd00001_c0 (1) + cpd03449_c0 (1)	2_Octaprenyl_3_methyl_6_methoxy_1_4_benzoquinone_c0 (1) + O2_c0 (1) + NADPH_c0 (1) ==> NADP_c0 (1) + H2O_c0 (1) + 2_Octaprenyl_3_methyl_5_hydroxy_6_methoxy_1_4_benzoquinone_c0 (1)	0	R06146	1.14.13.-	smc00316	UbiF	Predicted		S. meliloti encodes two proteins that show homology to UbiH proteins, which are encoded by smc03804 and smc00316, but no apparent UbiF ortholog. UbiH and UbiF proteins are similar to each other. We therefore suggest that one of the UbiH orthologs in S. meliloti functions as UbiH and the other as UbiF. We have annotated the protein encoded by smc03804 as UbiH as it shows more similarity to this pr…
rxn11946	3-demethylubiquinone-9 3-methyltransferase	cpd03449_c0 (1) + cpd00017_c0 (1) ==> cpd15560_c0 (1) + cpd00019_c0 (1)	2_Octaprenyl_3_methyl_5_hydroxy_6_methoxy_1_4_benzoquinone_c0 (1) + S_Adenosyl_L_methionine_c0 (1) ==> Ubiquinone_8_c0 (1) + S_Adenosyl_homocysteine_c0 (1)	0	R05614	2.1.1.64	smc02440	UbiG	Experimental	diCenzo et al 2018a
rxn01486	trans,trans-Farnesyl-diphosphate:isopentenyl-diphosphate	cpd00113_c0 (1) + cpd00350_c0 (1) ==> cpd00012_c0 (1) + cpd00289_c0 (1)	Isopentenyldiphosphate_c0 (1) + Farnesyldiphosphate_c0 (1) ==> PPi_c0 (1) + Geranylgeranyl_diphosphate_c0 (1)	0	R02061	2.5.1.29	Unknown	Unknown
rxn01489	Geranylgeranyl_diphosphate_geranylgeranyl_diphosphate_c0	cpd00289_c0 (2) ==> cpd00012_c0 (1) + cpd02168_c0 (1)	Geranylgeranyl_diphosphate_c0 (2) ==> PPi_c0 (1) + Prephytoene_diphosphate_c0 (1)	0	R02065	2.5.1.32	smc02055	CrtB	Experimental	diCenzo et al 2018a
rxn05031	prephytoene_diphosphate_geranylgeranyl_diphosphate_c0	cpd02168_c0 (1) ==> cpd03205_c0 (1) + cpd00012_c0 (1)	Prephytoene_diphosphate_c0 (1) ==> Phytoene_c0 (1) + PPi_c0 (1)	0	R07270	2.5.1.32	smc02055	CrtB	Experimental	diCenzo et al 2018a
Oxidative phosphorylation
rxn10122	NADH dehydrogenase _ Complex I	cpd00067_c0 (4.5) + cpd15560_c0 (1) + cpd00004_c0 (1) ==> cpd00067_e0 (3.5) + cpd15561_c0 (1) + cpd00003_c0 (1)	H_c0 (4.5) + Ubiquinone_8_c0 (1) + NADH_c0 (1) ==> H_e0 (3.5) + Ubiquinol_8_c0 (1) + NAD_c0 (1)	0	R02163	1.6.5.3	(smc01912 and smc01913 and smc01914 and smc01915 and smc01917 and smc01918 and smc01920 and smc01921 and smc01922 and smc01923 and smc01924 and smc01925 and smc01926 and smc01927)	(NuoA1 and NuoB1 and NuoC1 and NuoD1 and NuoE1 and NuoF1 and NuoG1 and NuoH and NuoI and NuoJ and NuoK1 and NouL and NouM and NouN)	Experimental but incomplete	Cowie et al 2006; diCenzo et al 2018a	Each of nuoB1, nuoE1, and nuoK1 appeared largely dispensible in Tn-seq data (diCenzo et al 2018a) when pSymA and pSymB were absent, but not when they were present. This may suggest that these proteins are required for the optimal functioning of this complex, but may not be absolutely required for it to function.
rxnFADH2	FADH2 dependent ubiquinone reduction	cpd00982_c0 (1) + cpd15560_c0 (1) ==> cpd15561_c0 (1) + cpd00015_c0 (1) + cpd00067_c0 (1)	FADH2_c0 (1) + Ubiquinone_8_c0 (1) ==> Ubiquinol_8_c0 (1) + FAD_c0 (1) + H_c0 (1)	0							This reaction has been added without any GPRs for the transfer of electrons from FADH2, produced by succinate dehydrogenase or glycerol-3-phosphate dehydrogenase, to ubiquinone, which is normally done by the corresponding enzyme that reduces the FADH2.
rxn12750	Cytochrome C reductase	cpd00109_c0 (2) + cpd15561_c0 (1) ==> cpd00067_e0 (2) + cpd00110_c0 (2) + cpd15560_c0 (1)	Cytochrome_c3_c0 (2) + Ubiquinol_8_c0 (1) ==> H_e0 (2) + Cytochrome_c2_c0 (2) + Ubiquinone_8_c0 (1)	0	R02161	1.10.2.2	(smc00189 and smc00188 and smc00187)	(FbcC and FbcB and FbcF)	Experimental	diCenzo et al 2018a	Based on Tn-seq data (diCenzo et al 2018a), mutations of any of these genes appeared to have a fitness decrease, consistent with their annotated function. However, their mutation was not lethal as is common in prokaryotes due to alternate ubiquinol oxidases, such as D-lactate dehydrogenase.
rxn00058	Cytochrome C oxidase	cpd00067_c0 (4) + cpd00110_c0 (4) + cpd00007_c0 (1) ==> cpd00001_c0 (2) + cpd00109_c0 (4)	H_c0 (4) + Cytochrome_c2_c0 (4) + O2_c0 (1) ==> H2O_c0 (2) + Cytochrome_c3_c0 (4)	0	R00081	1.9.3.1	(((smc00009 and smc00010 and smc00013) or (smc01982 and smc01983 and smc01984 and smc01985) or (sma0765 and sma0766 and sma0769 and sma0767) or (sma1220 and sma1216 and sma1213 and sma1214)) and ((smc02361 and smc02362 and smc02363 and smc02364) and (smc03847 and smc03848 and smc03849 and smc03850) and smc00012 and smc03851 and smc00248 and smc00085 and smc01471))	(((CtaC and CtaD and CtaE) or (CoxM and CoxN and CoxO and CoxP) or (FixN2 and FixO2 and FixP2 and FixQ2) or (FixN1 and FixO1 and FixP1 and FixQ1)) and ((CycH and CycJ and CycK and CycL) and (CcmA and CcmB and CcmC and CcmD) and CtaG and CcmG and CcdA and Surf1 and SenC))	Experimental but incomplete	Yurgel et al 2007; Cinege et al 2004; Kereszt et al 1995; Davies and Walker 2007a; Capella et al 2006; Pobigaylo et al 2008; Griffitts and Long 2008; Renalier et al 1987	In Tn-seq data (diCenzo et al 2018a), fewer insertions were found in the cta genes than in the cox genes, which may suggeest that the Cta cytochrome c oxidase is the primary cytochrome c oxidase in free-living S. meliloti.
rxn10042	ATP synthase	cpd00067_e0 (4) + cpd00009_c0 (1) + cpd00008_c0 (1) ==> cpd00002_c0 (1) + cpd00067_c0 (3) + cpd00001_c0 (1)	H_e0 (4) + Phosphate_c0 (1) + ADP_c0 (1) ==> ATP_c0 (1) + H_c0 (3) + H2O_c0 (1)	0	R00086	3.6.3.14	(smc00870 and smc02498 and smc00868 and smc00869 and smc00872 and smc02501 and smc02500 and smc02499 and smc00871 and smc02502)	(AtpE and AtpH and AtpF and AtpF2 and AtpI and AtpD and AtpG and AtpA and AtpB and AtpC)	Experimental but incomplete	Cowie et al 2006; diCenzo et al 2018a	All genes had no or few insertions in Tn-seq data (diCenzo et al 2018a), except for atpI which is expected to be non-essential (Gay 1984) but has not been characterized in S. meliloti.
Pyridoxal 5-phosphate (vitamin B6) biosynthesis
rxn01331	D-erythrose 4-phosphate dehydrogenase	cpd00236_c0 (1) + cpd00001_c0 (1) + cpd00003_c0 (1) ==> cpd00067_c0 (2) + cpd00004_c0 (1) + cpd02147_c0 (1)	D_Erythrose4_phosphate_c0 (1) + H2O_c0 (1) + NAD_c0 (1) ==> H_c0 (2) + NADH_c0 (1) + 4_Phosphoerythronate_c0 (1)	0	R01825	1.2.1.72	Unknown	Unknown			This enzyme has not been identified in S. meliloti (Tazoe et al 2000, Tazoe et al 2006)
rxn02939	Erythronate-4-phosphate dehydrogenase	cpd00003_c0 (1) + cpd02147_c0 (1) <==> cpd00004_c0 (1) + cpd00067_c0 (1) + cpd03606_c0 (1)	NAD_c0 (1) + 4_Phosphoerythronate_c0 (1) <==> NADH_c0 (1) + H_c0 (1) + 2_Oxo_3_hydroxy_4_phosphobutanoate_c0 (1)	1	R04210	1.1.1.290	smc00985	PdxR	Experimental	Tazoe et al 2006; diCenzo et al 2018a
rxn03445	Phosphoserine aminotransferase	cpd03607_c0 (1) + cpd00024_c0 (1) <==> cpd03606_c0 (1) + cpd00023_c0 (1)	4_Phosphonooxy_threonine_c0 (1) + 2_Oxoglutarate_c0 (1) <==> 2_Oxo_3_hydroxy_4_phosphobutanoate_c0 (1) + L_Glutamate_c0 (1)	1	R05085	2.6.1.52	Unknown	Unknown	Predicted		The SerC enzyme is involved in both serine and pyridoxal biosynthesis in E. coli; however, our data was inconsistent with this dual function of SerC in S. meliloti (Figure S14). It therefore remains unclear which gene encodes the enzyme responsible for this reaction.
rxn03951	4-hydroxythreonine-4-phosphate dehydrogenase _ catalyzed	cpd00003_c0 (1) + cpd03607_c0 (1) <==> cpd00067_c0 (1) + cpd04539_c0 (1) + cpd00004_c0 (1)	NAD_c0 (1) + 4_Phosphonooxy_threonine_c0 (1) <==> H_c0 (1) + 2_Amino_3_oxo_4_phosphonooxybutyrate_c0 (1) + NADH_c0 (1)	1	R05681	1.1.1.262	smc00580	PdxA1	Experimental	diCenzo et al 2018a
rxn05116	4-hydroxythreonine-4-phosphate dehydrogenase _ spontaneous	cpd00067_c0 (1) + cpd04539_c0 (1) ==> cpd00011_c0 (1) + cpd08449_c0 (1)	H_c0 (1) + 2_Amino_3_oxo_4_phosphonooxybutyrate_c0 (1) ==> CO2_c0 (1) + 3_Amino_2_oxopropyl_phosphate_c0 (1)	0	R07406		Spontaneous	Spontaneous
rxn04070	Pyridoxine 5'-phosphate synthase	cpd08289_c0 (1) + cpd08449_c0 (1) ==> cpd00067_c0 (1) + cpd00001_c0 (2) + cpd00009_c0 (1) + cpd00478_c0 (1)	1_deoxy_D_xylulose5_phosphate_c0 (1) + 3_Amino_2_oxopropyl_phosphate_c0 (1) ==> H_c0 (1) + H2O_c0 (2) + Phosphate_c0 (1) + Pyridoxine_phosphate_c0 (1)	0	R05838	2.6.99.2	smc01407	PdxJ	Experimental	diCenzo et al 2018a
rxn00209	Pyridoxamine 5'-phosphate oxidase	cpd00007_c0 (1) + cpd00478_c0 (1) ==> cpd00016_c0 (1) + cpd00025_c0 (1)	O2_c0 (1) + Pyridoxine_phosphate_c0 (1) ==> Pyridoxal_phosphate_c0 (1) + H2O2_c0 (1)	0	R00278	1.4.3.5	smc00069	PdxH	Experimental	diCenzo et al 2018a
Polyphosphate biosynthesis
rxnPolyPi1	Polyphosphate kinase	cpd00002_c0 (1) + cpdPolyPn_c0 (1) <==> cpdPolyPn1_c0 (1) + cpd00008_c0 (1)	ATP_c0 (1) + Polyphosphate_n_c0 (1) <==> Polyphosphate_n+1_c0 (1) + ADP_c0 (1)	1	R02184	2.7.4.1	(smc00618 or sma0172 or sma0670)	(Ppk or Sma0172 or Sma0670)	Experimental but incomplete	diCenzo et al 2018a	In Tn-seq data (diCenzo et al 2018a), insertions within ppk were readily obtained in the wild-type strain but few insertions were found in a strain lacking pSymA or pSymB. This is consistent with polyphosphate synthesis being a core aspect of S. meliloti metabolism, and that at least one additional polyphosphate kinase exists on pSymA or pSymB, the most likely being the two listed genes.
Glutathione biosynthesis
rxn00646	Glutamate--cysteine ligase	cpd00002_c0 (1) + cpd00084_c0 (1) + cpd00023_c0 (1) ==> cpd00067_c0 (1) + cpd00506_c0 (1) + cpd00009_c0 (1) + cpd00008_c0 (1)	ATP_c0 (1) + L_Cysteine_c0 (1) + L_Glutamate_c0 (1) ==> H_c0 (1) + gamma_Glutamylcysteine_c0 (1) + Phosphate_c0 (1) + ADP_c0 (1)	0	R00894	6.3.2.2	smc00825	GshA	Experimental	Harrison et al 2005; diCenzo et al 2018a
rxn00351	Glutathione synthase	cpd00002_c0 (1) + cpd00506_c0 (1) + cpd00033_c0 (1) ==> cpd00067_c0 (1) + cpd00042_c0 (1) + cpd00009_c0 (1) + cpd00008_c0 (1)	ATP_c0 (1) + gamma_Glutamylcysteine_c0 (1) + Glycine_c0 (1) ==> H_c0 (1) + GSH_c0 (1) + Phosphate_c0 (1) + ADP_c0 (1)	0	R00497	6.3.2.3	(smc00419 or smb21586)	(GshB1 or GshB2)	Experimental but incomplete	Harrison et al 2005; diCenzo et al 2018a	One study presented experimental evidence that mutation of the chromosomal gshB1 gene prevented glutathionine biosynthesis, consistent with GshB1 being the only functional protein. However, in Tn-seq data (diCenzo et al 2018a), gshB1 only appeared to be an essential protein in the absence of pSymA and pSymB, consistent with GshB1 and GshB2 both having this activity.
rxn00086	Glutathione reductase	cpd00006_c0 (1) + cpd00042_c0 (2) <==> cpd00067_c0 (1) + cpd00111_c0 (1) + cpd00005_c0 (1)	NADP_c0 (1) + GSH_c0 (2) <==> H_c0 (1) + Oxidized_glutathione_c0 (1) + NADPH_c0 (1)	1	R00115	1.8.1.7	smc00154	Gor	Experimental	diCenzo et al 2018a
Miscellaneous core reactions
rxn00001	Pyrophosphate phosphohydrolase	cpd00001_c0 (1) + cpd00012_c0 (1) ==> cpd00067_c0 (1) + cpd00009_c0 (2)	H2O_c0 (1) + PPi_c0 (1) ==> H_c0 (1) + Phosphate_c0 (2)	0	R00004	3.6.1.1	smc03239	Ppa	Experimental	diCenzo et al 2018a
rxn00102	Carbonic acid hydrolyase	cpd00067_c0 (1) + cpd00242_c0 (1) <==> cpd00001_c0 (1) + cpd00011_c0 (1)	H_c0 (1) + H2CO3_c0 (1) <==> H2O_c0 (1) + CO2_c0 (1)	1	R00132	4.2.1.1	smc04083	CynT	Experimental	diCenzo et al 2018a
rxn00006	Catalase	cpd00025_c0 (2) ==> cpd00001_c0 (2) + cpd00007_c0 (1)	H2O2_c0 (2) ==> H2O_c0 (2) + O2_c0 (1)	0	R00009	1.11.1.6	(smb20007 or sma2379 or smc00819)	(KatC or KatB or KatA)	Experimental but incomplete	Ardissone et al 2004	While experimental evidence has shown all of these proteins to have catalase activity, it has not been demonstrated that these are the only catalases in the proteome.
rxn00226	Acetyl-CoA ligase - 1	cpd00002_c0 (1) + cpd00029_c0 (1) + cpd00067_c0 (1) <==> cpd03566_c0 (1) + cpd00012_c0 (1)	ATP_c0 (1) + Acetate_c0 (1) + H_c0 (1) <==> Acetyladenylate_c0 (1) + PPi_c0 (1)	1	R00316	6.2.1.1	smc04093	AcsA1	Experimental	Aneja et al 2002	This reaction was included in order to remove the build up of acetate resulting from several metabolic reactions. However, this reaction is expected to not be essential for real cells due to other potential fates of acetate, including excretion.
rxn00176	Acetyl-CoA ligase - 2	cpd00010_c0 (1) + cpd03566_c0 (1) <==> cpd00018_c0 (1) + cpd00022_c0 (1) + cpd00067_c0 (1)	CoA_c0 (1) + Acetyladenylate_c0 (1) <==> AMP_c0 (1) + Acetyl_CoA_c0 (1) + H_c0 (1)	1	R00236	6.2.1.1	smc04093	AcsA1	Experimental	Aneja et al 2002	This reaction was included in order to remove the build up of acetate resulting from several metabolic reactions. However, this reaction is expected to not be essential for real cells due to other potential fates of acetate, including excretion.
rxn00126	S-adenosylmethionine synthetase	cpd00060_c0 (1) + cpd00002_c0 (1) + cpd00001_c0 (1) ==> cpd00009_c0 (1) + cpd00017_c0 (1) + cpd00012_c0 (1)	L_Methionine_c0 (1) + ATP_c0 (1) + H2O_c0 (1) ==> Phosphate_c0 (1) + S_Adenosyl_L_methionine_c0 (1) + PPi_c0 (1)	0	R00177	2.5.1.6	smc01109	MetK	Experimental	diCenzo et al 2018a
rxn00141	S-adenosyl-homocysteine hydrolase	cpd00001_c0 (1) + cpd00019_c0 (1) <==> cpd00182_c0 (1) + cpd00135_c0 (1)	H2O_c0 (1) + S_Adenosyl_homocysteine_c0 (1) <==> Adenosine_c0 (1) + Homocysteine_c0 (1)	1	R00192	3.3.1.1	smc02755	AhcY	Experimental	diCenzo et al 2018a
rxn00778	D-Ribose-1_5-phosphomutase	cpd00475_c0 (1) <==> cpd00101_c0 (1)	Ribose_1_phosphate_c0 (1) <==> ribose_5_phosphate_c0 (1)	1	R01057	5.4.2.7	smc04119	DeoB	Predicted		This reaction was included to get rid of the ribose-1-phosphate buildup due to the rxn01138, but is unlikely to be essential in real cells presumably due to other fates of ribose-1-phosphate or the export of ribose-1-phosphate build up.
rxn05289	Thioredoxin reductase	cpd11420_c0 (1) + cpd00005_c0 (1) ==> cpd00006_c0 (1) + cpd11421_c0 (1)	trdox_c0 (1) + NADPH_c0 (1) ==> NADP_c0 (1) + trdrd_c0 (1)	0	R02016	1.8.1.9	(smc01224 and smc02761)	(TrxB and TrxA)	Experimental	diCenzo et al 2018a
rxn00272	L-alanine--glyoxylate aminotransferase	cpd00040_c0 (1) + cpd00035_c0 (1) <==> cpd00020_c0 (1) + cpd00033_c0 (1)	Glyoxalate_c0 (1) + L_Alanine_c0 (1) <==> Pyruvate_c0 (1) + Glycine_c0 (1)	1	R00369	2.6.1.44	sma1495	Sma1495	Predicted		Included for removal of glycine buildup by rxn00692, but is unlikely to be essential in real cells due to other fates of the glycine, such as export.
rxn10052	Adenylate kinase inorganic triphosphate	cpd00067_c0 (1) + cpd00018_c0 (1) + cpd00421_c0 (1) <==> cpd00012_c0 (1) + cpd00008_c0 (1)	H_c0 (1) + AMP_c0 (1) + Triphosphate_c0 (1) <==> PPi_c0 (1) + ADP_c0 (1)	1		2.7.4.3	smc01288	Adk	Experimental	diCenzo et al 2018a
Sucrose catabolism
rxn00022s	Sucrose hydrolase	cpd00076_c0 (1) + cpd00001_c0 (1) ==> cpd00027_c0 (1) + cpd00082_c0 (1)	Sucrose_c0 (1) + H2O_c0 (1) ==> D_Glucose_c0 (1) + D_Fructose_c0 (1)	0	R00801	3.2.1.48	(smc03064 or Unknown)	(AglA or Unknown)	Experimental but incomplete	Willis and Walker 1999	The aglA gene only appeared to be required for sucrose catabolism in the absence of pSymA and pSymB, suggesting a second enzyme encoded by these replicons can complement the mutation of aglA.
rxn00216	D-glucose 6-phosphotransferase	cpd00027_c0 (1) + cpd00002_c0 (1) <==> cpd00079_c0 (1) + cpd00008_c0 (1) + cpd00067_c0 (1)	D_Glucose_c0 (1) + ATP_c0 (1) <==> D_glucose_6_phosphate_c0 (1) + ADP_c0 (1) + H_c0 (1)	1	R00299	2.7.1.1	smc02835	Glk	Experimental but incomplete		In Tn-seq data (diCenzo et al 2018a), mutation of glk appeared to result in a fitness descrease that was exaggerated by the removal of pSymA and pSymB. This is consistent with the function of this gene. It could also suggest additional glucose kinase acitivy by a pSymA or pSymB encoded enzyme, but it may also simply reflect the use of glucose through other pathways, preventing its buildup (the fr…
rxn00547	D-fructose 6-phosphotransferase	cpd00002_c0 (1) + cpd00082_c0 (1) <==> cpd00072_c0 (1) + cpd00008_c0 (1) + cpd00067_c0 (1)	ATP_c0 (1) + D_Fructose_c0 (1) <==> D_fructose_6_phosphate_c0 (1) + ADP_c0 (1) + H_c0 (1)	1	R00760	2.7.1.1	smc02164	Frk	Experimental	diCenzo et al 2018a
Core transport reactions
rxn05319	H2O (water) transport via diffusion	cpd00001_c0 (1) <==> cpd00001_e0 (1)	H2O_c0 (1) <==> H2O_e0 (1)	1			Spontaneous	Spontaneous
rxn05467	CO2 (carbon dioxide) transport via diffusion	cpd00011_e0 (1) <==> cpd00011_c0 (1)	CO2_e0 (1) <==> CO2_c0 (1)	1			Spontaneous	Spontaneous
rxn05468	O2 (oxygen) transport via diffusion	cpd00007_e0 (1) <==> cpd00007_c0 (1)	O2_e0 (1) <==> O2_c0 (1)	1			Spontaneous	Spontaneous
rxnBLTPcpd00204	CO (carbon monoxide) transport via diffusion	cpd00204_e0 (1) <==> cpd00204_c0 (1)	CO_e0 (1) <==> CO_c0 (1)	1			Spontaneous	Spontaneous
rxnBLTPcpd00149	Co2 (cobalt) ABC transport	cpd00149_e0 (1) + cpd00002_c0 (1) + cpd00001_c0 (1) ==> cpd00149_c0 (1) + cpd00067_c0 (1) + cpd00009_c0 (1) + cpd00008_c0 (1)	Co2_e0 (1) + ATP_c0 (1) + H2O_c0 (1) ==> Co2_c0 (1) + H_c0 (1) + Phosphate_c0 (1) + ADP_c0 (1)	0			((smb20056 and smb20057 and smb20058) or Unknown)	((CbtJ and CbtK and CbtL) or Unknown)	Experimental	Cheng et al 2011	At trace concentrations, this transporter is required for growth (Cheng et al 2011). However, it is dispensible when cobalt ion concentrations are elevated presumably due to transport via other low affinity mechanisms, with the CorA transporter being one possibility
rxn05312	PO4 (phosphate) transport via proton symport	cpd00067_e0 (1) + cpd00009_e0 (1) + cpd00254_e0 (0.5) + cpd00063_e0 (0.5) <==> cpd00067_c0 (1) + cpd00009_c0 (1) + cpd00254_c0 (0.5) + cpd00063_c0 (0.5)	H_e0 (1) + Phosphate_e0 (1) + Mg_e0 (0.5) + Ca2_e0 (0.5) <==> H_c0 (1) + Phosphate_c0 (1) + Mg_c0 (0.5) + Ca2_c0 (0.5)	1			(smc02861 and smc02862)	(Pit and OrfA)	Experimental	Bardin et al 1998; Voegele et al 1997	While the Pit protein has indeed been experimentally shown to transport phosphate, an involvement of OrfA in this process has not been shown. However, they are co-transcribed as an operon, and so both have been included here. Pit mediated Pi import in E. coli is dependent on divalent cations and protons. Therefore, this reaction includes both Mg and Ca as divalent cations, but others could be use…
rxn05145	PO4 (phosphate) ABC transport	cpd00002_c0 (1) + cpd00001_c0 (1) + cpd00009_e0 (1) ==> cpd00067_c0 (1) + cpd00009_c0 (2) + cpd00008_c0 (1)	ATP_c0 (1) + H2O_c0 (1) + Phosphate_e0 (1) ==> H_c0 (1) + Phosphate_c0 (2) + ADP_c0 (1)	0			((smc02146 and (smc02145 and smc02144) and smc02143 and smc02142 and (smc02141 or NonEssential)) or (smb21177 and smb21176 and smb21175 and smb21174))	((PstS and (PstC and PstC) and PstA and PstB and (PhoU or NonEssential)) or (PhnC and PnhD and PhnE and PhnT))	Experimental	Bardin et al 1996; Voegele et al 1997; Yuan et al 2006; diCenzo et al 2017	PstSCAB is a high affinity high velocity transporter, PhnCDET is high affinity low velocity. The pstC gene has a frameshift mutation in the Rm1021 strain, resulting in the annotation of two genes and this transporter haing low rates of activity in Rm1021. However, this mtuation is absent from the closely related strain Rm2011 and the parent strain RCR2011. The PhoU protein is not required for Pst…
rxn05616	Mg (magnesium) transport via diffusion	cpd00254_c0 (1) <==> cpd00254_e0 (1)	Mg_c0 (1) <==> Mg_e0 (1)	1			(smc00874 or smc00399 or smc01261)	(CorA2 or CorA1 or MgtE)	Predicted		The MgtE transporter is a magnesium transporter in R. leguminosarum (Hood et al 2015)
rxn05514	Ca2 (calcium) transport via proton antiport	cpd00067_e0 (1) + cpd00063_c0 (1) <==> cpd00067_c0 (1) + cpd00063_e0 (1)	H_e0 (1) + Ca2_c0 (1) <==> H_c0 (1) + Ca2_e0 (1)	1			(smc02224 or Unknown)	(ChaA or Unknown)	Predicted
rxn05149	Mn (manganese) ABC transport	cpd00002_c0 (1) + cpd00001_c0 (1) + cpd00030_e0 (1) ==> cpd00067_c0 (1) + cpd00009_c0 (1) + cpd00008_c0 (1) + cpd00030_c0 (1)	ATP_c0 (1) + H2O_c0 (1) + Mn2_e0 (1) ==> H_c0 (1) + Phosphate_c0 (1) + ADP_c0 (1) + Mn2_c0 (1)	0			(smc02508 and smc02507 and smc02509 and smc02506)	(SitB and SitC and SitA and SitD)	Experimental	Platero et al 2003; Davies and Walker 2007b; diCenzo et al 2018a
rxn05195b	Fe2 (iron) ABC transport	cpd10515_e0 (1) + cpd00002_c0 (1) + cpd00001_c0 (1) ==> cpd10515_c0 (1) + cpd00067_c0 (1) + cpd00009_c0 (1) + cpd00008_c0 (1)	Fe2_e0 (1) + ATP_c0 (1) + H2O_c0 (1) ==> Fe2_c0 (1) + H_c0 (1) + Phosphate_c0 (1) + ADP_c0 (1)	0			((smc01611 and smc01657) and smc01659 and (smc01511 and smc01510) and smc01658)	((FhuA or FoxA) and FhuP and (HmuU and HmuV) and FhuF)	Experimental	Cuív et al 2008	This is a simplified reaction representing the acquisition of Fe2 from xenosiderophores
rxn05195	Fe3 (iron) ABC transport	cpd10516_e0 (1) + cpd00002_c0 (1) + cpd00001_c0 (1) ==> cpd10516_c0 (1) + cpd00067_c0 (1) + cpd00009_c0 (1) + cpd00008_c0 (1)	fe3_e0 (1) + ATP_c0 (1) + H2O_c0 (1) ==> fe3_c0 (1) + H_c0 (1) + Phosphate_c0 (1) + ADP_c0 (1)	0			((smc00784 and smc00775 and Unknown) or (smb20363 and smb20364 and smb20365))	((FbpA and FbpB and Unknown) or (Smb20363 and Smb20364 and Smb20365))	Experimental but incomplete	diCenzo et al 2018a	The two chromosomal genes appeared to be essential only in the absence of pSymA and pSymB in Tn-seq data (diCenzo et al 2018a). This suggests atleast one more iron transporter is present on one of these replicons, the most likely being the one included in this reaction
rxn05150	Zn2 (zinc) ABC transport	cpd00002_c0 (1) + cpd00001_c0 (1) + cpd00034_e0 (1) ==> cpd00067_c0 (1) + cpd00009_c0 (1) + cpd00008_c0 (1) + cpd00034_c0 (1)	ATP_c0 (1) + H2O_c0 (1) + Zn2_e0 (1) ==> H_c0 (1) + Phosphate_c0 (1) + ADP_c0 (1) + Zn2_c0 (1)	0			((smc04244 and smc04245 and smc04243) or Unknown)	((ZnuC and ZnuA and ZnuB) or Unknown)	Experimental but incomplete	Vahling-Armstrong et al 2012	An unknown was included as the Znu transporter is only required for growth at low zinc concentrations, suggesting another system is capable of transporting zinc at high zinc concentrations.
rxn08769	K (potassium) transport via proton symport	cpd00067_e0 (1) + cpd00205_e0 (1) <==> cpd00067_c0 (1) + cpd00205_c0 (1)	H_e0 (1) + K_e0 (1) <==> H_c0 (1) + K_c0 (1)	1			((smc00937 and smc01046) or smc00873)	((TrkH and TrkA) or Kup1)	Experimental	Domínguez-Ferreras et al 2009	There are additional K transporters in S. meliloti, but at least one of the two mentioned here are required for growth in lab conditions.
rxn05209	Na (sodium) transport via proton antiport	cpd00067_c0 (1) + cpd00971_e0 (1) <==> cpd00067_e0 (1) + cpd00971_c0 (1)	H_c0 (1) + Na_e0 (1) <==> H_e0 (1) + Na_c0 (1)	1			(smc00051 and smc00052 and smc00053 and smc00054 and smc00055 and smc00056 and smc00057)	(PhaA2 and PhaB2 and PhaC2 and PhaD2 and PhaE2 and PhaF2 and PhaG2)	Experimental but incomplete	diCenzo et al 2018a	This transporter appeared essential in Tn-seq data (diCenzo et al 2018a), and so it has been included here as the only potential sodium transporter. But this may be inaccurate, and the essentiality of this transporter may be due to a separate function. The PhaE1 and PhaF1 proteins appeared largely non-essential in the Tn-seq data, and so we have added a NonEssential with these genes. However, it …
rxn05223	Biotin ABC transport	cpd00002_c0 (1) + cpd00001_c0 (1) + cpd00104_e0 (1) ==> cpd00067_c0 (1) + cpd00009_c0 (1) + cpd00104_c0 (1) + cpd00008_c0 (1)	ATP_c0 (1) + H2O_c0 (1) + BIOT_e0 (1) ==> H_c0 (1) + Phosphate_c0 (1) + Biotin_c0 (1) + ADP_c0 (1)	0			(smc00964 and smc00963 and smc00962)	(BioY and BioN and BioM)	Experimental	Entcheva et al 2002; Guillén-Navarro et al 2005
rxn05466	NH3 (ammonia) transport via diffusion	cpd00013_e0 (1) <==> cpd00013_c0 (1)	NH3_e0 (1) <==> NH3_c0 (1)	1			smc03807	AmtB	Predicted
rxn05153	SO4 (sulfate) ABC transport	cpd00002_c0 (1) + cpd00048_e0 (1) + cpd00001_c0 (1) ==> cpd00067_c0 (1) + cpd00048_c0 (1) + cpd00009_c0 (1) + cpd00008_c0 (1)	ATP_c0 (1) + Sulfate_e0 (1) + H2O_c0 (1) ==> H_c0 (1) + Sulfate_c0 (1) + Phosphate_c0 (1) + ADP_c0 (1)	0			(smb21132 and (smb21130 or sma2067) and (sma2069 or smb21133) and smb21131)	(Smb21132 and (CysA1 or CysA1) and (CysP1 or CysP2) and Smb21131)	Predicted
rxn05651	SO4 (sulfate) transport via proton symport	cpd00067_e0 (1) + cpd00048_e0 (1) <==> cpd00067_c0 (1) + cpd00048_c0 (1)	H_e0 (1) + Sulfate_e0 (1) <==> H_c0 (1) + Sulfate_c0 (1)	1			(smc00476 or smb20070 or Unknown)	(SulP or Smb20070 or Unknown)	Predicted
rxnBLTPcpd00076	Sucrose ABC transport	cpd00076_e0 (1) + cpd00002_c0 (1) + cpd00001_c0 (1) ==> cpd00076_c0 (1) + cpd00067_c0 (1) + cpd00009_c0 (1) + cpd00008_c0 (1)	Sucrose_e0 (1) + ATP_c0 (1) + H2O_c0 (1) ==> Sucrose_c0 (1) + H_c0 (1) + Phosphate_c0 (1) + ADP_c0 (1)	0			((smb20325 and smb20326 and smb20327 and smb20328) or (smc03061 and smc03062 and smc03063 and smc03065))	((ThuE and ThuF and ThuG and ThuK) or (AglE and AglF and AglG and AglK))	Experimental	Willis and Walker 1999; Jensen et al 2002; diCenzo and Finan 2015
rxn05147	D-glucose ABC transport	cpd00027_e0 (1) + cpd00002_c0 (1) + cpd00001_c0 (1) ==> cpd00027_c0 (1) + cpd00067_c0 (1) + cpd00009_c0 (1) + cpd00008_c0 (1)	D_Glucose_e0 (1) + ATP_c0 (1) + H2O_c0 (1) ==> D_Glucose_c0 (1) + H_c0 (1) + Phosphate_c0 (1) + ADP_c0 (1)	0			((sma0203 and sma0199 and sma0198 and sma0197) or (smb20902 and smb20903 and smb20904) or Unknown)	((Sma0203 and Sma0199 and Sma0198 and Sma0197) or (Smb20902 and Smb20903 and Smb20904) or Unknown)	Experimental but incomplete	Mauchline et al 2006	The way through which glucose enters the cell is not well known in S. meliloti, but it is likely that many transporters contribute to this process. For this model, we have included only the two transports induced by glucose as observed by Mauchline et al (2006), and an unknown as there are presumably others.
rxn09269	Succinate transport via proton symport (2 H)	cpd00067_e0 (2) + cpd00036_e0 (1) <==> cpd00067_c0 (2) + cpd00036_c0 (1)	H_e0 (2) + Succinate_e0 (1) <==> H_c0 (2) + Succinate_c0 (1)	1			smb20611	DctA	Experimental	Bolton et al 1986; Yarosh et al 1989; Engelke et al 1989; Yurgel and Kahn 2005
Core exchange reactions
EX_cpd00001_e0	EX_H2O (water)_e0	cpd00001_e0 (1) <==> cpd00001_b (1)	H2O_e0 (1) <==> H2O_b (1)	1
EX_cpd00067_e0	EX_H (proton)_e0	cpd00067_e0 (1) <==> cpd00067_b (1)	H_e0 (1) <==> H_b (1)	1
EX_cpd00011_e0	EX_CO2 (carbon dioxide)_e0	cpd00011_e0 (1) <==> cpd00011_b (1)	CO2_e0 (1) <==> CO2_b (1)	1
EX_cpd00204_e0	EX_CO (carbon monoxide)_c0	cpd00204_e0 (1) <==> cpd00204_b (1)	CO_e0 (1) <==> CO_b (1)	1
EX_cpd00007_e0	EX_O2 (oxygen)_e0	cpd00007_e0 (1) <==> cpd00007_b (1)	O2_e0 (1) <==> O2_b (1)	1
EX_cpd00149_e0	EX_Co2 (cobalt)_e0	cpd00149_e0 (1) <==> cpd00149_b (1)	Co2_e0 (1) <==> Co2_b (1)	1
EX_cpd00009_e0	EX_PO4 (phosphate_e0	cpd00009_e0 (1) <==> cpd00009_b (1)	Phosphate_e0 (1) <==> Phosphate_b (1)	1
EX_cpd00254_e0	EX_Mg (magnesium)_e0	cpd00254_e0 (1) <==> cpd00254_b (1)	Mg_e0 (1) <==> Mg_b (1)	1
EX_cpd00063_e0	EX_Ca2 (calcium)_e0	cpd00063_e0 (1) <==> cpd00063_b (1)	Ca2_e0 (1) <==> Ca2_b (1)	1
EX_cpd00030_e0	EX_Mn2 (manganese)_e0	cpd00030_e0 (1) <==> cpd00030_b (1)	Mn2_e0 (1) <==> Mn2_b (1)	1
EX_cpd10515_e0	EX_Fe2 (iron)_e0	cpd10515_e0 (1) <==> cpd10515_b (1)	Fe2_e0 (1) <==> Fe2_b (1)	1
EX_cpd10516_e0	EX_Fe3 (iron)_e0	cpd10516_e0 (1) <==> cpd10516_b (1)	fe3_e0 (1) <==> fe3_b (1)	1
EX_cpd00034_e0	EX_Zn2 (zinc)_e0	cpd00034_e0 (1) <==> cpd00034_b (1)	Zn2_e0 (1) <==> Zn2_b (1)	1
EX_cpd00205_e0	EX_K (potassium)_e0	cpd00205_e0 (1) <==> cpd00205_b (1)	K_e0 (1) <==> K_b (1)	1
EX_cpd00971_e0	EX_Na (sodium)_e0	cpd00971_e0 (1) <==> cpd00971_b (1)	Na_e0 (1) <==> Na_b (1)	1
EX_cpd00104_e0	EX_Biotin_e0	cpd00104_e0 (1) <==> cpd00104_b (1)	BIOT_e0 (1) <==> BIOT_b (1)	1
EX_cpd00013_e0	EX_NH3 (ammonia)_e0	cpd00013_e0 (1) <==> cpd00013_b (1)	NH3_e0 (1) <==> NH3_b (1)	1
EX_cpd00048_e0	EX_SO4 (sulfate)_e0	cpd00048_e0 (1) <==> cpd00048_b (1)	Sulfate_e0 (1) <==> Sulfate_b (1)	1
EX_cpd00076_e0	EX_Sucrose_e0	cpd00076_e0 (1) <==> cpd00076_b (1)	Sucrose_e0 (1) <==> Sucrose_b (1)	1
EX_cpd00027_e0	EX_D-glucose_e0	cpd00027_e0 (1) <==> cpd00027_b (1)	D_Glucose_e0 (1) <==> D_Glucose_b (1)	1
EX_cpd00036_e0	EX_Succinate_e0	cpd00036_e0 (1) <==> cpd00036_b (1)	Succinate_e0 (1) <==> Succinate_b (1)	1
Biomass reaction
rxnBIOMASS	Biomass reaction	cpd11461_c0 (0.001104489273525) + cpd11613_c0 (0.002799394197952) + cpd11463_c0 (0.000554096782058) + cpdPG_c0 (0.000157222354949) + cpdCL_c0 (0.000033219051682) + cpdPE_c0 (0.000286744636763) + cpdMMPE_c0 (0.000243783520234) + cpdPC_c0 (0.001186851340809) + cpdSL_c0 (0.000040313420283) + cpdOL_c0 (0.000041172647489) + cpd00155_c0 (0.006167509500000) + cpd12836_c0 (0.117493472183908) + cpd15665_c…	DNA (0.001104489273525) + RNA (0.002799394197952) + protein (0.000554096782058) + Total PG lipids_c0 (0.000157222354949) + Total CL lipids_c0 (0.000033219051682) + Total PE lipids_c0 (0.000286744636763) + Total MMPE lipids_c0 (0.000243783520234) + Total PC lipids_c0 (0.001186851340809) + Total SL lipids_c0 (0.000040313420283) + Total OL lipids_c0 (0.000041172647489) + Glycogen_c0 (0.0061675095000…	0			(smc01874 and smc01865 and smc01873 and smc00811 and (smc01872 or NonEssential) and smc01860 and smc04459 and smc00654 and smc02792)	(FtsZ1 and FtsW and FtsA and FtsJ and (FtsQ or NonEssential) and FtsI and FtsH and CtrA and Maf)			Genes included in this biomass reaction are related to cell division.
EX_cpd11416_e0	EX_Biomass_c0	cpd11416_c0 (1) ==> cpd11416_b (1)	Biomass_c0 (1) ==> Biomass_b (1)	0
rxnNGAM	NGAM reaction	cpd00002_c0 (1) + cpd00001_c0 (1) ==> cpd00008_c0 (1) + cpd00009_c0 (1) + cpd00067_c0 (1)	ATP_c0 (1) + H2O_c0 (1) ==> ADP_c0 (1) + Phosphate_c0 (1) + H_c0 (1)	0
Hydroxyproline catabolism
rxn02360	Hydroxyproline 2-epimerase	cpd00851_c0 (1) <==> cpd02175_c0 (1)	trans_4_Hydroxy_L_proline_c0 (1) <==> cis_4_Hydroxy_D_proline_c0 (1)	1	R03296	5.1.1.8	smb20268	HypRE	Experimental	White et al 2012
rxn02946	D-hydroxyproline dehydrogenase	cpd00007_c0 (1) + cpd02175_c0 (1) <==> cpd00025_c0 (1) + cpd02626_c0 (1) + cpd00067_c0 (1)	O2_c0 (1) + cis_4_Hydroxy_D_proline_c0 (1) <==> H2O2_c0 (1) + 1_Pyrroline_4_hydroxy_2_carboxylate_c0 (1) + H_c0 (1)	1	R04221	1.4.3.3	(smb20267 or Unknown)	(HypO or Unknown)	Experimental but incomplete	Chen et al 2016	Consistent with the annotated function, mutation of hypO results in a growth defect with hydroxyproline. However, the mutant can still grow slowly with hydroxyproline, suggesting that this reaction can also be performed slowly by another enzyme.
rxn01635	delta-1-pyrroline-4-hydroxy-2-carboxylate deaminase	cpd00340_c0 (1) + cpd00013_c0 (1) <==> cpd00067_c0 (1) + cpd02626_c0 (1) + cpd00001_c0 (1)	2_5_Dioxopentanoate_c0 (1) + NH3_c0 (1) <==> H_c0 (1) + 1_Pyrroline_4_hydroxy_2_carboxylate_c0 (1) + H2O_c0 (1)	1	R02280	3.5.4.22	smb20259	HypD	Experimental	Chen et al 2016
rxn00196	alpha-ketoglutarate semialdehyde dehydrogenase	cpd00340_c0 (1) + cpd00006_c0 (1) + cpd00001_c0 (1) ==> cpd00067_c0 (2) + cpd00024_c0 (1) + cpd00005_c0 (1)	2_5_Dioxopentanoate_c0 (1) + NADP_c0 (1) + H2O_c0 (1) ==> H_c0 (2) + 2_Oxoglutarate_c0 (1) + NADPH_c0 (1)	0	R00264	1.2.1.26	(smb20262 or smb20891)	(HypH or AraE)	Experimental	Chen et al 2016; Poysti et al 2007
L-arabinose catabolism
rxn01289	L-arabinose dehydrogenase	cpd00003_c0 (1) + cpd00224_c0 (1) <==> cpd00004_c0 (1) + cpd00067_c0 (1) + cpd00819_c0 (1)	NAD_c0 (1) + L_Arabinose_c0 (1) <==> NADH_c0 (1) + H_c0 (1) + L-Arabinono-1,4-lactone_c0 (1)	1	R01757	1.1.1.376	smc00588	Gal	Experimental	Geddes et al 2014
rxn01830	L-arabinono-1,4-lactone lactonohydrolase	cpd00001_c0 (1) + cpd00819_c0 (1) <==> cpd00067_c0 (1) + cpd00427_c0 (1)	H2O_c0 (1) + L-Arabinono-1,4-lactone_c0 (1) <==> H_c0 (1) + L_Arabinonate_c0 (1)	1	R02526	3.1.1.15	Unknown	Unknown
rxn01828	L-Arabinonate hydrolyase	cpd00427_c0 (1) ==> cpd00001_c0 (1) + cpd00520_c0 (1)	L_Arabinonate_c0 (1) ==> H2O_c0 (1) + 2_Dehydro_3_deoxy_L_pentonate_c0 (1)	0	R02522	4.2.1.25	smb20890	AraF	Experimental	Poysti et al 2007
rxn01633	2-dehydro-3-deoxy-L-arabinonate dehydratase	cpd00520_c0 (1) <==> cpd00001_c0 (1) + cpd00340_c0 (1)	2_Dehydro_3_deoxy_L_pentonate_c0 (1) <==> H2O_c0 (1) + 2_5_Dioxopentanoate_c0 (1)	1	R02278	4.2.1.43	Unknown	Unknown
L-arginine catabolism
rxn00395	L-arginine iminohydrolase	cpd00001_c0 (1) + cpd00051_c0 (1) ==> cpd00013_c0 (1) + cpd00274_c0 (1)	H2O_c0 (1) + L_Arginine_c0 (1) ==> NH3_c0 (1) + Citrulline_c0 (1)	0	R00552	3.5.3.6	(sma0693 or sma1670)	(ArcA1 or ArcA2)	Predicted		The conversion of citrulline to carbamoylphosphate (putatively by ArcB) is present elsewhere in the model.
rxn00114	ATP:carbamate phosphotransferase	cpd00002_c0 (1) + cpd00011_c0 (1) + cpd00013_c0 (1) <==> cpd00008_c0 (1) + cpd00067_c0 (2) + cpd00146_c0 (1)	ATP_c0 (1) + CO2_c0 (1) + NH3_c0 (1) <==> ADP_c0 (1) + H_c0 (2) + Carbamoylphosphate_c0 (1)	1	R00150	2.7.2.2	sma0697	ArcC	Predicted
rxn00394	L-arginine amidinohydrolase	cpd00001_c0 (1) + cpd00051_c0 (1) ==> cpd00073_c0 (1) + cpd00064_c0 (1)	H2O_c0 (1) + L_Arginine_c0 (1) ==> Urea_c0 (1) + Ornithine_c0 (1)	0	R00551	3.5.3.1	(smc03091 or sma1711)	(ArgI1 or ArgI2)	Predicted
L-ornithine and L-proline catabolism
rxn00471	L_Ornithine_ammonia_lyasecyclizing_c0	cpd00064_c0 (1) ==> cpd00013_c0 (1) + cpd00129_c0 (1)	Ornithine_c0 (1) ==> NH3_c0 (1) + L_Proline_c0 (1)	0	R00671	4.3.1.12	smb21494	Ocd	Experimental	diCenzo et al 2015; Soto et al 1994
rxn02071	D-Proline oxioreductase	cpd00007_c0 (1) + cpd00567_c0 (1) <==> cpd00025_c0 (1) + cpd02235_c0 (1)	O2_c0 (1) + D-proline_c0 (1) <==> H2O2_c0 (1) + delta1-Pyrroline 2-carboxylate_c0 (1)	1	R02894	1.4.3.3	(smb20267 or Unknown)	(HypO or Unknown)	Experimental but incomplete	Chen et al 2016	Consistent with the annotated function, mutation of hypO results in a growth defect with D-proline However, the mutant can still grow slowly with hydroxyproline, suggesting that this reaction can also be performed slowly by another enzyme.
rxn00930	delta-1-pyrroline-2-carboxylate reductase	cpd00006_c0 (1) + cpd00129_c0 (1) <==> cpd00005_c0 (1) + cpd00067_c0 (1) + cpd02235_c0 (1)	NADP_c0 (1) + L_Proline_c0 (1) <==> NADPH_c0 (1) + H_c0 (1) + delta1-Pyrroline 2-carboxylate_c0 (1)	1	R01249	1.5.1.1	smb20261	HypS	Experimental	Chen et al 2016
rxn09188	Proline dehydrogenase	cpd00015_c0 (1) + cpd00129_c0 (1) <==> cpd00982_c0 (1) + cpd02431_c0 (1)	FAD_c0 (1) + L_Proline_c0 (1) <==> FADH2_c0 (1) + 1_Pyrroline_5_carboxylate_c0 (1)	0	R01253	1.5.5.2	smc02181	PutA	Experimental	Jiménez-Zurdo et al 1997; Jiménez-Zurdo et al 1995	The 1_Pyrroline_5_carboxylate spontaneously changes to L_Glutamate5_semialdehyde, and a reaction for this is present elsewhere in the model.
rxn00183	1-pyrroline-5-carboxylate dehydrogenase	cpd00858_c0 (1) + cpd00001_c0 (1) + cpd00003_c0 (1) ==> cpd00067_c0 (2) + cpd00004_c0 (1) + cpd00023_c0 (1)	L_Glutamate5_semialdehyde_c0 (1) + H2O_c0 (1) + NAD_c0 (1) ==> H_c0 (2) + NADH_c0 (1) + L_Glutamate_c0 (1)	0	R00245	1.2.1.88	smc02181	PutA	Experimental	Jiménez-Zurdo et al 1997; Jiménez-Zurdo et al 1995
Protocatechuate catabolism
rxn01192	Protocatechuate 3_4-oxidoreductase	cpd00197_c0 (1) + cpd00007_c0 (1) ==> cpd00067_c0 (2) + cpd00856_c0 (1)	Protocatechuate_c0 (1) + O2_c0 (1) ==> H_c0 (2) + 3_Carboxy_cis_cis_muconate_c0 (1)	0	R01631	1.13.11.3	(smb20577 and smb20576)	(PcaH and PcaG)	Experimental but incomplete	MacLean et al 2006	Mutations of pcaG result in an inability to catabolize protocatechuate, consistent with the annotated function. Mutations of pcaH have not been reported.
rxn02369	2-Carboxy-2_5-dihydro-5-oxofuran-2-acetate lyase	cpd00938_c0 (1) <==> cpd00067_c0 (1) + cpd00856_c0 (1)	4_Carboxymuconolactone_c0 (1) <==> H_c0 (1) + 3_Carboxy_cis_cis_muconate_c0 (1)	1	R03307	5.5.1.2	smb20575	PcaB	Predicted		Mutations of pcaB have not been studied, but the gene is in a locus known to be involved in protocatechuate metabolism.
rxn02483	4-Carboxymuconolactone carboxy-lyase	cpd00067_c0 (1) + cpd00938_c0 (1) ==> cpd02255_c0 (1) + cpd00011_c0 (1)	H_c0 (1) + 4_Carboxymuconolactone_c0 (1) ==> 3_oxoadipate_enol_lactone_c0 (1) + CO2_c0 (1)	0	R03470	4.1.1.44	smb20578	PcaC	Predicted		Mutations of pcaC have not been studied, but the gene is in a locus known to be involved in protocatechuate metabolism.
rxn02144	4-Carboxymethylbut-3-en-4-olide-enol lactonohydrolase	cpd02255_c0 (1) + cpd00001_c0 (1) ==> cpd00630_c0 (1) + cpd00067_c0 (1)	3_oxoadipate_enol_lactone_c0 (1) + H2O_c0 (1) ==> 3_Oxoadipate_c0 (1) + H_c0 (1)	0	R02991	3.1.1.24	smb20579	PcaD	Experimental	MacLean et al 2006
rxn02143	Succinyl-CoA:3-oxoadipate CoA-transferase	cpd00078_c0 (1) + cpd00630_c0 (1) <==> cpd00036_c0 (1) + cpd01507_c0 (1)	Succinyl_CoA_c0 (1) + 3_Oxoadipate_c0 (1) <==> Succinate_c0 (1) + 3_Oxoadipyl_CoA_c0 (1)	1	R02990	2.8.3.6	(smb20587 and smb20588)	(PcaI and PcaJ)	Experimental	MacLean et al 2006
rxn00598	Succinyl-CoA:acetyl-CoA C-acyltransferase	cpd00022_c0 (1) + cpd00078_c0 (1) <==> cpd00010_c0 (1) + cpd01507_c0 (1)	Acetyl_CoA_c0 (1) + Succinyl_CoA_c0 (1) <==> CoA_c0 (1) + 3_Oxoadipyl_CoA_c0 (1)	1	R00391	2.3.1.16	smb20589	PcaF	Predicted		Mutations of pcaF have not been studied, but the gene is in a locus known to be involved in protocatechuate metabolism.
Erythritol catabolism
rxn01754	ATP:erythritol 4-phosphotransferase_c0	cpd00002_c0 (1) + cpd00392_c0 (1) <==> cpd00008_c0 (1) + cpd02203_c0 (1) + cpd00067_c0 (1)	ATP_c0 (1) + erythritol_c0 (1) <==> ADP_c0 (1) + D-Erythritol 4-phosphate_c0 (1) + H_c0 (1)	1	R02430	2.7.1.27	smc01623	EryA	Experimental	Geddes et al 2010	Pathway for erythritol metabolism is based on the work by Barbier et al 2014
rxnEry1	Erythritol 4-phosphate dehydrogenase	cpd02203_c0 (1) + cpd00003_c0 (1) <==> cpdERYI2_c0 (1) + cpd00004_c0 (1) + cpd00067_c0 (1)	D-Erythritol 4-phosphate_c0 (1) + NAD_c0 (1) <==> L-3-tetrulose-4-P_c0 (1) + NADH_c0 (1) + H_c0 (1)	1			smc01620	EryB	Experimental	Geddes et al 2010	Pathway for erythritol metabolism is based on the work by Barbier et al 2014
rxnEry2	L-3-tetrulose-4-P isomerase	cpdERYI2_c0 (1) <==> cpdERYI3_c0 (1)	L-3-tetrulose-4-P_c0 (1) <==> D-3-tetrulose-4-P_c0 (1)	1			smc01616	EryC	Experimental	Geddes et al 2010	Pathway for erythritol metabolism is based on the work by Barbier et al 2014
rxnEry3	D-3-tetrulose-4-P isomerase	cpdERYI3_c0 (1) <==> cpdERYI4_c0 (1)	D-3-tetrulose-4-P_c0 (1) <==> D-erythrulose-4-P_c0 (1)	1			smc01614	EryH	Experimental	Poysti and Oresnik 2007; Geddes et al 2010	Pathway for erythritol metabolism is based on the work by Barbier et al 2014
rxnEry4	D-erythrulose-4-P isomerase	cpdERYI4_c0 (1) <==> cpd00236_c0 (1)	D-erythrulose-4-P_c0 (1) <==> D_Erythrose4_phosphate_c0 (1)	1			(smc01613 or smc00152)	(EryI or RpiA)	Predicted		This reaction is included based on the pathway proposed by Barbier et al 2014. The gene eryI is expected to encode the main enzyme catalyzing this reaction due to its inclusion within the erythritol catabolic locus. However, mutation of this gene does not prevent catabolism of erythritol (Geddes et al 2010), and thus it may be that the enzyme encoded by rpiA can complement the mutation.
Adonitol and L-arabitol catabolism
rxn01754a	Adonitol 1-phosphotransferase	cpd00366_c0 (1) + cpd00002_c0 (1) <==> cpdADO1P_c0 (1) + cpd00008_c0 (1) + cpd00067_c0 (1)	adonitol_c0 (1) + ATP_c0 (1) <==> Adonitol 1-phosphate (1) + ADP_c0 (1) + H_c0 (1)	1			smc01623	EryA	Experimental	Geddes and Oresnik 2012a
rxnRbtAa	Adonitol 1-phosphate dehydrogenase	cpdADO1P_c0 (1) + cpd00003_c0 (1) <==> cpdRIB1P_c0 (1) + cpd00004_c0 (1) + cpd00067_c0 (1)	Adonitol 1-phosphate (1) + NAD_c0 (1) <==> D-Ribulose 1-phosphate (1) + NADH_c0 (1) + H_c0 (1)	1			smc01622	RbtA	Experimental	Geddes and Oresnik 2012a
rxnRbtC	D-ribulose 1-phosphate phosphatase	cpdRIB1P_c0 (1) + cpd00001_c0 (1) <==> cpd00009_c0 (1) + cpd00258_c0 (1)	D-Ribulose 1-phosphate (1) + H2O_c0 (1) <==> Phosphate_c0 (1) + D_Ribulose_c0 (1)	1			smc01617	RbtC	Experimental	Geddes and Oresnik 2012a
rxn01114	D-ribulose 5-phosphotransferase	cpd00002_c0 (1) + cpd00258_c0 (1) <==> cpd00171_c0 (1) + cpd00008_c0 (1) + cpd00067_c0 (1)	ATP_c0 (1) + D_Ribulose_c0 (1) <==> D_Ribulose5_phosphate_c0 (1) + ADP_c0 (1) + H_c0 (1)	1	R01526	2.7.1.47	smc01618	RbtB	Experimental	Geddes and Oresnik 2012a
rxn01754b	L-arabitol 1-phosphotransferase	cpd00417_c0 (1) + cpd00002_c0 (1) <==> cpdARA1P_c0 (1) + cpd00008_c0 (1) + cpd00067_c0 (1)	L-arabitol_c0 (1) + ATP_c0 (1) <==> L-arabitol 1-phosphate (1) + ADP_c0 (1) + H_c0 (1)	1			smc01623	EryA	Experimental	Geddes and Oresnik 2012a
rxnRbtAb	L-arabitol 1-phosphate dehydrogenase	cpdARA1P_c0 (1) + cpd00003_c0 (1) <==> cpdXYL1P_c0 (1) + cpd00004_c0 (1) + cpd00067_c0 (1)	L-arabitol 1-phosphate (1) + NAD_c0 (1) <==> L-xylulose 1-phosphate_c0 (1) + NADH_c0 (1) + H_c0 (1)	1			smc01622	RbtA	Experimental	Geddes and Oresnik 2012a
rxnLalA	L-xylulose 1-phosphate aldolase	cpdXYL1P_c0 (1) <==> cpdRIB1P_c0 (1)	L-xylulose 1-phosphate_c0 (1) <==> D-Ribulose 1-phosphate (1)	1			smc01619	LalA	Experimental	Geddes and Oresnik 2012a
Galactose catabolism
rxn00812	Galactose dehydrogenase	cpd00006_c0 (1) + cpd00108_c0 (1) <==> cpd00005_c0 (1) + cpd00067_c0 (1) + cpd02143_c0 (1)	NADP_c0 (1) + Galactose_c0 (1) <==> NADPH_c0 (1) + H_c0 (1) + gamma-D-Galactonolactone_c0 (1)	1	R01094	1.1.1.48	(smc00588 or smc00880)	(Gal or GalD)	Experimental	Geddes and Oresnik 2012b; Geddes et al 2014	This reaction uses NAD as a cofactor, although NADP can also be the cofactor
rxn02174	D-Galactono-1_4-lactone lactonate	cpd00001_c0 (1) + cpd02143_c0 (1) <==> cpd00067_c0 (1) + cpd00653_c0 (1)	H2O_c0 (1) + gamma-D-Galactonolactone_c0 (1) <==> H_c0 (1) + D_Galactonate_c0 (1)	1	R03708	3.1.1.25	(smc00883 or Unknown)	(Smc00883 or Unknown)	Predicted		The smc00883 is part of a locus known to be involved in galactose, but mutation of this gene did not abolish the ability to catabolize galactose. Thus, it is likely Smc00883 has the annotated function, but at least one additional protein able to catalyze this reaction must exist.
rxn02173	D-Galactonate hydro-lyase	cpd00653_c0 (1) ==> cpd00001_c0 (1) + cpd00894_c0 (1)	D_Galactonate_c0 (1) ==> H2O_c0 (1) + 2_Dehydro_3_deoxy_D_galactonate_c0 (1)	0	R03033	4.2.1.6	(smc00884 or Unknown)	(IlvD1 or Unknown)	Predicted		The ilvD1 is part of a locus known to be involved in galactose, but mutation of this gene did not abolish the ability to catabolize galactose. Thus, it is likely ilvD1 has the annotated function, but at least one additional protein able to catalyze this reaction must exist.
rxn02429	2-keto-3-deoxygalactonate kinase	cpd00002_c0 (1) + cpd00894_c0 (1) <==> cpd00945_c0 (1) + cpd00008_c0 (1) + cpd00067_c0 (1)	ATP_c0 (1) + 2_Dehydro_3_deoxy_D_galactonate_c0 (1) <==> 2_Dehydro_3_deoxy_D_galactonate_6_phosphate_c0 (1) + ADP_c0 (1) + H_c0 (1)	1	R03387	2.7.1.58	smc00881	DgoK1	Experimental	Geddes and Oresnik 2012b
rxn00783	2-dehydro-3-deoxy-6-phosphogalactonate aldolase	cpd00945_c0 (1) <==> cpd00102_c0 (1) + cpd00020_c0 (1)	2_Dehydro_3_deoxy_D_galactonate_6_phosphate_c0 (1) <==> Glyceraldehyde3_phosphate_c0 (1) + Pyruvate_c0 (1)	1	R01064	4.1.2.21	smc00882	DgoA	Experimental	Geddes and Oresnik 2012b
L-histidine catabolism
rxn00867	Histidine ammonia-lyase	cpd00119_c0 (1) ==> cpd00013_c0 (1) + cpd00581_c0 (1)	L_Histidine_c0 (1) ==> NH3_c0 (1) + Urocanate_c0 (1)	0	R01168	4.3.1.3	(smb21165 or smc00669)	(HutH1 or HutH2)	Experimental but incomplete	Boncompagni et al 2000	Data is consistent with HutH2 mutants having a growth reduction when provided histidine. But it is not essential for histidine catabolism, likely due to the HutH1 enzyme that has not been characterized.
rxn02085	Urocanate hydratase	cpd02311_c0 (1) <==> cpd00001_c0 (1) + cpd00581_c0 (1)	4_Imidazolone_5_propanoate_c0 (1) <==> H2O_c0 (1) + Urocanate_c0 (1)	1	R02914	4.2.1.49	smb21163	HutU	Experimental but incomplete	diCenzo et al 2016	A 150 kb deletion that removes this locus cannot grow with histidine as a carbon source, consistent with its annotated function.
rxn01642	Imidazolonepropionase	cpd00001_c0 (1) + cpd02311_c0 (1) ==> cpd00344_c0 (1)	H2O_c0 (1) + 4_Imidazolone_5_propanoate_c0 (1) ==> N_Formimino_L_glutamate_c0 (1)	0	R02288	3.5.2.7	smb21166	HutI	Experimental but incomplete	diCenzo et al 2016	A 150 kb deletion that removes this locus cannot grow with histidine as a carbon source, consistent with its annotated function.
rxn01639	N-Formimino-L-glutamate formiminohydrolase	cpd00001_c0 (1) + cpd00344_c0 (1) <==> cpd00023_c0 (1) + cpd00378_c0 (1)	H2O_c0 (1) + N_Formimino_L_glutamate_c0 (1) <==> L_Glutamate_c0 (1) + Formamide_c0 (1)	1	R02285	3.5.3.8	smb21164	HutG	Experimental but incomplete	diCenzo et al 2016	A 150 kb deletion that removes this locus cannot grow with histidine as a carbon source, consistent with its annotated function.
L-leucine catabolism
rxn07432	4-methyl-2-oxopentanoate dehydrogenase _ 1	cpd00067_c0 (1) + cpd00200_c0 (1) + cpd00056_c0 (1) ==> cpd14698_c0 (1) + cpd00011_c0 (1)	H_c0 (1) + 4MOP_c0 (1) + TPP_c0 (1) ==> 3_Methyl_1_hydroxybutyl_TPP_c0 (1) + CO2_c0 (1)	0	R07601	1.2.4.4	(smc03201 and smc03202)	(BkdAa and BkdAb)	Predicted
rxn07433	4-methyl-2-oxopentanoate dehydrogenase _ 2	cpd14698_c0 (1) + cpd00213_c0 (1) <==> cpd14699_c0 (1) + cpd00056_c0 (1)	3_Methyl_1_hydroxybutyl_TPP_c0 (1) + Lipoamide_c0 (1) <==> S_3_Methylbutanoyl_dihydrolipoamide_E_c0 (1) + TPP_c0 (1)	1	R07602	1.2.4.4	(smc03201 and smc03202)	(BkdAa and BkdAb)	Predicted
rxn06586	4-methyl-2-oxopentanoate dehydrogenase _ 3	cpd01882_c0 (1) + cpd00449c_c0 (1) <==> cpd14699_c0 (1) + cpd00010_c0 (1)	Isovaleryl_CoA_c0 (1) + Dihydrolipoamide_c0 (1) <==> S_3_Methylbutanoyl_dihydrolipoamide_E_c0 (1) + CoA_c0 (1)	1	R04097	2.3.1.168	smc03203	BkdB	Predicted
rxn01241c	Dihydrolipoamide dehydrogenase _ branched chain amino acid catabolism	cpd00449c_c0 (1) + cpd00003_c0 (1) <==> cpd00213_c0 (1) + cpd00067_c0 (1) + cpd00004_c0 (1)	Dihydrolipoamide_c0 (1) + NAD_c0 (1) <==> Lipoamide_c0 (1) + H_c0 (1) + NADH_c0 (1)	1	R07618	1.8.1.4	smc03204	LpdA3	Predicted		There are three LpdA proteins encoded by S. meliloti. The other two appear to function specifically with the enzyme complex they are encoded next to. Therefore, we predict that LpdA3 works specifically with BkdA and BkdB, which are encoded next to it.
rxn02866	Isovaleryl-CoA dehydrogenase	cpd01966_c0 (1) + cpd00982_c0 (1) <==> cpd01882_c0 (1) + cpd00015_c0 (1) + cpd00067_c0 (1)	Dimethylacryloyl_CoA_c0 (1) + FADH2_c0 (1) <==> Isovaleryl_CoA_c0 (1) + FAD_c0 (1) + H_c0 (1)	1	R04095	1.3.8.4	smb21121	IvdH	Experimental but incomplete	diCenzo et al 2016	A 200 kb deletion that removes this locus does not appear to grow with L-valine as a carbon source, consistent with its annotated function.
rxn02889	Methylcrotonoyl-CoA carboxylase	cpd00002_c0 (1) + cpd01966_c0 (1) + cpd00242_c0 (1) <==> cpd00067_c0 (1) + cpd02068_c0 (1) + cpd00009_c0 (1) + cpd00008_c0 (1)	ATP_c0 (1) + Dimethylacryloyl_CoA_c0 (1) + H2CO3_c0 (1) <==> H_c0 (1) + 3_Methylglutaconyl_CoA_c0 (1) + Phosphate_c0 (1) + ADP_c0 (1)	1	R04138	6.4.1.4	(smb21124 and smb21122)	(MccB and MccA)	Experimental but incomplete	diCenzo et al 2016	A 200 kb deletion that removes this locus does not appear to grow with L-valine as a carbon source, consistent with its annotated function.
rxn01504	(S)-3-Hydroxy-3-methylglutaryl-CoA hydro-lyase	cpd00292_c0 (1) <==> cpd02068_c0 (1) + cpd00001_c0 (1)	HMG_CoA_c0 (1) <==> 3_Methylglutaconyl_CoA_c0 (1) + H2O_c0 (1)	1	R02085	4.2.1.18	smb21126	EccH2	Experimental but incomplete	diCenzo et al 2016	A 200 kb deletion that removes this locus does not appear to grow with L-valine as a carbon source, consistent with its annotated function.
rxn00991	(S)-3-hydroxy-3-methylglutaryl-CoA acetoacetate-lyase	cpd00292_c0 (1) <==> cpd00142_c0 (1) + cpd00022_c0 (1)	HMG_CoA_c0 (1) <==> Acetoacetate_c0 (1) + Acetyl_CoA_c0 (1)	1	R01360	4.1.3.4	smb21125	HmgL	Experimental but incomplete	diCenzo et al 2016	A 200 kb deletion that removes this locus does not appear to grow with L-valine as a carbon source, consistent with its annotated function.
L-valine catabolism
rxn07430	3-methyl-2-oxobutanoate dehydrogenase _ 1	cpd00067_c0 (1) + cpd00123_c0 (1) + cpd00056_c0 (1) ==> cpd14700_c0 (1) + cpd00011_c0 (1)	H_c0 (1) + 3_Methyl_2_oxobutanoate_c0 (1) + TPP_c0 (1) ==> 2_Methyl_1_hydroxypropyl_TPP_c0 (1) + CO2_c0 (1)	0	R07599	1.2.4.4	(smc03201 and smc03202)	(BkdAa and BkdAb)	Predicted
rxn07431	3-methyl-2-oxobutanoate dehydrogenase _ 2	cpd14700_c0 (1) + cpd00213_c0 (1) <==> cpd02700_c0 (1) + cpd00056_c0 (1)	2_Methyl_1_hydroxypropyl_TPP_c0 (1) + Lipoamide_c0 (1) <==> S_2_Methylpropionyl_dihydrolipoamide_c0 (1) + TPP_c0 (1)	1	R07600	1.2.4.4	(smc03201 and smc03202)	(BkdAa and BkdAb)	Predicted
rxn01925	3-methyl-2-oxobutanoate dehydrogenase _ 3	cpd00449c_c0 (1) + cpd00481_c0 (1) <==> cpd00010_c0 (1) + cpd02700_c0 (1)	Dihydrolipoamide_c0 (1) + Isobutyryl_CoA_c0 (1) <==> CoA_c0 (1) + S_2_Methylpropionyl_dihydrolipoamide_c0 (1)	1	R02662	2.3.1.168	smc03203	BkdB	Predicted
rxn01924	Isobutyryl-CoA dehydrogenase	cpd02187_c0 (1) + cpd00982_c0 (1) ==> cpd00015_c0 (1) + cpd00481_c0 (1) + cpd00067_c0 (1)	Methacrylyl_CoA_c0 (1) + FADH2_c0 (1) ==> FAD_c0 (1) + Isobutyryl_CoA_c0 (1) + H_c0 (1)	0		1.3.99.12	smb20753	BauC	Experimental	Zamani et al 2017
rxn02949	3-hydroxyisobutyryl-CoA hydrolase _ 1	cpd02187_c0 (1) + cpd00001_c0 (1) <==> cpd03572_c0 (1)	Methacrylyl_CoA_c0 (1) + H2O_c0 (1) <==> S_3_Hydroxyisobutyryl_CoA_c0 (1)	1	R04224	4.2.1.17	smc01153	VutD	Predicted		Deletion of the orthologous gene in S. fredii NGR234 prevents growth with valine (Curson et al 2014).
rxn03433	3-hydroxyisobutyryl-CoA hydrolase _ 1	cpd00001_c0 (1) + cpd03572_c0 (1) ==> cpd00067_c0 (1) + cpd00876_c0 (1) + cpd00010_c0 (1)	H2O_c0 (1) + S_3_Hydroxyisobutyryl_CoA_c0 (1) ==> H_c0 (1) + 3_Hydroxyisobutyrate_c0 (1) + CoA_c0 (1)	0	R05064	3.1.2.4	smb20752	VutE	Experimental	Zamani et al 2017
rxn01480	3-hydroxyisobutyrate dehydrogenase _ 2	cpd00876_c0 (1) + cpd00003_c0 (1) <==> cpd00067_c0 (1) + cpd00287_c0 (1) + cpd00004_c0 (1)	3_Hydroxyisobutyrate_c0 (1) + NAD_c0 (1) <==> H_c0 (1) + 3_Oxo_2_methylpropanoate_c0 (1) + NADH_c0 (1)	1	R02047	1.1.1.31	smb20751	VutF	Experimental	Zamani et al 2017
rxn00671	Malonate-semialdehyde dehydrogenase	cpd00287_c0 (1) + cpd00003_c0 (1) + cpd00010_c0 (1) <==> cpd00086_c0 (1) + cpd00011_c0 (1) + cpd00004_c0 (1)	3_Oxo_2_methylpropanoate_c0 (1) + NAD_c0 (1) + CoA_c0 (1) <==> Propionyl_CoA_c0 (1) + CO2_c0 (1) + NADH_c0 (1)	1	R00935	1.2.1.27	smc00781	MmsA	Experimental	Kohler et al 2011
rxn01355	Propionyl-CoA carboxylase	cpd00086_c0 (1) + cpd00002_c0 (1) + cpd00242_c0 (1) ==> cpd00067_c0 (1) + cpd00009_c0 (1) + cpd00519_c0 (1) + cpd00008_c0 (1)	Propionyl_CoA_c0 (1) + ATP_c0 (1) + H2CO3_c0 (1) ==> H_c0 (1) + Phosphate_c0 (1) + D_methylmalonyl_CoA_c0 (1) + ADP_c0 (1)	0	R01859	6.4.1.3	(smb20755 and smb20756)	(PccB and PccA)	Predicted		Present within a locus known to be involved in valine catabolism, although the effect of mutations of these genes on valine catabolism have not been reported.
rxn01996	Methylmalonyl-CoA epimerase	cpd00891_c0 (1) <==> cpd00519_c0 (1)	L_methylmalonyl_CoA_c0 (1) <==> D_methylmalonyl_CoA_c0 (1)	1	R02765	5.1.99.1	smc01930	Smc01930	Predicted
rxn00602	Methylmalonyl-CoA mutase	cpd00891_c0 (1) <==> cpd00078_c0 (1)	L_methylmalonyl_CoA_c0 (1) <==> Succinyl_CoA_c0 (1)	1	R00833	5.4.99.2	smb20757	bhbA	Experimental	Charles and Aneja 1999; Zamani et al 2017
L-isoleucine catabolism
rxn07434	3-methyl-2-oxopentanoate dehydrogenase _ 1	cpd00508_c0 (1) + cpd00067_c0 (1) + cpd00056_c0 (1) ==> cpd00011_c0 (1) + cpd14702_c0 (1)	3MOP_c0 (1) + H_c0 (1) + TPP_c0 (1) ==> CO2_c0 (1) + 2_Methyl_1_hydroxybutyl_TPP_c0 (1)	0	R07603	1.2.4.4	(smc03201 and smc03202)	(BkdAa and BkdAb)	Predicted
rxn07435	3-methyl-2-oxopentanoate dehydrogenase _ 2	cpd00213_c0 (1) + cpd14702_c0 (1) <==> cpd14703_c0 (1) + cpd00056_c0 (1)	Lipoamide_c0 (1) + 2_Methyl_1_hydroxybutyl_TPP_c0 (1) <==> S_2_Methylbutanoyl_dihydrolipoamide_E_c0 (1) + TPP_c0 (1)	1	R07604	1.2.4.4	(smc03201 and smc03202)	(BkdAa and BkdAb)	Predicted
rxn06335	3-methyl-2-oxopentanoate dehydrogenase _ 3	cpd00449c_c0 (1) + cpd00760_c0 (1) <==> cpd00010_c0 (1) + cpd14703_c0 (1)	Dihydrolipoamide_c0 (1) + 2_Methylbutyryl_CoA_c0 (1) <==> CoA_c0 (1) + S_2_Methylbutanoyl_dihydrolipoamide_E_c0 (1)	1	R03174	2.3.1.168	smc03203	BkdB	Predicted
rxn02270	2-methyl-butanoyl-CoA dehydrogenase	cpd00982_c0 (1) + cpd02125_c0 (1) ==> cpd00015_c0 (1) + cpd00760_c0 (1) + cpd00067_c0 (1)	FADH2_c0 (1) + Tiglyl_CoA_c0 (1) ==> FAD_c0 (1) + 2_Methylbutyryl_CoA_c0 (1) + H_c0 (1)	0		1.3.99.12	smb20753	BauC	Experimental	Zamani et al 2017
rxn02934	3-hydroxymethylbutyryl-CoA hydrolase _ 1	cpd02691_c0 (1) <==> cpd00001_c0 (1) + cpd02125_c0 (1)	2_methyl_3_hydroxy_butyryl_CoA_c0 (1) <==> H2O_c0 (1) + Tiglyl_CoA_c0 (1)	1	R04204	4.2.1.17	smc01153	VutD	Predicted
rxn02933	3-hydroxymethylbutyryl-CoA hydrolase _ 2	cpd02691_c0 (1) + cpd00003_c0 (1) <==> cpd00067_c0 (1) + cpd02124_c0 (1) + cpd00004_c0 (1)	2_methyl_3_hydroxy_butyryl_CoA_c0 (1) + NAD_c0 (1) <==> H_c0 (1) + 2_Methylacetoacetyl_CoA_c0 (1) + NADH_c0 (1)	1		3.1.2.4	smb20752	VutE	Experimental	Zamani et al 2017
rxn00676	Propanoyl-CoA acyltransferase	cpd00086_c0 (1) + cpd00022_c0 (1) <==> cpd02124_c0 (1) + cpd00010_c0 (1)	Propionyl_CoA_c0 (1) + Acetyl_CoA_c0 (1) <==> 2_Methylacetoacetyl_CoA_c0 (1) + CoA_c0 (1)	1	R00927	2.3.1.16	smc02228	FadA	Predicted
alpha-galactosides catabolism
rxn00817	Melibiose galactohydrolase	cpd00001_c0 (1) + cpd03198_c0 (1) <==> cpd00027_c0 (1) + cpd00108_c0 (1)	H2O_c0 (1) + Melibiose_c0 (1) <==> D_Glucose_c0 (1) + Galactose_c0 (1)	1	R01101	3.2.1.22	(smb21648 or smb21643)	(MelA or AgaL1)	Predicted		Both enzymes are encoded adjacent to either ends of an alpha-galactosides transporter. At least one is therefore likely an alpha-galactosidase as annotated, but it is unclear which or both are active on which compound(s).
rxn00818	Raffinose galactohydrolase	cpd00001_c0 (1) + cpd00382_c0 (1) <==> cpd00076_c0 (1) + cpd00108_c0 (1)	H2O_c0 (1) + Melitose_c0 (1) <==> Sucrose_c0 (1) + Galactose_c0 (1)	1	R01103	3.2.1.22	(smb21648 or smb21643)	(MelA or AgaL1)	Predicted		Both enzymes are encoded adjacent to either ends of an alpha-galactosides transporter. At least one is therefore likely an alpha-galactosidase as annotated, but it is unclear which or both are active on which compound(s).
rxn02596	Stachyose galactohydrolase	cpd00001_c0 (1) + cpd01133_c0 (1) <==> cpd00382_c0 (1) + cpd00108_c0 (1)	H2O_c0 (1) + Stachyose_c0 (1) <==> Melitose_c0 (1) + Galactose_c0 (1)	1	R03634	3.2.1.22	(smb21648 or smb21643)	(MelA or AgaL1)	Predicted		Both enzymes are encoded adjacent to either ends of an alpha-galactosides transporter. At least one is therefore likely an alpha-galactosidase as annotated, but it is unclear which or both are active on which compound(s).
L-asparagine, L-aspartate, L-glutamine, and L-glutamate catabolism
rxn00189	L-glutamine amidohydrolase	cpd00001_c0 (1) + cpd00053_c0 (1) ==> cpd00013_c0 (1) + cpd00023_c0 (1)	H2O_c0 (1) + L_Glutamine_c0 (1) ==> NH3_c0 (1) + L_Glutamate_c0 (1)	0	R00256	6.3.5.5	smc00486	GlsA	Predicted
rxn00182	L-glutamate dehydrogenase	cpd00001_c0 (1) + cpd00003_c0 (1) + cpd00023_c0 (1) <==> cpd00067_c0 (1) + cpd00013_c0 (1) + cpd00004_c0 (1) + cpd00024_c0 (1)	H2O_c0 (1) + NAD_c0 (1) + L_Glutamate_c0 (1) <==> H_c0 (1) + NH3_c0 (1) + NADH_c0 (1) + 2_Oxoglutarate_c0 (1)	1	R00243	1.4.1.4	(smc04085 or sma0228)	(Smc04085 or GdhA)	Predicted
beta-glucosides catabolism
rxn00020c_c0	Cellobiose glucohydrolase	cpd00001_c0 (1) + cpd00158_c0 (1) <==> cpd00027_c0 (2)	H2O_c0 (1) + D-Cellobiose_c0 (1) <==> D_Glucose_c0 (2)	1	R00026	3.2.1.21	smc03160	Smc03160	Predicted
rxn00020g_c0	Gentiobiose glucohydrolase	cpd00001_c0 (1) + cpd05158_c0 (1) <==> cpd00027_c0 (2)	H2O_c0 (1) + Gentiobiose_c0 (1) <==> D_Glucose_c0 (2)	1			smc03160	Smc03160	Predicted		There is some evidence that smc04254 and manB are required for metabolism of this compound (Kibitkin 2011); if true, this reaction may be incorrect.
rxn00020m_c0	Mannobiose glucohydrolase	cpd00001_c0 (1) + cpd01192_c0 (1) <==> cpd00138_c0 (2)	H2O_c0 (1) + Mannobiose_c0 (1) <==> D-Mannose_c0 (2)	1	R10809	3.2.1.163	smc04255	ManB	Experimental	Kibitkin 2011
rxn00020s_c0	Salicin glucohydrolase	cpd00001_c0 (1) + cpd01030_c0 (1) <==> cpd00027_c0 (1) + cpd01553_c0 (1)	H2O_c0 (1) + Salicin_c0 (1) <==> D_Glucose_c0 (1) + Salicyl_alcohol_c0 (1)	1			smc03160	Smc03160	Predicted		There is some evidence that smc04254 and manB are required for metabolism of this compound (Kibitkin 2011); if true, this reaction may be incorrect.
SINK_cpd01553_c0	SINK_salicyl_alcohol	cpd01553_c0 ==> cpd01553_b	Salicyl_alcohol_c0 ==> Salicyl_alcohol_b	0							A sink for salicyl alcohol was added as we were unsure how to metabolize the salicyl alcohol released in rxn00020s_c0
rxn00020a_c0	Arbutin glucohydrolase	cpd00001_c0 (1) + cpd03696_c0 (1) <==> cpd00027_c0 (1) + cpd00415_c0 (1)	H2O_c0 (1) + Arbutin_c0 (1) <==> D_Glucose_c0 (1) + Hydroquinone_c0 (1)	1			smc03160	Smc03160	Predicted		There is some evidence that smc04254 and manB are required for metabolism of this compound (Kibitkin 2011); if true, this reaction may be incorrect.
SINK_cpd00415_c0	SINK_hydroquinone	cpd00415_c0 ==> cpd00415_b	Hydroquinone_c0 ==> Hydroquinone_b	0							A sink for hydroquinone was added as we were unsure how to metabolize the hydroquinone released in rxnARB1
rxn00020mg_c0	beta-methyl-D-glucoside glucohydrolase	cpd00001_c0 (1) + cpd11603_c0 (1) <==> cpd00116_c0 (1) + cpd00027_c0 (1)	H2O_c0 (1) + b-Methyl-D-Glucoside_c0 (1) <==> Methanol_c0 (1) + D_Glucose_c0 (1)	1			smc03160	Smc03160	Predicted
Sugar amines catabolism
rxn00892	N-acetyl-D-glucosamine 6-phosphotransferase	cpd00002_c0 (1) + cpd00122_c0 (1) <==> cpd00008_c0 (1) + cpd00293_c0 (1) + cpd00067_c0 (1)	ATP_c0 (1) + N_Acetyl_D_glucosamine_c0 (1) <==> ADP_c0 (1) + N_Acetyl_D_glucosamine_6_phosphate_c0 (1) + H_c0 (1)	1			smc02875	Smc02875	Predicted
rxn01484	N-Acetyl-D-glucosamine-6-phosphate amidohydrolase	cpd00001_c0 (1) + cpd00293_c0 (1) <==> cpd00029_c0 (1) + cpd00288_c0 (1)	H2O_c0 (1) + N_Acetyl_D_glucosamine_6_phosphate_c0 (1) <==> Acetate_c0 (1) + D_Glucosamine_phosphate_c0 (1)	1	R02059	3.5.1.25	smc02878	NagA	Predicted
rxn01439	D-glucosamine phosphotransferase	cpd00002_c0 (1) + cpd00276_c0 (1) <==> cpd00008_c0 (1) + cpd00288_c0 (1) + cpd00067_c0 (1)	ATP_c0 (1) + D-Glucosamine_c0 (1) <==> ADP_c0 (1) + D_Glucosamine_phosphate_c0 (1) + H_c0 (1)	1			smc02875	Smc02875	Predicted
rxn00552	D-Glucosamine-6-phosphate ketol isomerase	cpd00001_c0 (1) + cpd00288_c0 (1) ==> cpd00013_c0 (1) + cpd00072_c0 (1)	H2O_c0 (1) + D_Glucosamine_phosphate_c0 (1) ==> NH3_c0 (1) + D_fructose_6_phosphate_c0 (1)	0	R00765	3.5.99.6	smc02877	Smc02877	Predicted
rxnNAGALAMk	N-acetyl-D-galactosamine 6-phosphotransferase	cpd00002_c0 (1) + cpd00832_c0 (1) <==> cpd00008_c0 (1) + cpdNAGALAMP_c0 (1) + cpd00067_c0 (1)	ATP_c0 (1) + N-Acetyl-D-Galactosamine_c0 (1) <==> ADP_c0 (1) + N_Acetyl_D_galactosamine_6_phosphate_c0 (1) + H_c0 (1)	1			smb21217	Smb21217	Predicted
rxnNAGALAMa	N-Acetyl-D-galactosamine-6-phosphate amidohydrolase	cpd00001_c0 (1) + cpdNAGALAMP_c0 (1) <==> cpd00029_c0 (1) + cpd03813_c0 (1)	H2O_c0 (1) + N_Acetyl_D_galactosamine_6_phosphate_c0 (1) <==> Acetate_c0 (1) + D-Galactosamine-6-phosphate_c0 (1)	1			Unknown	Unknown
rxnGALAMk	Galactosamine kinase	cpd01524_c0 (1) + cpd00002_c0 (1) ==> cpd03813_c0 (1) + cpd00008_c0 (1) + cpd00067_c0 (1)	D-Galactosamine_c0 (1) + ATP_c0 (1) ==> D-Galactosamine-6-phosphate_c0 (1) + ADP_c0 (1) + H_c0 (1)	1			smb21217	Smb21217	Experimental but incomplete	diCenzo et al 2016; Mauchline et al 2006	This operon is induced by galactosamine, and a 250 kb deletion removing this gene does not grow with N-acetyl-D-glucosamine. However, this does not confirm the predicted function.
rxn11877	Galactosamine-6-phosphate isomerse	cpd00001_c0 (1) + cpd03813_c0 (1) ==> cpd00013_c0 (1) + cpd00805_c0 (1)	H2O_c0 (1) + D-Galactosamine-6-phosphate_c0 (1) ==> NH3_c0 (1) + D_Tagatose_6_phosphate_c0 (1)	0			smb21218	Smb21218	Experimental but incomplete	diCenzo et al 2016; Mauchline et al 2006	This operon is induced by galactosamine, and a 250 kb deletion removing this gene does not grow with N-acetyl-D-glucosamine. However, this does not confirm the predicted function.
Tagatose catabolism
rxn02094	D-tagatose 6-phosphotransferase	cpd00002_c0 (1) + cpd00589_c0 (1) ==> cpd00008_c0 (1) + cpd00805_c0 (1) + cpd00067_c0 (1)	ATP_c0 (1) + D-Tagatose_c0 (1) ==> ADP_c0 (1) + D_Tagatose_6_phosphate_c0 (1) + H_c0 (1)	0	R02927	2.7.1.101	smb21374	Smb21374	Experimental but incomplete	diCenzo et al 2016; Mauchline et al 2006	This operon is induced by tagatose, and a 150 kb deletion removing this gene does not grow with tagatose. However, this does not confirm the predicted function of this gene.
rxnTAG1	D-tagatose 6-phosphate isomerase	cpd00805_c0 (1) <==> cpd00072_c0 (1)	D_Tagatose_6_phosphate_c0 (1) <==> D_fructose_6_phosphate_c0 (1)	0	R11623	5.1.3.40	smb21373	Smb21373	Experimental but incomplete	diCenzo et al 2016; Mauchline et al 2006	This operon is induced by tagatose, and a 150 kb deletion removing this gene does not grow with tagatose. However, this does not confirm the predicted function of this gene.
alpha-glucosides catabolism
rxn00022m	Maltose hydrolase	cpd00179_c0 (1) + cpd00001_c0 (1) ==> cpd00027_c0 (2)	Maltose_c0 (1) + H2O_c0 (1) ==> D_Glucose_c0 (2)	0	R00028	3.2.1.20	(smc03064 or smc01532)	(AglA or Smc01532)	Experimental but incomplete	Willis and Walker 1999	aglA is part of an operon that transports maltose but it is not essential for maltose catabolism, although a growth rate reduction is observered for the aglA mutant.
rxn00022m2	Maltotriose hydrolase	cpd01262_c0 (1) + cpd00001_c0 (1) ==> cpd00027_c0 (1) + cpd00179_c0 (1)	Amylotriose_c0 (1) + H2O_c0 (1) ==> D_Glucose_c0 (1) + Maltose_c0 (1)	0			(smc03064 or smc01532)	(AglA or Smc01532)	Predicted
rxn00022t	Turanose hydrolase	cpd20885_c0 (1) + cpd00001_c0 (1) ==> cpd00027_c0 (1) + cpd00082_c0 (1)	Turanose_c0 (1) + H2O_c0 (1) ==> D_Glucose_c0 (1) + D_Fructose_c0 (1)	0			(smc03064 or smc01532)	(AglA or Smc01532)	Predicted
rxnTRE1	Trehalose dehydrogenase	cpd00794_c0 (1) + cpd00003_c0 (1) <==> cpdTRE1_c0 (1) + cpd00004_c0 (1) + cpd00067_c0 (1)	TRHL_c0 (1) + NAD_c0 (1) <==> 3_ketotrehalose_c0 (1) + NADH_c0 (1) + H_c0 (1)	1			(smb20329 and smb20330)	(ThuA and ThuB)	Experimental but incomplete	Ampomah et al 2013	These proteins have been shown to be required for this activity, but how ThuA contributes is unclear.
rxnTRE2	3-ketotrehalose hydratase	cpdTRE1_c0 (1) + cpd00001_c0 (1) <==> cpd00027_c0 (1) + cpdkGLU_c0 (1)	3_ketotrehalose_c0 (1) + H2O_c0 (1) <==> D_Glucose_c0 (1) + 3_ketoglucose_c0 (1)	1			Unknown	Unknown
rxnPAL1	Palatinose dehydrogenase	cpd01200_c0 (1) + cpd00003_c0 (1) <==> cpdPAL1_c0 (1) + cpd00004_c0 (1) + cpd00067_c0 (1)	Palatinose_c0 (1) + NAD_c0 (1) <==> 3_ketopalatinose_c0 (1) + NADH_c0 (1) + H_c0 (1)	1			(smb20329 and smb20330)	(ThuA and ThuB)	Experimental but incomplete	Ampomah et al 2013	These proteins have been shown to be required for this activity, but how ThuA contributes is unclear.
rxnPAL2	3-ketopalatinose hydratase	cpdPAL1_c0 (1) + cpd00001_c0 (1) <==> cpd00082_c0 (1) + cpdkGLU_c0 (1)	3_ketopalatinose_c0 (1) + H2O_c0 (1) <==> D_Fructose_c0 (1) + 3_ketoglucose_c0 (1)	1			Unknown	Unknown
rxnMALT1	Maltitol dehydrogenase	cpdMALT_c0 (1) + cpd00003_c0 (1) <==> cpdMALT1_c0 (1) + cpd00004_c0 (1) + cpd00067_c0 (1)	Maltitol_c0 (1) + NAD_c0 (1) <==> 3_ketomaltitol_c0 (1) + NADH_c0 (1) + H_c0 (1)	1			(smb20329 and smb20330)	(ThuA and ThuB)	Experimental but incomplete	Ampomah et al 2013	These proteins have been shown to be required for this activity, but how ThuA contributes is unclear.
rxnMALT2	3-ketomaltitol hydratase	cpdMALT1_c0 (1) + cpd00001_c0 (1) <==> cpd00588_c0 (1) + cpdkGLU_c0 (1)	3_ketomaltitol_c0 (1) + H2O_c0 (1) <==> Sorbitol_c0 (1) + 3_ketoglucose_c0 (1)	1			Unknown	Unknown
Monosaccharide catabolism
rxn00975	D-mannose kinase	cpd00002_c0 (1) + cpd00138_c0 (1) <==> cpd00008_c0 (1) + cpd00235_c0 (1) + cpd00067_c0 (1)	ATP_c0 (1) + D-Mannose_c0 (1) <==> ADP_c0 (1) + D_mannose_6_phosphate_c0 (1) + H_c0 (1)	1	R01326	2.7.1.7	smc03109	Mak	Predicted
rxn00559	Mannose-6-phosphate isomerase	cpd00235_c0 (1) <==> cpd00072_c0 (1)	D_mannose_6_phosphate_c0 (1) <==> D_fructose_6_phosphate_c0 (1)	1	R01819	5.3.1.8	smc03111	Pmi	Experimental	Schmidt et al 1992
rxnPSCIS	Psicose isomerase_c0	cpd03884_c0 (1) <==> cpd00082_c0 (1)	D-Psicose_c0 (1) <==> D_Fructose_c0 (1)	1			smb20488	Smb20488	Experimental but incomplete	diCenzo et al 2016	A 200 kb deletion that removes this gene does not grow with psicose.
rxn01044	D-xylose isomerase	cpd00154_c0 (1) <==> cpd00259_c0 (1)	Xylose_c0 (1) <==> D_Lyxulose_c0 (1)	1	R01432	5.3.1.5	smc03163	XylA	Predicted
rxn01199	D-xylulose 5-phosphotransferase	cpd00002_c0 (1) + cpd00259_c0 (1) <==> cpd00198_c0 (1) + cpd00008_c0 (1) + cpd00067_c0 (1)	ATP_c0 (1) + D_Lyxulose_c0 (1) <==> D_Xylulose5_phosphate_c0 (1) + ADP_c0 (1) + H_c0 (1)	1	R01639	2.7.1.17	smc03164	XylB	Experimental	Geddes and Oresnik 2012a
rxn00772	D-ribose kinase	cpd00105_c0 (1) + cpd00002_c0 (1) <==> cpd00008_c0 (1) + cpd00101_c0 (1) + cpd00067_c0 (1)	D_Ribose_c0 (1) + ATP_c0 (1) <==> ADP_c0 (1) + ribose_5_phosphate_c0 (1) + H_c0 (1)	1	R01051	2.7.1.15	smc01103	RbsK	Predicted
rxn00547b	D-fructose 6-phosphotransferase	cpd00002_c0 (1) + cpd00082b_c0 (1) <==> cpd00072_c0 (1) + cpd00008_c0 (1) + cpd00067_c0 (1)	ATP_c0 (1) + D_Fructose_c0 (1) <==> D_fructose_6_phosphate_c0 (1) + ADP_c0 (1) + H_c0 (1)	1	R00760	2.7.1.1	(smc02164 or smc02167)	(Frk or FrcK)	Predicted		Tn-seq data (diCenzo et al 2018a) suggested that mutations of frk was basically essential for growth with sucrose, presumably due to the requirement of catabolizing the fructose released from sucrose cleavage. However, the frcK gene encodes a putative kinase and is part of the fructose transport assay, and we predict this gene product has this activity, but expression needs to be induced by the p…
M-inositol catabolism
rxn00879	M-inositol dehydrogenase	cpd00121_c0 (1) + cpd00003_c0 (1) <==> cpd00067_c0 (1) + cpd00524_c0 (1) + cpd00004_c0 (1)	L_Inositol_c0 (1) + NAD_c0 (1) <==> H_c0 (1) + 2_Inosose_c0 (1) + NADH_c0 (1)	1	R01183	1.1.1.18	smb20899	IdhA	Experimental	Galbraith et al 1998; Kohler et al 2010
rxn02007	M-inosose-2 dehydratase	cpd00524_c0 (1) ==> cpd00001_c0 (1) + cpd02631_c0 (1) + cpd00067_c0 (1)	2_Inosose_c0 (1) ==> H2O_c0 (1) + DKDI_c0 (1) + H_c0 (1)	0	R05659	4.2.1.44	smc00433	IolE	Experimental	Kohler et al 2010
rxn12147	THcHDO hydrolase	cpd00001_c0 (1) + cpd02631_c0 (1) ==> cpd16540_c0 (1)	H2O_c0 (1) + DKDI_c0 (1) ==> 5_Deoxy_glucuronic_acid_c0 (1)	0	R08603	3.7.1.22	smc01166	IolD	Experimental	Kohler et al 2010
rxn12146	5-deoxy-D-glucuronate aldose-ketose-isomerase	cpd16540_c0 (1) <==> cpd04242_c0 (1)	5_Deoxy_glucuronic_acid_c0 (1) <==> DKH_c0 (1)	1	R08503	5.3.1.30	smc00432	IolB	Experimental	Kohler et al 2010
rxn03932	5-dehydro-2-deoxy-D-gluconate 6-phosphotransferase	cpd00002_c0 (1) + cpd04242_c0 (1) <==> cpd02721_c0 (1) + cpd00008_c0 (1) + cpd00067_c0 (1)	ATP_c0 (1) + DKH_c0 (1) <==> DKHP_c0 (1) + ADP_c0 (1) + H_c0 (1)	1	R05661	2.7.1.92	smc01165	IolC	Experimental	Kohler et al 2010
rxn01176	5-dehydro-2-deoxyphosphogluconate aldolase	cpd02721_c0 (1) <==> cpd00095_c0 (1) + cpd00191_c0 (1)	DKHP_c0 (1) <==> Glycerone_phosphate_c0 (1) + 3_Oxopropanoate_c0 (1)	1	R05378	4.1.2.29	Unknown	Unknown
rxn00501	3-Oxopropanoate oxioreductase	cpd00003_c0 (1) + cpd00010_c0 (1) + cpd00191_c0 (1) <==> cpd00011_c0 (1) + cpd00004_c0 (1) + cpd00022_c0 (1)	NAD_c0 (1) + CoA_c0 (1) + 3_Oxopropanoate_c0 (1) <==> CO2_c0 (1) + NADH_c0 (1) + Acetyl_CoA_c0 (1)	1	R00705	1.2.1.18	smc00781	IolA	Experimental	Boutte et al 2008; Kohler et al 2010
D-mannitol, D-sorbitol, and D-arabitol catabolism
rxn00629	D-mannitol dehydrogenase	cpd00314_c0 (1) + cpd00003_c0 (1) <==> cpd00067_c0 (1) + cpd00004_c0 (1) + cpd00082_c0 (1)	D_Mannitol_c0 (1) + NAD_c0 (1) <==> H_c0 (1) + NADH_c0 (1) + D_Fructose_c0 (1)	1	R00868	1.1.1.11	smc01501	MtlK	Experimental but incomplete	Jacob et al 2008; Martínez de Drets and Arias 1970	A polar mutation of smoS, that would also prevent expression of mltK, prevented growth with D-mannitol, D-sorbitol, and D-arabitol (Jacob et al 2008). Previous work showed that D-mannitol and D-arabitol, and the other with D-sorbitol. Both SmoS is predicted as a D-sorbitol dehydrogenase, while MtlK is predicted to be a D-mannitol dehydrogenase. Therefore, these proteins have been annotated accord…
rxn00634	D-sorbitol dehydrogenase	cpd00003_c0 (1) + cpd00588_c0 (1) <==> cpd00067_c0 (1) + cpd00004_c0 (1) + cpd00082_c0 (1)	NAD_c0 (1) + Sorbitol_c0 (1) <==> H_c0 (1) + NADH_c0 (1) + D_Fructose_c0 (1)	1	R00875	1.1.1.15	smc01500	SmoS	Experimental but incomplete	Jacob et al 2008; Martínez de Drets and Arias 1970	A polar mutation of smoS, that would also prevent expression of mltK, prevented growth with D-mannitol, D-sorbitol, and D-arabitol (Jacob et al 2008). Previous work showed that D-mannitol and D-arabitol, and the other with D-sorbitol. Both SmoS is predicted as a D-sorbitol dehydrogenase, while MtlK is predicted to be a D-mannitol dehydrogenase. Therefore, these proteins have been annotated accord…
rxn03883	D-arabitol dehydrogenase	cpd00003_c0 (1) + cpd01307_c0 (1) <==> cpd00067_c0 (1) + cpd00004_c0 (1) + cpd00259_c0 (1)	NAD_c0 (1) + D-Arabitol_c0 (1) <==> H_c0 (1) + NADH_c0 (1) + D_Lyxulose_c0 (1)	1	R5604	1.1.1.11	smc01500	SmoS	Experimental but incomplete	Jacob et al 2008; Martínez de Drets and Arias 1970	A polar mutation of smoS, that would also prevent expression of mltK, prevented growth with D-mannitol, D-sorbitol, and D-arabitol (Jacob et al 2008). Previous work showed that D-mannitol and D-arabitol, and the other with D-sorbitol. Both SmoS is predicted as a D-sorbitol dehydrogenase, while MtlK is predicted to be a D-mannitol dehydrogenase. Therefore, these proteins have been annotated accord…
L-tyrosine catabolism
rxn01827	4-hydroxyphenylpyruvate dioxygenase	cpd00007_c0 (1) + cpd00868_c0 (1) ==> cpd00011_c0 (1) + cpd00426_c0 (1)	O2_c0 (1) + p_hydroxyphenylpyruvate_c0 (1) ==> CO2_c0 (1) + Homogentisate_c0 (1)	0	R02521	1.13.11.27	smc03211	Smc03211	Predicted		The L-tyrosine aminotransferase reaction (rxn00527) that proceeds this reaction is under tyrosine biosynthesis.
rxn01825	Homogentisate 1,2-dioxygenase	cpd00007_c0 (1) + cpd00426_c0 (1) ==> cpd00067_c0 (1) + cpd00763_c0 (1)	O2_c0 (1) + Homogentisate_c0 (1) ==> H_c0 (1) + 4-Maleylacetoacetic acid_c0 (1)	0	R02519	1.13.11.5	smc03208	HmgA	Experimental	Milcamps and de Bruijn 1999
rxn02276	Maleylacetoacetate isomerase	cpd00763_c0 (1) <==> cpd00780_c0 (1)	4-Maleylacetoacetic acid_c0 (1) <==> Fumarylacetoacetate_c0 (1)	1	R03181	5.2.1.2	smc03206	MaiA	Predicted
rxn00993	Fumarylacetoacetate hydrolase	cpd00001_c0 (1) + cpd00780_c0 (1) <==> cpd00106_c0 (1) + cpd00142_c0 (1) + cpd00067_c0 (1)	H2O_c0 (1) + Fumarylacetoacetate_c0 (1) <==> Fumarate_c0 (1) + Acetoacetate_c0 (1) + H_c0 (1)	1		5.2.1.2	smc03207	Smc03207	Predicted
L-rhamnose catabolism
rxnRHA1	L-rhamnose kinase	cpd00002_c0 (1) + cpd00396_c0 (1) <==> cpd00008_c0 (1) + cpdRHA1_c0 (1) + cpd00067_c0 (1)	ATP_c0 (1) + L_Rhamnose_c0 (1) <==> ADP_c0 (1) + Rhamnose_1_phosphate_c0 (1) + H_c0 (1)	1			smc03003	RhaK	Experimental but incomplete	Richardson et al 2004; Richardson and Oresnik 2007	Evidence in R. leguminosarum is consistent with the rhamnose catabolic pathway being different in this organism than the pathway in the enteric bacteria. Therefore, we have assumed the pathway in S. meliloti is the same as in R. leguminosarum.
rxnRHA2	L-rhamnose 1-phosphate isomerase	cpdRHA1_c0 (1) <==> cpd00831_c0 (1)	Rhamnose_1_phosphate_c0 (1) <==> L_Rhamnulose_1_phosphate_c0 (1)	1			smc02321	RhaI	Predicted
rxn01621	L-rhamnulose-1-phosphate aldolase	cpd00831_c0 (1) <==> cpd00334_c0 (1) + cpd00095_c0 (1)	L_Rhamnulose_1_phosphate_c0 (1) <==> L_Lactaldehyde_c0 (1) + Glycerone_phosphate_c0 (1)	1	R02263	4.1.2.19			Experimental	Jacob et al 2008
rxn01053	Lactaldehyde dehydrogenase	cpd00334_c0 (1) + cpd00001_c0 (1) + cpd00003_c0 (1) <==> cpd00067_c0 (2) + cpd00159_c0 (1) + cpd00004_c0 (1)	L_Lactaldehyde_c0 (1) + H2O_c0 (1) + NAD_c0 (1) <==> H_c0 (2) + L_Lactate_c0 (1) + NADH_c0 (1)	1	R01446	1.2.1.21	smc02322	RhaD	Predicted
beta-galactosides catabolism
rxn00816	Lactose hydrolase	cpd00001_c0 (1) + cpd00208_c0 (1) <==> cpd00027_c0 (1) + cpd00108_c0 (1)	H2O_c0 (1) + LACT_c0 (1) <==> D_Glucose_c0 (1) + Galactose_c0 (1)	1	R01100	3.2.1.108	smb21655	LacZ1	Experimental	Jelesko and Leigh 1994
rxn00816b	Lactulose hydrolase	cpd00001_c0 (1) + cpd04349_c0 (1) <==> cpd00082_c0 (1) + cpd00108_c0 (1)	H2O_c0 (1) + Lactulose_c0 (1) <==> D_Fructose_c0 (1) + Galactose_c0 (1)	1			smb21655	LacZ1	Experimental but incomplete	diCenzo et al 2016	A 50 kb deletion that removes this gene does not grow with this substrate; however, this could be independent of the loss of this gene.
rxn00816c	Methyl-beta-D-galactoside hydrolase	cpd00001_c0 (1) + cpd02274_c0 (1) <==> cpd00116_c0 (1) + cpd00108_c0 (1)	H2O_c0 (1) + Methyl beta-D-galactoside_c0 (1) <==> Methanol_c0 (1) + Galactose_c0 (1)	1			smb21655	LacZ1	Experimental but incomplete	diCenzo et al 2016	A 50 kb deletion that removes this gene does not grow with this substrate; however, this could be independent of the loss of this gene.
L-fucose catabolism
rxn14044	L-fucose dehydrogenase	cpd00751_c0 (1) + cpd00003_c0 (1) <==> cpd00004_c0 (1) + cpd18011_c0 + cpd00067_c0 (1)	L-Fucose_c0 (1) + NAD_c0 (1) <==> NADH_c0 (1) + L_Fucono_1_5_lactone_c0 + H_c0 (1)	1	R08926	1.1.1.122	smb21109	Smb21109	Experimental but incomplete	diCenzo et al 2016; Geddes and Oresnik 2014	A 250 kilobase deletion removing this gene does not grow with L-fucose, and it was predicted to be involved in L-fucose by Geddes and Oresnik 2014. However, the phenotype of the deletion could be independent of this gene.
rxnFUCOSE1	L-fuconolactonase	cpd18011_c0 (1) + cpd00001_c0 (1) <==> cpd01185_c0 (1) + cpd00067_c0 (1)	L_Fucono_1_5_lactone_c0 (1) + H2O_c0 (1) <==> L_Fuconate_c0 (1) + H_c0 (1)	1	R10689	3.1.1.-	smb21110	Smb21110	Experimental but incomplete	diCenzo et al 2016; Geddes and Oresnik 2014	A 250 kilobase deletion removing this gene does not grow with L-fucose, and it was predicted to be involved in L-fucose by Geddes and Oresnik 2014. However, the phenotype of the deletion could be independent of this gene.
rxn02617	L-Fuconate dehydratase	cpd01185_c0 (1) ==> cpd00001_c0 (1) + cpd02387_c0 (1)	L_Fuconate_c0 (1) ==> H2O_c0 (1) + 2_Dehydro-3_deoxy_L_fuconate_c0 (1)	0	R03688	4.2.1.68	smb21113	Smb21113	Experimental but incomplete	diCenzo et al 2016; Geddes and Oresnik 2014	A 250 kilobase deletion removing this gene does not grow with L-fucose, and it was predicted to be involved in L-fucose by Geddes and Oresnik 2014. However, the phenotype of the deletion could be independent of this gene.
rxnFUCOSE2	2-keto-3-deoxy-L-fuconate dehydrogenase	cpd02387_c0 (1) + cpd00003_c0 (1) <==> cpd00004_c0 (1) + cpd23713_c0 + cpd00067_c0 (1)	2_Dehydro-3_deoxy_L_fuconate_c0 (1) + NAD_c0 (1) <==> NADH_c0 (1) + L_2_4_diketo_3_deoxyrhamnonate_c0 + H_c0 (1)	1	R10690	1.1.1.-	smb21111	Smb21111	Experimental but incomplete	diCenzo et al 2016; Geddes and Oresnik 2014	A 250 kilobase deletion removing this gene does not grow with L-fucose, and it was predicted to be involved in L-fucose by Geddes and Oresnik 2014. However, the phenotype of the deletion could be independent of this gene.
rxnFUCOSE3	2,4-diketo-3-deoxy-L-fuconate hydrolase	cpd23713_c0 (1) + cpd00001_c0 (1) ==> cpd00020_c0 (1) + cpd00159_c0 (1) + cpd00067_c0 (1)	L_2_4_diketo_3_deoxyrhamnonate_c0 (1) + H2O_c0 (1) ==> Pyruvate_c0 (1) + L_Lactate_c0 (1) + H_c0 (1)	0	R10691	3.7.1.-	smb21112	Smb21112	Experimental but incomplete	diCenzo et al 2016; Geddes and Oresnik 2014	A 250 kilobase deletion removing this gene does not grow with L-fucose, and it was predicted to be involved in L-fucose by Geddes and Oresnik 2014. However, the phenotype of the deletion could be independent of this gene.
Malonate catabolism
rxnMatB	Malonyl-CoA synthetase	cpd00002_c0 (1) + cpd00308_c0 (1) + cpd00010_c0 (1) ==> cpd00018_c0 (1) + cpd00012_c0 (1) + cpd00070_c0 (1)	ATP_c0 (1) + Malonate_c0 (1) + CoA_c0 (1) ==> AMP_c0 (1) + PPi_c0 (1) + Malonyl_CoA_c0 (1)	0	R00743	2.8.3.3	sma0150	MatB	Experimental	Chen et al 2010
rxn00174	Malonyl-CoA carboxy-lyase	cpd00067_c0 (1) + cpd00070_c0 (1) <==> cpd00011_c0 (1) + cpd00022_c0 (1)	H_c0 (1) + Malonyl_CoA_c0 (1) <==> CO2_c0 (1) + Acetyl_CoA_c0 (1)	1	R00233	4.1.1.9	sma0151	MatMA	Experimental	Chen et al 2010
Acetate catabolism
rxn00175	Acetyl-CoA synthetase	cpd00002_c0 (1) + cpd00029_c0 (1) + cpd00010_c0 (1) <==> cpd00018_c0 (1) + cpd00012_c0 (1) + cpd00022_c0 (1)	ATP_c0 (1) + Acetate_c0 (1) + CoA_c0 (1) <==> AMP_c0 (1) + PPi_c0 (1) + Acetyl_CoA_c0 (1)	1	R00235	6.2.1.1	smc04093	AcsA1	Experimental	Thaha 1999
Formate reduction and the Calvin-Benson-Bassham Cycle
rxn00371	Formate dehydrogenase (NAD)	cpd00003_c0 (1) + cpd00047_c0 (1) ==> cpd00004_c0 (1) + cpd00011_c0 (1)	NAD_c0 (1) + Formate_c0 (1) ==> NADH_c0 (1) + CO2_c0 (1)	0	R00519	1.2.1.2	(smc02524 and smc02525 and smc04444 and smc03085 and smc03086)	(FdsG and FdsB and FdsA and FdsC and FdsD)	Experimental	Pickering and Oresnik 2008
rxn10114	Formate dehydrogenase (Ubiquinone)	cpd00067_c0 (3) + cpd15560_c0 (1) + cpd00047_c0 (1) + cpd15563_c0 (0.00001) ==> cpd00067_e0 (2) + cpd15561_c0 (1) + cpd00011_c0 (1) + cpd16440_c0 (0.00001)	H_c0 (3) + Ubiquinone_8_c0 (1) + Formate_c0 (1) + L_Selenocysteinyl_tRNA_Sec_c0 (0.00001) ==> H_e0 (2) + Ubiquinol_8_c0 (1) + CO2_c0 (1) + tRNA_Sec_c0 (0.00001)	0	R03146	1.2.2.1	(sma0002 and sma0005 and sma0007 and sma0009)	(FdoG and FdoH and FdoI and FdhE)	Experimental	Pickering and Oresnik 2008	This reaction includes Selenocysteine-tRNA(Sec) as the formate dehygrogenase contains a selenocysteine residue.
rxn00083	NADPH_NAD transhydrogenase	cpd00003_c0 (1) + cpd00005_c0 (1) <==> cpd00006_c0 (1) + cpd00004_c0 (1)	NAD_c0 (1) + NADPH_c0 (1) <==> NADP_c0 (1) + NADH_c0 (1)	1	R00112	1.6.1.2	(smc03950 and smc03939 and smc03938)	(PntAa and PntAb and PntB)	Predicted
rxn00018	3-phospho-D-glycerate carboxy-lyase	cpd00871_c0 (1) + cpd00001_c0 (1) + cpd00011_c0 (1) <==> cpd00067_c0 (2) + cpd00169_c0 (2)	D_Ribulose_1_5_bisphosphate_c0 (1) + H2O_c0 (1) + CO2_c0 (1) <==> H_c0 (2) + 3_Phosphoglycerate_c0 (2)	1	R00024	4.1.1.39	(smb20197 and smb20198)	(CbbS or CbbL)	Experimental	Pickering and Oresnik 2008	This operon has been shown to be required for the Calvin-Benson-Bassham cycle (Pickering and Oresnik 2008), but it was not shown if all genes are essential or if some or dispensible (for example, due to redundancies). Steps of the CBB cycle shared with other pathways are not included here but are present as part of the other pathways.
rxn01334	Sedoheptulose 1,7-bisphosphate lyase	cpd00349_c0 (1) <==> cpd00236_c0 (1) + cpd00095_c0 (1)	Sedoheptulose_1_7_bisphosphate_c0 (1) <==> D_Erythrose4_phosphate_c0 (1) + Glycerone_phosphate_c0 (1)	1	R01829	4.1.2.13	smb20199	CbbA	Experimental	Pickering and Oresnik 2008	This operon has been shown to be required for the Calvin-Benson-Bassham cycle (Pickering and Oresnik 2008), but it was not shown if all genes are essential or if some or dispensible (for example, due to redundancies). Steps of the CBB cycle shared with other pathways are not included here but are present as part of the other pathways.
rxn01345	Sedoheptulose 1,7-bisphosphate 1-phosphohydrolase	cpd00001_c0 (1) + cpd00349_c0 (1) ==> cpd00009_c0 (1) + cpd00238_c0 (1)	H2O_c0 (1) + Sedoheptulose_1_7_bisphosphate_c0 (1) ==> Phosphate_c0 (1) + Sedoheptulose7_phosphate_c0 (1)	0	R01845	3.1.3.37	smb20202	CbbF	Predicted
rxn01111	Phosphoribulokinase	cpd00002_c0 (1) + cpd00171_c0 (1) ==> cpd00871_c0 (1) + cpd00008_c0 (1) + cpd00067_c0 (1)	ATP_c0 (1) + D_Ribulose5_phosphate_c0 (1) ==> D_Ribulose_1_5_bisphosphate_c0 (1) + ADP_c0 (1) + H_c0 (1)	0	R01523	2.7.1.19	smb20201	CbbP	Experimental	Pickering and Oresnik 2008	This operon has been shown to be required for the Calvin-Benson-Bassham cycle (Pickering and Oresnik 2008), but it was not shown if all genes are essential or if some or dispensible (for example, due to redundancies). Steps of the CBB cycle shared with other pathways are not included here but are present as part of the other pathways.
Selenocysteine tRNA biosynthesis
rxn02569	Selenide kinase	cpd00002_c0 (1) + cpd00001_c0 (1) + cpd01078_c0 (1) <==> cpd00067_c0 (2) + cpd00018_c0 (1) + cpd00009_c0 (1) + cpd03078_c0 (1)	ATP_c0 (1) + H2O_c0 (1) + Selenide_c0 (1) <==> H_c0 (2) + AMP_c0 (1) + Phosphate_c0 (1) + Selenophosphate_c0 (1)	1	R03595	2.7.9.3	sma0028	SelD	Predicted
rxn11747	L-Seryl-tRNA(Sec) synthetase	cpd00054_c0 (1) + cpd00002_c0 (1) + cpd16440_c0 (1) ==> cpd15565_c0 (1) + cpd00012_c0 (1) + cpd00018_c0 (1)	L_Serine_c0 (1) + ATP_c0 (1) + tRNA_Sec_c0 (1) ==> L_Seryl_tRNA_Sec (1) + PPi_c0 (1) + AMP_c0 (1)	0	R08218	6.1.1.11	smc02064	SerS	Predicted
rxn09244	Selenocysteine-tRNA(Sec) synthase	cpd00067_c0 (2) + cpd03078_c0 (1) + cpd15565_c0 (1) <==> cpd00009_c0 (1) + cpd15563_c0 (1)	H_c0 (2) + Selenophosphate_c0 (1) + L_Seryl_tRNA_Sec (1) <==> Phosphate_c0 (1) + L_Selenocysteinyl_tRNA_Sec_c0 (1)	1	R08219	2.9.1.1	(sma0011 and sma0015)	(SelA and SelB)	Predicted		Only SelA is involved in this reaction. SelB is the elongation factor, which has been included here for a lack of other places to put it.
One carbon metabolism
rxn05623	Trimethylamine monooxygenase	cpd00441_c0 (1) + cpd00005_c0 (1) + cpd00007_c0 (1) <==> cpd00811_c0 (1) + cpd00006_c0 (1) + cpd00001_c0 (1)	Trimethylamine_c0 (1) + NADPH_c0 (1) + O2_c0 (1) <==> Trimethylamine N-oxide_c0 (1) + NADP_c0 (1) + H2O_c0 (1)	1	R05623	1.14.13.148	smc04149	Tmm	Predicted
rxn01818	Trimethylamine N-oxide demethylase	cpd00811_c0 (1) + cpd00087_c0 (1) + cpd00067_c0 (1) <==> cpd00425_c0 (1) + cpd00125b_c0 (1) + cpd00001_c0 (1)	Trimethylamine N-oxide_c0 (1) + Tetrahydrofolate_c0 (1) + H_c0 (1) <==> dimethylamine_c0 (1) + 5_10_Methylenetetrahydrofolate_c0 (1) + H2O_c0 (1)	1	R02512	4.1.2.32	smc04148	Tmd	Predicted
rxnGFC1c	Dimethylamine monoxygenase	cpd00015_c0 (1) + cpd00425_c0 (1) + cpd00087_c0 (1) + cpd00067_c0 (1) <==> cpd00982_c0 (1) + cpd00187_c0 (1) + cpd00125b_c0 (1)	FAD_c0 (1) + dimethylamine_c0 (1) + Tetrahydrofolate_c0 (1) + H_c0 (1) <==> FADH2_c0 (1) + Methylamine_c0 (1) + 5_10_Methylenetetrahydrofolate_c0 (1)	1	R01588	1.5.8.1	(smc04150 and smc04151 and smc04152 and smc04153)	(DmmA and DmmB and DmmC and DmmD)	Predicted
rxn01159	L-Glutamate-methylamine ligase	cpd00002_c0 (1) + cpd00023_c0 (1) + cpd00187_c0 (1) <==> cpd00008_c0 (1) + cpd00009_c0 (1) + cpd00067_c0 (1) + cpd02018_c0 (1)	ATP_c0 (1) + L_Glutamate_c0 (1) + Methylamine_c0 (1) <==> ADP_c0 (1) + Phosphate_c0 (1) + H_c0 (1) + N5-Methyl-L-glutamine_c0 (1)	1	R01585	6.3.4.12	smc02613	GmaS	Predicted
rxnGFC1a	N-methyl-L-glutamate synthase	cpd02018_c0 (1) + cpd00023_c0 (1) <==> cpd00771_c0 (1) + cpd00053_c0 (1)	N5-Methyl-L-glutamine_c0 (1) + L_Glutamate_c0 (1) <==> N-Methyl-L-glutamic acid_c0 (1) + L_Glutamine_c0 (1)	1			(smc02610 and smc02611 and smc02612)	(MgsA and MgsB and MgsC)	Predicted
rxnGFC1b	N-methyl glutamate dehydrogenase	cpd00003_c0 (1) + cpd00771_c0 (1) + cpd00087_c0 (1) <==> cpd00004_c0 (1) + cpd00023_c0 (1) + cpd00125b_c0 (1) + cpd00067_c0 (1)	NAD_c0 (1) + N-Methyl-L-glutamic acid_c0 (1) + Tetrahydrofolate_c0 (1) <==> NADH_c0 (1) + L_Glutamate_c0 (1) + 5_10_Methylenetetrahydrofolate_c0 (1) + H_c0 (1)	1	R00609	1.5.99.5	(smc02605 and smc02606 and smc02607 and smc02608)	(MgdC and MgdA and MgdD and MgdB)	Predicted
rxn00907b	5_10-methylenetetrahydrofolate oxidoreductase	cpd00006_c0 (1) + cpd00125b_c0 (1) <==> cpd00347b_c0 (1) + cpd00005_c0 (1)	NADP_c0 (1) + 5_10_Methylenetetrahydrofolate_c0 (1) <==> 5_10_Methenyltetrahydrofolate_c0 (1) + NADPH_c0 (1)	1	R01220	1.5.1.5	smc02604	FolD1	Predicted
rxn01211b	5_10-Methenyltetrahydrofolate-5 hydrolasede	cpd00001_c0 (1) + cpd00347b_c0 (1) <==> cpd00201_c0 (1) + cpd00067_c0 (1)	H2O_c0 (1) + 5_10_Methenyltetrahydrofolate_c0 (1) <==> 10_Formyltetrahydrofolate_c0 (1) + H_c0 (1)	1	R01655	3.5.4.9	smc02604	FolD1	Predicted
rxn00691	10_Formyltetrahydrofolate amidohydrolase	cpd00201_c0 (1) + cpd00001_c0 (1) ==> cpd00067_c0 (1) + cpd00087_c0 (1) + cpd00047_c0 (1)	10_Formyltetrahydrofolate_c0 (1) + H2O_c0 (1) ==> H_c0 (1) + Tetrahydrofolate_c0 (1) + Formate_c0 (1)	0	R00944	3.5.1.10	smc04154	PurU2	Predicted		There are two other putative purU genes (sma2141 and smc03205) in the genome, but only smc04154 was included as it is part of the locus that encodes the rest of the pathway.
rxn00374	Formamide amidohydrolase	cpd00001_c0 (1) + cpd00378_c0 (1) <==> cpd00013_c0 (1) + cpd00047_c0 (1)	H2O_c0 (1) + Formamide_c0 (1) <==> NH3_c0 (1) + Formate_c0 (1)	1	R00524	3.5.1.49	smc04290	FmdA	Predicted
rxn00847	Methanol dehydrogenase	cpd00015_c0 (1) + cpd00116_c0 (1) + cpd00067_c0 (1) ==> cpd00982_c0 (1) + cpd00055_c0 (1)	FAD_c0 (1) + Methanol_c0 (1) + H_c0 (1) ==> FADH2_c0 (1) + Formaldehyde_c0 (1)	0	R01146	1.1.2.7	(smb20173 and (smb20172 or smb20174))	(XoxF and (Smb20172 and Smb20173))	Predicted		The xoxF dehydrogenase gene is flanked by genes on either side that encode putative cytochrome c proteins. As the XoxF dehydrogenase uses a cytochrome, it is likely at least one of these proteins fulfills this role and so have been included. However, the chemical reaction included here used FAD as the electron acceptor.
rxn04791	S-(hydroxymethyl)glutathione synthase	cpd00042_c0 (1) + cpd00055_c0 (1) <==> cpd09879_c0 (1)	GSH_c0 (1) + Formaldehyde_c0 (1) <==> S-(Hydroxymethyl)glutathione_c0 (1)	1		4.4.1.22	smb20186	Gfa	Predicted
rxn04792	S-(hydroxymethyl)glutathione dehydrogenase	cpd00003_c0 (1) + cpd09879_c0 (1) <==> cpd00004_c0 (1) + cpd00067_c0 (1) + cpd00759_c0 (1)	NAD_c0 (1) + S-(Hydroxymethyl)glutathione_c0 (1) <==> NADH_c0 (1) + H_c0 (1) + S-Formylglutathione_c0 (1)	1		1.1.1.284	smb20170	FlhA	Predicted		Two other putative flhA genes are present in the genome (smc01270 and sma2113), but as smb20170 is the only one that is part of an one carbon metabolism locus, it was the only one included here.
rxn00377	S-Formylglutathione hydrolase	cpd00001_c0 (1) + cpd00759_c0 (1) <==> cpd00042_c0 (1) + cpd00047_c0 (1) + cpd00067_c0 (1)	H2O_c0 (1) + S-Formylglutathione_c0 (1) <==> GSH_c0 (1) + Formate_c0 (1) + H_c0 (1)	1		1.1.1.284	smc20171	FghA	Predicted		One other putative flhA genes are present in the genome (smc01273) but as smb20170 is the only one that is part of an one carbon metabolism locus, it was the only one included here.
Stachydrine catabolism
rxnPBdm1	Stachydrine N-demethylation	cpd00067_c0 (1) + cpd00007_c0 (1) + cpd00004_c0 (1) + cpd07061_c0 (1) <==> cpd00001_c0 (1) + cpd00003_c0 (1) + cpd00055_c0 (1) + cpdNMLP_c0 (1)	H_c0 (1) + O2_c0 (1) + NADH_c0 (1) + Stachydrine_c0 (1) <==> H2O_c0 (1) + NAD_c0 (1) + Formaldehyde_c0 (1) + N-methyl-L-proline_c0 (1)	1		1.14.13.-	(sma0751 and sma0752 and sma0753)	(Sma0751 and Sma0752 and Sma0753)	Experimental	Burnet et al 2000; Goldmann et al 1994
rxnPBdm2	N-methyl-L-proline N-demethylation	cpdNMLP_c0 (1) + cpd00001_c0 (1) + cpd00007_c0 (1) <==> cpd00025_c0 (1) + cpd00055_c0 (1) + cpd00129_c0 (1)	N-methyl-L-proline_c0 (1) + H2O_c0 (1) + O2_c0 (1) <==> H2O2_c0 (1) + Formaldehyde_c0 (1) + L_Proline_c0 (1)	1		1.5.3.-	smb21570	StcD2	Experimental	Philips et al 1998
GABA catabolism
rxn01204	4_Aminobutanoate -- oxoglutarate aminotransferase	cpd00281_c0 (1) + cpd00024_c0 (1) <==> cpd00199_c0 (1) + cpd00023_c0 (1)	GABA_c0 (1) + 2_Oxoglutarate_c0 (1) <==> 4_Oxobutanoate_c0 (1) + L_Glutamate_c0 (1)	1	R01648	2.6.1.19	smb21186	GabT	Experimental	Trottier 2008	As a mutation of gabT does not result in the inability to catabolize GABA, the reaction rxn01204b was added to bypass this reaction as in R. leguminosarum (Prell et al 2009)
rxn01204b	4_Aminobutanoate -- pyruvate aminotransferase	cpd00281_c0 (1) + cpd00020_c0 (1) <==> cpd00199_c0 (1) + cpd00035_c0 (1)	GABA_c0 (1) + Pyruvate_c0 (1) <==> 4_Oxobutanoate_c0 (1) + L_Alanine_c0 (1)	1	R10178	2.6.1.96	(smc04388 or smc01534)	(OpaA or OpaB)	Predicted		The OpaA and OpaB proteins were identified based on homology to the proteins of Rhizobium leguminosarum.
rxn00509	Succinate semialdehyde dehydrogenase	cpd00006_c0 (1) + cpd00001_c0 (1) + cpd00199_c0 (1) ==> cpd00067_c0 (2) + cpd00036_c0 (1) + cpd00005_c0 (1)	NADP_c0 (1) + H2O_c0 (1) + 4_Oxobutanoate_c0 (1) ==> H_c0 (2) + Succinate_c0 (1) + NADPH_c0 (1)	0	R00714	1.2.1.16	(sma0260 or smb21185 or sma0805 or smc02780 or smb20424 or sma1848)	(GabD3 or GabD2 or GabD4 or GabD1 or Smb20424 or GabD5)	Predicted
Glutamic acid catabolism
rxn00193	Glutamate racemase	cpd00023_c0 (1) <==> cpd00186_c0 (1)	L_Glutamate_c0 (1) <==> D_Glutamate_c0 (1)	1	R00260	5.1.1.3	smc00483	MurI	Predicted
rxn00186	Pyroglutamic amidohydrolase	cpd01293_c0 (1) + cpd00002_c0 (1) + cpd00001_c0 (2) ==> cpd00067_c0 (1) + cpd00009_c0 (1) + cpd00023_c0 (1) + cpd00008_c0 (1)	5_Oxoproline_c0 (1) + ATP_c0 (1) + H2O_c0 (2) ==> H_c0 (1) + Phosphate_c0 (1) + L_Glutamate_c0 (1) + ADP_c0 (1)	0	R00251	3.5.2.9	smb20023	Smb20023	Predicted
Putrescine catabolism (incomplete)
rxn05123	Glutamate putrescine ligase	cpd00002_c0 (1) + cpd00023_c0 (1) + cpd00118_c0 (1) <==> cpd00009_c0 (1) + cpd00008_c0 (1) + cpd00067_c0 (1) + cpd11340_c0 (1)	ATP_c0 (1) + L_Glutamate_c0 (1) + Putrescine_c0 (1) <==> Phosphate_c0 (1) + ADP_c0 (1) + H_c0 (1) + gamma-L-Glutamylputrescine (1)	1	R07414	6.3.1.11	smc01973	PuuA	Predicted	Dunn 2015
rxn05124	gamma-glutamylputrescine oxidoreductase	cpd00001_c0 (1) + cpd00007_c0 (1) + cpd11340_c0 (1) <==> cpd00013_c0 (1) + cpd00025_c0 (1) + cpd11341_c0 (1)	H2O_c0 (1) + O2_c0 (1) + gamma-L-Glutamylputrescine (1) <==> NH3_c0 (1) + H2O2_c0 (1) + gamma-Glutamyl-gamma-aminobutyraldehyde (1)	1		1.4.3.-	smc01972	PuuB	Predicted	Dunn 2015
rxn05126	gamma-glutamyl-gamma-aminobutyraldehyde dehydrogenase	cpd00001_c0 (1) + cpd00003_c0 (1) + cpd11341_c0 (1) <==> cpd00004_c0 (1) + cpd00067_c0 (2) + cpd11408_c0 (1)	H2O_c0 (1) + NAD_c0 (1) + gamma-Glutamyl-gamma-aminobutyraldehyde (1) <==> NADH_c0 (1) + H_c0 (2) + gamma-Glutamyl-gamma-aminobutyrate (1)	1		1.2.1.-	smc01971	PuuC	Predicted	Dunn 2015
SINK_cpd11408_c0	N-gamma-glutamyl-aminobutyrate	cpd11408_c0 (1) ==> cpd11408_b (1)	gamma-Glutamyl-gamma-aminobutyrate (1) ==> gamma-Glutamyl-gamma-aminobutyrate (1)	0							An incomplete putrescine catabolic pathway was included. The last reaction was omitted. It is possible that the final enzyme is encoded in the genome based on homology, but the gene is not with the rest of the putrescine catabolism genes. However, Biolog growth experiments suggest that S. meliloti can catabolize agmatine but not putrescine (diCenzo et al 2014, Biondi et al 2009), consistent with …
L-serine catabolism
rxn00165	L-serine deaminase	cpd00054_c0 (1) ==> cpd00020_c0 (1) + cpd00013_c0 (1)	L_Serine_c0 (1) ==> Pyruvate_c0 (1) + NH3_c0 (1)	0	R00220	4.3.1.17	smc01256	Sda	Predicted
Nitrate and nitrite metabolism
rxn10121	Nitrate reductase cytoplasm	cpd00067_c0 (1) + cpd00209_c0 (1) + cpd00982_c0 (1) <==> cpd00075_c0 (1) + cpd00067_e0 (2) + cpd00001_c0 (1) + cpd00015_c0 (1)	H_c0 (1) + Nitrate_c0 (1) + FADH2_c0 (1) <==> Nitrite_c0 (1) + H_e0 (2) + H2O_c0 (1) + FAD_c0 (1)	0		1.7.99.4	smb20986	NarB	Experimental but incomplete	Kiss et al 1979
rxn00568	Nitrite reductase _ NH3	cpd00075_c0 (1) + cpd00067_c0 (5) + cpd00004_c0 (3) ==> cpd00013_c0 (1) + cpd00001_c0 (2) + cpd00003_c0 (3)	Nitrite_c0 (1) + H_c0 (5) + NADH_c0 (3) ==> NH3_c0 (1) + H2O_c0 (2) + NAD_c0 (3)	0		1.7.1.4	(smb20985 and smb20984)	(NirD and NirB)	Predicted		Predicted based on homology. However, pSymB is required for growth with nitrate and nitrite (diCenzo et al 2014), although this could be independent of this these genes.
rxn10120	Nitrate reductase periplasm	cpd00067_c0 (2) + cpd15561_c0 (1) + cpd00209_e0 (1) ==> cpd00075_e0 (1) + cpd00067_e0 (2) + cpd00001_e0 (1) + cpd15560_c0 (1)	H_c0 (2) + Ubiquinol_8_c0 (1) + Nitrate_e0 (1) ==> Nitrite_e0 (1) + H_e0 (2) + H2O_e0 (1) + Ubiquinone_8_c0 (1)	0		1.7.99.4	(sma1236 and sma1233 and sma1232 and sma1239 and sma1241 and sma1240)	(NapA and NapB and NapC and NapD and NapE and NapF)	Experimental but incomplete	Chan and McCormick 2004; Torres et al 2014	Proteins encoded by this cluster have been shown to have the indicated function, but it was not examined if all of the included genes are essential.
rxn05890	Nitrite reductase _ NO2	cpd00418_e0 (1) + cpd00001_e0 (1) + cpd00109_c0 (1) <==> cpd00110_c0 (1) + cpd00075_e0 (1) + cpd00067_e0 (2)	NO_e0 (1) + H2O_e0 (1) + Cytochrome_c3_c0 (1) <==> Cytochrome_c2_c0 (1) + Nitrite_e0 (1) + H_e0 (2)	1		1.7.2.1	(sma1250 and sma1247)	(NirK and NirV)	Experimental	Chan and McCormick 2004; Torres et al 2014
rxn01806	Nitrous oxide reductase	cpd00418_e0 (2) + cpd00067_e0 (2) + cpd00110_c0 (2) <==> cpd00001_e0 (1) + cpd00109_c0 (2) + cpd00659_e0 (1)	NO_e0 (2) + H_e0 (2) + Cytochrome_c2_c0 (2) <==> H2O_e0 (1) + Cytochrome_c3_c0 (2) + Nitrous_oxide_e0 (1)	1		1.7.99.7	(sma1276 and sma1273 and sma1272 and sma1269 and sma1279)	(NorC and NorB and NorQ and NorD and NorE)	Experimental but incomplete	Chan and McCormick 2004; Torres et al 2014	Proteins encoded by this cluster have been shown to have the indicated function, but it was not examined if all of the included genes are essential.
rxn11937	Nitrogen_oxidoreductase_N2O_forming_c0	cpd00110_c0 (2) + cpd00659_e0 (1) + cpd00067_c0 (2) ==> cpd00001_e0 (1) + cpd00528_e0 (1) + cpd00109_c0 (2)	Cytochrome_c2_c0 (2) + Nitrous_oxide_e0 (1) + H_c0 (2) ==> H2O_e0 (1) + N2 gas_e0 (1) + Cytochrome_c3_c0 (2)	0		1.7.99.6	(sma1182 and sma1183 and sma1184 and sma1185 and sma1186 and sma1188)	(NosZ and NosD and NosF and NosY and NosL and NosX)	Experimental but incomplete	Chan and McCormick 2004; Torres et al 2014	Proteins encoded by this cluster have been shown to have the indicated function, but it was not examined if all of the included genes are essential.
Fatty acid degradation
rxn06033	Hexadecanoyl-ACP hydrolase	cpd00001_c0 (1) + cpd11476_c0 (1) ==> cpd00067_c0 (1) + cpd00214_c0 (1) + cpd11493_c0 (1)	H2O_c0 (1) + hexadecanoyl_acp_c0 (1) ==> H_c0 (1) + Palmitate_c0 (1) + ACP_c0 (1)	0	R01706	3.1.2.14	Unknown	Unknown
rxn00947	Hexadecanate_CoA ligase	cpd00002_c0 (1) + cpd00214_c0 (1) + cpd00010_c0 (1) ==> cpd00134_c0 (1) + cpd00018_c0 (1) + cpd00012_c0 (1)	ATP_c0 (1) + Palmitate_c0 (1) + CoA_c0 (1) ==> Palmitoyl_CoA_c0 (1) + AMP_c0 (1) + PPi_c0 (1)	0	R01280	6.2.1.3	smc02162	FadD	Experimental	Pech-Canul et al 2011
rxnFAD1	Hexadecanoyl-CoA dehydrogenase	cpd00067_c0 (1) + cpd00134_c0 (1) + cpd00015_c0 (1) <==> cpd03126_c0 (1) + cpd00982_c0 (1)	H_c0 (1) + Palmitoyl_CoA_c0 (1) + FAD_c0 (1) <==> 2E_Hexadecenoyl_CoA_c0 (1) + FADH2_c0 (1)	1	R00392	1.3.8.7	smc02229	FadE	Predicted
rxn03240	trans-Hexadec-2-enoyl-CoA hydratase	cpd03126_c0 (1) + cpd00001_c0 (1) <==> cpd03113_c0 (1)	2E_Hexadecenoyl_CoA_c0 (1) + H2O_c0 (1) <==> S_3_Hydroxyhexadecanoyl_CoA_c0 (1)	1	R02685	4.2.1.17	smc02227	FadB	Predicted
rxnFAD3	(S)-3-Hydroxyhexadecanoyl-CoA dehydrogenase	cpd03113_c0 (1) + cpd00003_c0 (1) <==> cpd00004_c0 (1) + cpd00067_c0 (1) + cpd03114_c0 (1)	S_3_Hydroxyhexadecanoyl_CoA_c0 (1) + NAD_c0 (1) <==> NADH_c0 (1) + H_c0 (1) + 3_Oxopalmitoyl_CoA_c0 (1)	1	R01778	1.1.1.35	smc02227	FadB	Predicted
rxnFAD4	3-Oxohexadecanoyl-CoA cleavage	cpd01695_c0 (1) + cpd00022_c0 (1) <==> cpd00010_c0 (1) + cpd03114_c0 (1)	Myristoyl_CoA_c0 (1) + Acetyl_CoA_c0 (1) <==> CoA_c0 (1) + 3_Oxopalmitoyl_CoA_c0 (1)	1	R00391	2.3.1.16	smc02228	FadA	Predicted
rxnFAD5	Tetradecanoyl-CoA dehydrogenase	cpd01695_c0 (1) + cpd00015_c0 (1) + cpd00067_c0 (1) <==> cpd03127_c0 (1) + cpd00982_c0 (1)	Myristoyl_CoA_c0 (1) + FAD_c0 (1) + H_c0 (1) <==> 2E_Tetradecenoyl_CoA_c0 (1) + FADH2_c0 (1)	1	R00392	1.3.8.7	smc02229	FadE	Predicted
rxn03241	trans-Tetradec-2-enoyl-CoA hydratase	cpd03127_c0 (1) + cpd00001_c0 (1) <==> cpd03115_c0 (1)	2E_Tetradecenoyl_CoA_c0 (1) + H2O_c0 (1) <==> S_3_Hydroxytetradecanoyl_CoA_c0 (1)	1	R02685	4.2.1.17	smc02227	FadB	Predicted
rxnFAD7	(S)-3-Hydroxytetradecanoyl-CoA dehydrogenase	cpd03115_c0 (1) + cpd00003_c0 (1) <==> cpd00004_c0 (1) + cpd00067_c0 (1) + cpd12689_c0 (1)	S_3_Hydroxytetradecanoyl_CoA_c0 (1) + NAD_c0 (1) <==> NADH_c0 (1) + H_c0 (1) + 3_Oxotetradecanoyl_CoA_c0 (1)	1	R01778	1.1.1.35	smc02227	FadB	Predicted
rxnFAD8	3-Oxotetradecanoyl-CoA cleavage	cpd01260_c0 (1) + cpd00022_c0 (1) <==> cpd00010_c0 (1) + cpd12689_c0 (1)	Lauroyl_CoA_c0 (1) + Acetyl_CoA_c0 (1) <==> CoA_c0 (1) + 3_Oxotetradecanoyl_CoA_c0 (1)	1	R00391	2.3.1.16	smc02228	FadA	Predicted
rxnFAD9	Dodecanoyl-CoA dehydrogenase	cpd01260_c0 (1) + cpd00015_c0 (1) + cpd00067_c0 (1) <==> cpd02060_c0 (1) + cpd00982_c0 (1)	Lauroyl_CoA_c0 (1) + FAD_c0 (1) + H_c0 (1) <==> 2E_Dodecenoyl_CoA_c0 (1) + FADH2_c0 (1)	1	R00392	1.3.8.7	smc02229	FadE	Predicted
rxn02911	2-trans-Dodecenoyl-CoA hydratase	cpd02060_c0 (1) + cpd00001_c0 (1) <==> cpd03116_c0 (1)	2E_Dodecenoyl_CoA_c0 (1) + H2O_c0 (1) <==> S_3_Hydroxydodecanoyl_CoA_c0 (1)	1	R02685	4.2.1.17	smc02227	FadB	Predicted
rxnFAD11	(S)-3-Hydroxydodecanoyl-CoA dehydrogenase	cpd03116_c0 (1) + cpd00003_c0 (1) <==> cpd00004_c0 (1) + cpd00067_c0 (1) + cpd03117_c0 (1)	S_3_Hydroxydodecanoyl_CoA_c0 (1) + NAD_c0 (1) <==> NADH_c0 (1) + H_c0 (1) + 3_Oxododecanoyl_CoA_c0 (1)	1	R01778	1.1.1.35	smc02227	FadB	Predicted
rxnFAD12	3-Oxododecanoyl-CoA cleavage	cpd03128_c0 (1) + cpd00022_c0 (1) <==> cpd00010_c0 (1) + cpd03117_c0 (1)	Decanoyl_CoA_c0 (1) + Acetyl_CoA_c0 (1) <==> CoA_c0 (1) + 3_Oxododecanoyl_CoA_c0 (1)	1	R00391	2.3.1.16	smc02228	FadA	Predicted
rxnFAD13	Decanoyl-CoA dehydrogenase	cpd03128_c0 (1) + cpd00015_c0 (1) + cpd00067_c0 (1) <==> cpd03129_c0 (1) + cpd00982_c0 (1)	Decanoyl_CoA_c0 (1) + FAD_c0 (1) + H_c0 (1) <==> 2E_Decenoyl_CoA_c0 (1) + FADH2_c0 (1)	1	R00392	1.3.8.7	smc02229	FadE	Predicted
rxn03245	trans-Dec-2-enoyl-CoA hydratase	cpd03129_c0 (1) + cpd00001_c0 (1) <==> cpd03118_c0 (1)	2E_Decenoyl_CoA_c0 (1) + H2O_c0 (1) <==> S_Hydroxydecanoyl_CoA_c0 (1)	1	R02685	4.2.1.17	smc02227	FadB	Predicted
rxnFAD15	(S)-3-Hydroxydecanoyl-CoA dehydrogenase	cpd03118_c0 (1) + cpd00003_c0 (1) <==> cpd00004_c0 (1) + cpd00067_c0 (1) + cpd03119_c0 (1)	S_Hydroxydecanoyl_CoA_c0 (1) + NAD_c0 (1) <==> NADH_c0 (1) + H_c0 (1) + 3_Oxodecanoyl_CoA_c0 (1)	1	R01778	1.1.1.35	smc02227	FadB	Predicted
rxnFAD16	3-Oxodecanoyl-CoA cleavage	cpd01335_c0 (1) + cpd00022_c0 (1) <==> cpd00010_c0 (1) + cpd03119_c0 (1)	Octanoyl_CoA_c0 (1) + Acetyl_CoA_c0 (1) <==> CoA_c0 (1) + 3_Oxodecanoyl_CoA_c0 (1)	1	R00391	2.3.1.16	smc02228	FadA	Predicted
rxnFAD17	Octanoyl-CoA dehydrogenase	cpd01335_c0 (1) + cpd00015_c0 (1) + cpd00067_c0 (1) <==> cpd03130_c0 (1) + cpd00982_c0 (1)	Octanoyl_CoA_c0 (1) + FAD_c0 (1) + H_c0 (1) <==> 2E_Octenoyl_CoA_c0 (1) + FADH2_c0 (1)	1	R00392	1.3.8.7	smc02229	FadE	Predicted
rxn03247	trans-Oct-2-enoyl-CoA hydratase	cpd03130_c0 (1) + cpd00001_c0 (1) <==> cpd03120_c0 (1)	2E_Octenoyl_CoA_c0 (1) + H2O_c0 (1) <==> S_Hydroxyoctanoyl_CoA_c0 (1)	1	R02685	4.2.1.17	smc02227	FadB	Predicted
rxnFAD19	(S)-3-Hydroxyoctanoyl-CoA dehydrogenase	cpd03120_c0 (1) + cpd00003_c0 (1) <==> cpd00004_c0 (1) + cpd00067_c0 (1) + cpd03121_c0 (1)	S_Hydroxyoctanoyl_CoA_c0 (1) + NAD_c0 (1) <==> NADH_c0 (1) + H_c0 (1) + 3_Oxooctanoyl_CoA_c0 (1)	1	R01778	1.1.1.35	smc02227	FadB	Predicted
rxnFAD20	3-Oxooctanoyl-CoA cleavage	cpd03124_c0 (1) + cpd00022_c0 (1) <==> cpd00010_c0 (1) + cpd03121_c0 (1)	Hexanoyl_CoA_c0 (1) + Acetyl_CoA_c0 (1) <==> CoA_c0 (1) + 3_Oxooctanoyl_CoA_c0 (1)	1	R00391	2.3.1.16	smc02228	FadA	Predicted
rxnFAD21	Hexanoyl-CoA dehydrogenase	cpd03124_c0 (1) + cpd00015_c0 (1) + cpd00067_c0 (1) <==> cpd03125_c0 (1) + cpd00982_c0 (1)	Hexanoyl_CoA_c0 (1) + FAD_c0 (1) + H_c0 (1) <==> 2E_Hexenoyl_CoA_c0 (1) + FADH2_c0 (1)	1	R00392	1.3.8.7	smc02229	FadE	Predicted
rxn03250	trans-Hex-2-enoyl-CoA hydratase	cpd03125_c0 (1) + cpd00001_c0 (1) <==> cpd03122_c0 (1)	2E_Hexenoyl_CoA_c0 (1) + H2O_c0 (1) <==> S_Hydroxyhexanoyl_CoA_c0 (1)	1	R02685	4.2.1.17	smc02227	FadB	Predicted
rxnFAD23	(S)-3-Hydroxyhexanoyl-CoA dehydrogenase	cpd03122_c0 (1) + cpd00003_c0 (1) <==> cpd00004_c0 (1) + cpd00067_c0 (1) + cpd03123_c0 (1)	S_Hydroxyhexanoyl_CoA_c0 (1) + NAD_c0 (1) <==> NADH_c0 (1) + H_c0 (1) + 3_Oxohexanoyl_CoA_c0 (1)	1	R01778	1.1.1.35	smc02227	FadB	Predicted
rxnFAD24	3-Oxohexanoyl-CoA cleavage	cpd00120_c0 (1) + cpd00022_c0 (1) <==> cpd00010_c0 (1) + cpd03123_c0 (1)	Butyryl_CoA_c0 (1) + Acetyl_CoA_c0 (1) <==> CoA_c0 (1) + 3_Oxohexanoyl_CoA_c0 (1)	1	R00391	2.3.1.16	smc02228	FadA	Predicted
rxn00872	Butanoyl-CoA dehydrogenase	cpd00120_c0 (1) + cpd00015_c0 (1) + cpd00067_c0 (1) <==> cpd00650_c0 (1) + cpd00982_c0 (1)	Butyryl_CoA_c0 (1) + FAD_c0 (1) + H_c0 (1) <==> Crotonyl_CoA_c0 (1) + FADH2_c0 (1)	1	R00392	1.3.8.7	smc02229	FadE	Predicted
rxn02167	trans-But-2-enoyl-CoA hydratase	cpd00650_c0 (1) + cpd00001_c0 (1) <==> cpd00842_c0 (1)	Crotonyl_CoA_c0 (1) + H2O_c0 (1) <==> S_3_Hydroxybutyryl_CoA_c0 (1)	1	R02685	4.2.1.17	smc02227	FadB	Predicted
rxnFAD27	(S)-3-Hydroxybutanoyl-CoA dehydrogenase	cpd00842_c0 (1) + cpd00003_c0 (1) <==> cpd00004_c0 (1) + cpd00067_c0 (1) + cpd00279_c0 (1)	S_3_Hydroxybutyryl_CoA_c0 (1) + NAD_c0 (1) <==> NADH_c0 (1) + H_c0 (1) + Acetoacetyl_CoA_c0 (1)	1	R01778	1.1.1.35	smc02227	FadB	Predicted
Pyrimidine catabolism
rxn00709	Uridine 5'-phosphotransferase	cpd00002_c0 (1) + cpd00249_c0 (1) <==> cpd00008_c0 (1) + cpd00091_c0 (1) + cpd00067_c0 (1)	ATP_c0 (1) + Uridine_c0 (1) <==> ADP_c0 (1) + UMP_c0 (1) + H_c0 (1)	0	R00964	2.7.1.48	Unknown	Unknown
rxn01145	dTMP phosphatase	cpd00001_c0 (1) + cpd00298_c0 (1) ==> cpd00184_c0 (1) + cpd00009_c0 (1)	H2O_c0 (1) + dTMP_c0 (1) ==> Thymidine_c0 (1) + Phosphate_c0 (1)	0	R01569	3.1.3.5	(smc04018 or smc02063)	(Smc04018 or SurE)	Predicted
rxn01146	Thymidine deoxyribosyltransferase	cpd00184_c0 (1) + cpd00009_c0 (1) <==> cpd00151_c0 (1) + cpd00509_c0 (1)	Thymidine_c0 (1) + Phosphate_c0 (1) <==> Thymine_c0 (1) + deoxyribose_1_phosphate_c0 (1)	1	R01570	2.4.2.4	smc04122	DeoA	Predicted
rxn01028	5_6-Dihydrothymine dehydrogenase	cpd00673_c0 (1) + cpd00006_c0 (1) <==> cpd00151_c0 (1) + cpd00067_c0 (1) + cpd00005_c0 (1)	Dihydrothymine_c0 (1) + NADP_c0 (1) <==> Thymine_c0 (1) + H_c0 (1) + NADPH_c0 (1)	1	R01415	1.3.1.2	(smc01814 and smc01815)	(Smc01814 and Smc01815)	Predicted
rxn02190	5_6-Dihydrothymine deaminase	cpd00673_c0 (1) + cpd00001_c0 (1) ==> cpd00067_c0 (1) + cpd03034_c0 (1)	Dihydrothymine_c0 (1) + H2O_c0 (1) ==> H_c0 (1) + 3_Ureidoisobutyrate_c0 (1)	0	R03055	3.5.2.2	smc01821	Dht	Predicted
rxn03188	3-Ureidoisobutyrate deaminase	cpd00067_c0 (2) + cpd00001_c0 (1) + cpd03034_c0 (1) ==> cpd03063_c0 (1) + cpd00013_c0 (1) + cpd00011_c0 (1)	H_c0 (2) + H2O_c0 (1) + 3_Ureidoisobutyrate_c0 (1) ==> 3_Aminoisobutanoate_c0 (1) + NH3_c0 (1) + CO2_c0 (1)	0	R04666	3.5.1.6	smc01820	Smc01820	Predicted
rxn02925b_c0	Alanine 3-oxopropanoate aminotransferase	cpd00287_c0 (1) + cpd00035_c0 (1) <==> cpd03063_c0 (1) + cpd00020_c0 (1)	3_Oxo_2_methylpropanoate_c0 (1) + L_Alanine_c0 (1) <==> 3_Aminoisobutanoate_c0 (1) + Pyruvate_c0 (1)	1	R04187	2.6.1.18	(smc04388 or smc01534)	(Smc04388 or Smc01534)	Predicted		This reaction is included for degradation of the 3-aminoisobutanoate produced in the previous reaction.
Purine catabolism
rxn01127	dAMP kinase	cpd00294_c0 (1) + cpd00002_c0 (1) <==> cpd00177_c0 (1) + cpd00008_c0 (1)	dAMP_c0 (1) + ATP_c0 (1) <==> dADP_c0 (1) + ADP_c0 (1)	1	R01547	2.7.4.3	smc01288	Adk	Experimental	diCenzo et al 2018a
rxn01507	dAMP phosphatase	cpd00294_c0 (1) + cpd00001_c0 (1) <==> cpd00438_c0 (1) + cpd00009_c0 (1)	dAMP_c0 (1) + H2O_c0 (1) <==> Deoxyadenosine_c0 (1) + Phosphate_c0 (1)	1	R02088	3.1.3.5	(smc04018 and smc02063)	(Smc04018 or SurE)	Predicted
rxn01858	Deoxyadenosine deaminase	cpd00438_c0 (1) + cpd00067_c0 (1) + cpd00001_c0 (1) ==> cpd00013_c0 (1) + cpd03279_c0 (1)	Deoxyadenosine_c0 (1) + H_c0 (1) + H2O_c0 (1) ==> NH3_c0 (1) + Deoxyinosine_c0 (1)	0	R02556	3.5.4.4	smc04120	Add	Predicted
rxn01985	Deoxyinosine ribosyltransferase	cpd03279_c0 (1) + cpd00009_c0 (1) <==> cpd00226_c0 (1) + cpd00509_c0 (1)	Deoxyinosine_c0 (1) + Phosphate_c0 (1) <==> HYXN_c0 (1) + deoxyribose_1_phosphate_c0 (1)	1	R02748	2.4.2.4	smc04123	DeoD	Predicted
rxn01859	Deoxyadenosine ribosyltransferase	cpd00438_c0 (1) + cpd00009_c0 (1) <==> cpd00128_c0 (1) + cpd00509_c0 (1)	Deoxyadenosine_c0 (1) + Phosphate_c0 (1) <==> Adenine_c0 (1) + deoxyribose_1_phosphate_c0 (1)	1	R02557	2.4.2.4	smc04123	DeoD	Predicted
rxn00926	Adenine deaminase	cpd00067_c0 (1) + cpd00128_c0 (1) + cpd00001_c0 (1) ==> cpd00226_c0 (1) + cpd00013_c0 (1)	H_c0 (1) + Adenine_c0 (1) + H2O_c0 (1) ==> HYXN_c0 (1) + NH3_c0 (1)	0	R01244	3.5.4.2	(sma1718 or smc01533 or smb21278 or sma1715)	(AdeC4 or AdeC1 or AdeC2 or AdeC3)	Predicted
rxn01297	Hypoxanthine dehydrogenase	cpd00226_c0 (1) + cpd00001_c0 (1) + cpd00003_c0 (1) <==> cpd00067_c0 (1) + cpd00309_c0 (1) + cpd00004_c0 (1)	HYXN_c0 (1) + H2O_c0 (1) + NAD_c0 (1) <==> H_c0 (1) + XAN_c0 (1) + NADH_c0 (1)	1	R01768	1.1.1.204	((smb21286 or smb21011) and (smb21287 or smb20846))	((XdhA1 or XdhA2) and (XdhB1 or XdhB2))	Predicted
rxn00139	AMP phosphoribosyltransferase	cpd00128_c0 (1) + cpd00103_c0 (1) ==> cpd00018_c0 (1) + cpd00012_c0 (1)	Adenine_c0 (1) + PRPP_c0 (1) ==> AMP_c0 (1) + PPi_c0 (1)	0	R00190	2.4.2.7	smc02698	Apt	Predicted
rxn00131	AMP phosphoribohydrolase	cpd00018_c0 (1) + cpd00001_c0 (1) <==> cpd00128_c0 (1) + cpd00101_c0 (1)	AMP_c0 (1) + H2O_c0 (1) <==> Adenine_c0 (1) + ribose_5_phosphate_c0 (1)	1	R00182	3.2.2.4	smc02386	Amn	Predicted
rxn00132	AMP phosphatase	cpd00018_c0 (1) + cpd00001_c0 (1) ==> cpd00182_c0 (1) + cpd00009_c0 (1)	AMP_c0 (1) + H2O_c0 (1) ==> Adenosine_c0 (1) + Phosphate_c0 (1)	0	R00183	3.1.3.5	(smc04018 and smc02063)	(Smc04018 or SurE)	Predicted
rxn01138	Adenosine ribosyltransferase	cpd00182_c0 (1) + cpd00009_c0 (1) <==> cpd00475_c0 (1) + cpd00128_c0 (1)	Adenosine_c0 (1) + Phosphate_c0 (1) <==> Ribose_1_phosphate_c0 (1) + Adenine_c0 (1)	1	R01561	2.4.2.1	smc04123	DeoD	Predicted
rxn00927	Adenosine ribohydrolase	cpd00001_c0 (1) + cpd00182_c0 (1) ==> cpd00105_c0 (1) + cpd00128_c0 (1)	H2O_c0 (1) + Adenosine_c0 (1) ==> D_Ribose_c0 (1) + Adenine_c0 (1)	0	R01245	3.2.2.8	(smc03175 or smc01105 or smb21277)	(Smc03175 or Smc01105 or Smb21277)	Predicted
rxn00836	IMP pyrophosphate phosphoribosyltransferase	cpd00226_c0 (1) + cpd00103_c0 (1) ==> cpd00114_c0 (1) + cpd00012_c0 (1)	HYXN_c0 (1) + PRPP_c0 (1) ==> IMP_c0 (1) + PPi_c0 (1)	0	R01132	2.4.2.8	smc00719	Hpt	Predicted
rxn00831	IMP phosphatase	cpd00114_c0 (1) + cpd00001_c0 (1) ==> cpd00246_c0 (1) + cpd00009_c0 (1)	IMP_c0 (1) + H2O_c0 (1) ==> Inosine_c0 (1) + Phosphate_c0 (1)	0	R01126	3.1.3.5	(smc04018 and smc02063)	(Smc04018 or SurE)	Predicted
rxn01358	Inosine ribosyltransferase	cpd00246_c0 (1) + cpd00009_c0 (1) <==> cpd00475_c0 (1) + cpd00226_c0 (1)	Inosine_c0 (1) + Phosphate_c0 (1) <==> Ribose_1_phosphate_c0 (1) + HYXN_c0 (1)	1	R01863	2.4.2.15	smc04123	DeoD	Predicted
rxn01509	dGMP kinase	cpd00296_c0 (1) + cpd00002_c0 (1) <==> cpd00295_c0 (1) + cpd00008_c0 (1)	dGMP_c0 (1) + ATP_c0 (1) <==> dGDP_c0 (1) + ADP_c0 (1)	1	R02090	2.7.4.8	smc00577	Gmk	Predicted
rxn01445	dGMP phosphatase	cpd00296_c0 (1) + cpd00001_c0 (1) ==> cpd00009_c0 (1) + cpd00277_c0 (1)	dGMP_c0 (1) + H2O_c0 (1) ==> Phosphate_c0 (1) + Deoxyguanosine_c0 (1)	0	R01968	3.1.3.5	(smc04018 and smc02063)	(Smc04018 or SurE)	Predicted
rxn01446	Deoxyguanosine ribosyltransferase	cpd00009_c0 (1) + cpd00277_c0 (1) <==> cpd00207_c0 (1) + cpd00509_c0 (1)	Phosphate_c0 (1) + Deoxyguanosine_c0 (1) <==> Guanine_c0 (1) + deoxyribose_1_phosphate_c0 (1)	1	R01969	2.4.2.4	smc04123	DeoD	Predicted
rxn01225	Guanine deaminase	cpd00207_c0 (1) + cpd00067_c0 (1) + cpd00001_c0 (1) ==> cpd00309_c0 (1) + cpd00013_c0 (1)	Guanine_c0 (1) + H_c0 (1) + H2O_c0 (1) ==> XAN_c0 (1) + NH3_c0 (1)	0	R01676	3.5.4.3	(smb20849 or smb21293)	(GuaD2 or GuaD1)	Predicted
rxn00915	GMP phosphoribosyltransferase	cpd00207_c0 (1) + cpd00103_c0 (1) ==> cpd00126_c0 (1) + cpd00012_c0 (1)	Guanine_c0 (1) + PRPP_c0 (1) ==> GMP_c0 (1) + PPi_c0 (1)	0	R01229	2.4.2.7	smc00945	Gpt	Predicted
rxn00913	GMP phosphatase	cpd00126_c0 (1) + cpd00001_c0 (1) ==> cpd00009_c0 (1) + cpd00311_c0 (1)	GMP_c0 (1) + H2O_c0 (1) ==> Phosphate_c0 (1) + Guanosine_c0 (1)	0	R01227	3.1.3.5	(smc04018 and smc02063)	(Smc04018 or SurE)	Predicted
rxn01548	Guanosine ribosyltransferase	cpd00009_c0 (1) + cpd00311_c0 (1) <==> cpd00475_c0 (1) + cpd00207_c0 (1)	Phosphate_c0 (1) + Guanosine_c0 (1) <==> Ribose_1_phosphate_c0 (1) + Guanine_c0 (1)	1	R02147	2.4.2.15	smc04123	DeoD	Predicted
rxn01226	Guanosine ribohydrolase	cpd00001_c0 (1) + cpd00311_c0 (1) ==> cpd00207_c0 (1) + cpd00105_c0 (1)	H2O_c0 (1) + Guanosine_c0 (1) ==> Guanine_c0 (1) + D_Ribose_c0 (1)	0	R01677	3.2.2.8	(smc03175 or smc01105 or smb21277)	(Smc03175 or Smc01105 or Smb21277)	Predicted
rxn01544	XMP phosphoribosyltransferase	cpd00309_c0 (1) + cpd00103_c0 (1) ==> cpd00497_c0 (1) + cpd00012_c0 (1)	XAN_c0 (1) + PRPP_c0 (1) ==> XMP_c0 (1) + PPi_c0 (1)	0	R02142	2.4.2.22	smc00945	Gpt	Predicted
rxn01961	XMP phosphatase	cpd00001_c0 (1) + cpd00497_c0 (1) ==> cpd01217_c0 (1) + cpd00009_c0 (1)	H2O_c0 (1) + XMP_c0 (1) ==> Xanthosine_c0 (1) + Phosphate_c0 (1)	0	R02719	3.1.3.5	(smc04018 and smc02063)	(Smc04018 or SurE)	Predicted
rxn01649	Xanthosine ribosyltransferase	cpd01217_c0 (1) + cpd00009_c0 (1) <==> cpd00475_c0 (1) + cpd00309_c0 (1)	Xanthosine_c0 (1) + Phosphate_c0 (1) <==> Ribose_1_phosphate_c0 (1) + XAN_c0 (1)	1	R02297	2.4.2.1	smc04123	DeoD	Predicted
rxn01545	Xanthosine ribohydrolase	cpd00001_c0 (1) + cpd01217_c0 (1) ==> cpd00105_c0 (1) + cpd00309_c0 (1)	H2O_c0 (1) + Xanthosine_c0 (1) ==> D_Ribose_c0 (1) + XAN_c0 (1)	0	R02143	3.2.2.8	(smc03175 or smc01105 or smb21277)	(Smc03175 or Smc01105 or Smb21277)	Predicted
rxn01522	Xanthine dehydrogenase	cpd00309_c0 (1) + cpd00001_c0 (1) + cpd00003_c0 (1) ==> cpd00067_c0 (1) + cpd00300_c0 (1) + cpd00004_c0 (1)	XAN_c0 (1) + H2O_c0 (1) + NAD_c0 (1) ==> H_c0 (1) + Urate_c0 (1) + NADH_c0 (1)	0	R02103	1.1.1.204	((smb21286 or smb21011) and (smb21287 or smb20846))	((XdhA1 or XdhA2) and (XdhB1 or XdhB2))	Experimental	Sukdeo and Charles 2003
rxn09370	Uricase	cpd00001_c0 (2) + cpd00007_c0 (1) + cpd00300_c0 (1) ==> cpd00011_c0 (1) + cpd00025_c0 (1) + cpd01092_c0 (1)	H2O_c0 (2) + O2_c0 (1) + Urate_c0 (1) ==> CO2_c0 (1) + H2O2_c0 (1) + Allantoin_c0 (1)	0		1.7.3.3	smc01534	Smc01534	Predicted		This enzyme actually produces 5-hydroxyisourate, which spontaneously degrades to allantoin and CO2.
rxn01748	Allantoin deaminase	cpd01092_c0 (1) + cpd00001_c0 (1) <==> cpd00067_c0 (1) + cpd00388_c0 (1)	Allantoin_c0 (1) + H2O_c0 (1) <==> H_c0 (1) + Allantoate_c0 (1)	1	R02424	3.5.2.5	Unknown	Unknown
rxn01746	Allantoate deaminase	cpd00001_c0 (1) + cpd00388_c0 (1) <==> cpd00073_c0 (1) + cpd00465_c0 (1)	H2O_c0 (1) + Allantoate_c0 (1) <==> Urea_c0 (1) + Ureidoglycolate_c0 (1)	1	R02422	3.5.3.4	smb21283	Smb21283	Predicted
rxn00562	(-)-Ureidoglycolate urea-lyase	cpd00465_c0 (1) <==> cpd00040_c0 (1) + cpd00073_c0 (1)	Ureidoglycolate_c0 (1) <==> Glyoxalate_c0 (1) + Urea_c0 (1)	1		4.3.2.3	(smb20873 or smb20677)	(AllA1 or AllA2)	Predicted
rxn00101	Urease	cpd00067_c0 (2) + cpd00073_c0 (1) + cpd00001_c0 (1) ==> cpd00013_c0 (2) + cpd00011_c0 (1)	H_c0 (2) + Urea_c0 (1) + H2O_c0 (1) ==> NH3_c0 (2) + CO2_c0 (1)	0	R00131	3.5.1.5	(smc01939 and smc01941 and smc01837 and smc01942 and smc01831 and smc01830 and smc01832)	(UreB and UreA and UreC and UreD and UreF and UreG and UreE)	Experimental but incomplete	Miksch et al 1994; Miksch 1994	The involvment of UreA-D in urease activity have been demonstrated in S. meliloti, but not the other genes.
Dipeptide catabolism
rxn12638	Gly_pro dipeptidase	cpd11588_c0 (1) + cpd00001_c0 (1) <==> cpd00129_c0 (1) + cpd00033_c0 (1)	gly_pro_L_c0 (1) + H2O_c0 (1) <==> L_Proline_c0 (1) + Glycine_c0 (1)	1			(smc02825 or sma1473 or smc02370 or smc00585)	(Smc02825 or Sma1473 or Smc02370 or Smc00585)	Predicted
rxn12637	Gly_asp dipeptidase	cpd11589_c0 (1) + cpd00001_c0 (1) <==> cpd00041_c0 (1) + cpd00033_c0 (1)	gly_asp_L_c0 (1) + H2O_c0 (1) <==> L_Aspartate_c0 (1) + Glycine_c0 (1)	1			(smc02825 or smc02370 or smc00585)	(Smc02825 or Smc02370 or Smc00585)	Predicted
rxn12634	Gy_glu dipeptidase	cpd00001_c0 (1) + cpd11592_c0 (1) <==> cpd00023_c0 (1) + cpd00033_c0 (1)	H2O_c0 (1) + gly_glu_L_c0 (1) <==> L_Glutamate_c0 (1) + Glycine_c0 (1)	1			(smc02825 or smc02370 or smc00585)	(Smc02825 or Smc02370 or Smc00585)	Predicted
rxn12633	Ala_Asp dipeptidase	cpd00001_c0 (1) + cpd11593_c0 (1) <==> cpd00041_c0 (1) + cpd00035_c0 (1)	H2O_c0 (1) + ala_L_asp_L_c0 (1) <==> L_Aspartate_c0 (1) + L_Alanine_c0 (1)	1			(smc02825 or smc02370 or smc00585)	(Smc02825 or Smc02370 or Smc00585)	Predicted
rxn12639	Ala_Gln dipeptidase	cpd00001_c0 (1) + cpd11587_c0 (1) <==> cpd00053_c0 (1) + cpd00035_c0 (1)	H2O_c0 (1) + Ala_Gln_c0 (1) <==> L_Glutamine_c0 (1) + L_Alanine_c0 (1)	1			(smc02825 or sma1473 or smc02370 or smc00585)	(Smc02825 or Sma1473 or Smc02370 or Smc00585)	Predicted
rxn12640	Ala_Glu dipeptidase	cpd00001_c0 (1) + cpd11586_c0 (1) <==> cpd00023_c0 (1) + cpd00035_c0 (1)	H2O_c0 (1) + ala_L_glu_L_c0 (1) <==> L_Glutamate_c0 (1) + L_Alanine_c0 (1)	1			(smc02825 or smc02370 or smc00585)	(Smc02825 or Smc02370 or Smc00585)	Predicted
rxn12641	Ala_Gly dipeptidase	cpd00001_c0 (1) + cpd11585_c0 (1) <==> cpd00035_c0 (1) + cpd00033_c0 (1)	H2O_c0 (1) + L_alanylglycine_c0 (1) <==> L_Alanine_c0 (1) + Glycine_c0 (1)	1			(smc02825 or smc02370 or smc00585)	(Smc02825 or Smc02370 or Smc00585)	Predicted
rxn12642	Ala_His dipeptidase	cpd00001_c0 (1) + cpd11584_c0 (1) <==> cpd00119_c0 (1) + cpd00035_c0 (1)	H2O_c0 (1) + Ala_His_c0 (1) <==> L_Histidine_c0 (1) + L_Alanine_c0 (1)	1			(smc02825 or sma1473 or smc02370 or smc00585)	(Smc02825 or Sma1473 or Smc02370 or Smc00585)	Predicted
rxn12643	Ala_Leu dipeptidase	cpd00001_c0 (1) + cpd11583_c0 (1) ==> cpd00107_c0 (1) + cpd00035_c0 (1)	H2O_c0 (1) + Ala_Leu_c0 (1) ==> L_Leucine_c0 (1) + L_Alanine_c0 (1)	1			(smc02825 or smc02370 or smc00585)	(Smc02825 or Smc02370 or Smc00585)	Predicted
rxn12644	Ala_Thr dipeptidase	cpd00001_c0 (1) + cpd11582_c0 (1) <==> cpd00161_c0 (1) + cpd00035_c0 (1)	H2O_c0 (1) + ala_L_Thr_L_c0 (1) <==> L_Threonine_c0 (1) + L_Alanine_c0 (1)	1			(smc02825 or smc02370 or smc00585)	(Smc02825 or Smc02370 or Smc00585)	Predicted
rxn12646	Gly_gln dipeptidase	cpd00001_c0 (1) + cpd11580_c0 (1) <==> cpd00053_c0 (1) + cpd00033_c0 (1)	H2O_c0 (1) + Gly_Gln_c0 (1) <==> L_Glutamine_c0 (1) + Glycine_c0 (1)	1			(smc02825 or smc02370 or smc00585)	(Smc02825 or Smc02370 or Smc00585)	Predicted
rxn12635	Gly_met dipeptidase	cpd11591_c0 (1) + cpd00001_c0 (1) <==> cpd00060_c0 (1) + cpd00033_c0 (1)	Gly_Met_c0 (1) + H2O_c0 (1) <==> L_Methionine_c0 (1) + Glycine_c0 (1)	1			(smc02825 or smc02370 or smc00585)	(Smc02825 or Smc02370 or Smc00585)	Predicted
rxn12636	Met_ala dipeptidase	cpd00067_c0 (1) + cpd00001_c0 (1) + cpd11590_c0 (1) <==> cpd00060_c0 (1) + cpd00035_c0 (1)	H_c0 (1) + H2O_c0 (1) + met_L_ala_L_c0 (1) <==> L_Methionine_c0 (1) + L_Alanine_c0 (1)	1			(smc02825 or smc02370 or smc00585)	(Smc02825 or Smc02370 or Smc00585)	Predicted
rxn12645	Gly_asn dipeptidase	cpd11581_c0 (1) + cpd00001_c0 (1) <==> cpd00132_c0 (1) + cpd00033_c0 (1)	gly_asn_L_c0 (1) + H2O_c0 (1) <==> L_Asparagine_c0 (1) + Glycine_c0 (1)	1			(smc02825 or smc02370 or smc00585)	(Smc02825 or Smc02370 or Smc00585)	Predicted
Phosphatidylcholine alternate biosynthesis
rxnPC2	Phosphatidylcholine synthase (34:2)	cpdPG16_c0 (1) + cpd00098_c0 (1) <==> cpd00046_c0 (1) + cpdPC1_c0 (1) + cpd00067_c0 (1)	CDP-1-cis-vaccenoyl-2-palmitoleoyl-sn-glycerol-3-phosphate_c0 (1) + Choline_c0 (1) <==> CMP_c0 (1) + Phosphatidylcholine-1-cis-vaccenoyl-2-palmitoleoyl_c0 (1) + H_c0 (1)	1		2.7.8.24	smc00247	Pcs	Experimental	de Rudder et al 1999
rxnPC4	Phosphatidylcholine synthase (34:1)	cpdPG20_c0 (1) + cpd00098_c0 (1) <==> cpd00046_c0 (1) + cpdPC2_c0 (1) + cpd00067_c0 (1)	CDP-1-cis-vaccenoyl-2-palmitic-sn-glycerol-3-phosphate_c0 (1) + Choline_c0 (1) <==> CMP_c0 (1) + Phosphatidylcholine-1-cis-vaccenoyl-2-palmitic_c0 (1) + H_c0 (1)	1		2.7.8.24	smc00247	Pcs	Experimental	de Rudder et al 1999
rxnPC9	Phosphatidylcholine synthase (36:2)	cpdPG36_c0 (1) + cpd00098_c0 (1) <==> cpd00046_c0 (1) + cpdPC6_c0 (1) + cpd00067_c0 (1)	CDP-1-cis-vaccenoyl-2-cis-vaccenoyl-sn-glycerol-3-phosphate_c0 (1) + Choline_c0 (1) <==> CMP_c0 (1) + Phosphatidylcholine-1_2-cis-vaccenoyl_c0 (1) + H_c0 (1)	1		2.7.8.24	smc00247	Pcs	Experimental	de Rudder et al 1999
Galactoglucan biosynthesis
SOURCE_cpdEPSIIn_1_c0	Source of cpdEPSIIn_1_c0	cpdEPSIIn_1_b ==> cpdEPSIIn_1_c0	n-1 subunits galactoglucan_b ==> n-1 subunits galactoglucan_c0	0
rxnEPSG1	EPSII Galactosyltransferase	cpdEPSIIn_1_c0 (1) + cpd00043_c0 (1) <==> cpdEPSIIi1_c0 (1) + cpd00014_c0 (1) + cpd00067_c0 (1)	n-1 subunits galactoglucan_c0 (1) + UDP_galactose_c0 (1) <==> EPSII_intermediate_1_c0 (1) + UDP_c0 (1) + H_c0 (1)	1			(smb21320 and smb21313)	(WgaB and WgeB)	Experimental but incomplete	Becker et al 1997	All of the glycosyltransferases in rxnEPSG1 and rxnEPSG2 were identified in the galactoglucan biosynthetic gene cluster, and at least four are required for its biosynthesis. However, whether each enzyme catalyzes the reaction that is indicated in this file is unclear to us.
rxnEPSG2	EPSII Glucosyltransferase	cpdEPSIIi1_c0 (1) + cpd00026_c0 (1) <==> cpdEPSIIi2_c0 (1) + cpd00014_c0 (1) + cpd00067_c0 (1)	EPSII_intermediate_1_c0 (1) + UDP_glucose_c0 (1) <==> EPSII_intermediate_2_c0 (1) + UDP_c0 (1) + H_c0 (1)	1			(smb21320 and smb21318 and smb21311 and smb21308)	(WgaB and WgcA and WgeD and WgeG)	Experimental but incomplete	Becker et al 1997	All of the glycosyltransferases in rxnEPSG1 and rxnEPSG2 were identified in the galactoglucan biosynthetic gene cluster, and at least four are required for its biosynthesis. However, whether each enzyme catalyzes the reaction that is indicated in this file is unclear to us.
rxnEPSG3	EPSII acetylation	cpdEPSIIi2_c0 (1) + cpd00022_c0 (1) <==> cpdEPSIIi3_c0 (1) + cpd00010_c0 (1)	EPSII_intermediate_2_c0 (1) + Acetyl_CoA_c0 (1) <==> EPSII_intermediate_3_c0 (1) + CoA_c0 (1)	1			Unknown	Unknown
rxnEPSG4	EPSII pyruvylation	cpdEPSIIi3_c0 (1) + cpd00061_c0 (1) + cpd00001_c0 (1) <==> cpdESPII_c0 (1) + cpd00009_c0 (1)	EPSII_intermediate_3_c0 (1) + Phosphoenolpyruvate_c0 (1) + H2O_c0 (1) <==> n subunits galactoglucan (1) + Phosphate_c0 (1)	1			Unknown	Unknown
SINK_cpdESPII_c0	Sink for galactoglucan	cpdESPII_c0 (1) ==> cpdESPII_b (1)	n subunits galactoglucan (1) ==> galactoglucan_b (1)	0
DGTS biosynthesis
rxn05964	PC phospholipase C	cpdPC_c0 (1) + cpd00001_c0 (100) ==> cpd19004_c0 (1) + cpd00457_c0 (100)	Total PC lipids_c0 (1) + H2O_c0 (100) ==> 1_2_diacylglycerol_c0 (1) + O_Phosphocholine_c0 (100)	0	R01312	3.1.4.3	smc00171	PlcP	Experimental	Zavaleta-Pastor 2010	To our knowledge, the ratio of the DGTS compounds in S. meliloti have not been studied. Therefore, we have used the ratio of the PCs as they serve as a precursor. For simplicity, we have not prepared individual reactions for all the different sized DGTSs, instead using the combined PC compound (which represents 100 PC molecules) and converting it to a combined DGTS compound (that represents 100 D…
rxnDGTS1	S-adenosylmethionine-diacylglycerol 3-amino-3-carboxypropyl transferase	cpd19004_c0 (1) + cpd00017_c0 (100) <==> cpd19438_c0 (1) + cpd00147_c0 (100)	1_2_diacylglycerol_c0 (1) + S_Adenosyl_L_methionine_c0 (100) <==> Diacylglycerolhomoserine_c0 (1) + 5_Methylthioadenosine_c0 (100)	1	R09072		smc01848	BtaA	Experimental	Lópex-Lara et al 2005
rxnDGTS2	S-adenosylmethionine-diacylgycerolhomoserine-N-methlytransferase	cpd19438_c0 (1) + cpd00017_c0 (300) <==> cpd19439_c0 (1) + cpd00019_c0 (300)	Diacylglycerolhomoserine_c0 (1) + S_Adenosyl_L_methionine_c0 (300) <==> DGTS_c0 (1) + S_Adenosyl_homocysteine_c0 (300)	1	R09073		smc01847	BtaB	Experimental	Lópex-Lara et al 2005
SINK_DGTS_c0	DGTS_Sink	cpd19439_c0 (1) ==> cpd19439_b (1)	DGTS_c0 (1) ==> DGTS_b (1)	0							This reaction was added as no other reaction currently uses DGTS other than rxnDGTS2.
Glycine betaine biosynthesis
rxn04684	Phosphocholine phosphohydrolase	cpd00001_c0 (1) + cpd00457_c0 (1) ==> cpd00009_c0 (1) + cpd00098_c0 (1)	H2O_c0 (1) + O_Phosphocholine_c0 (1) ==> Phosphate_c0 (1) + Choline_c0 (1)	0	R06871	3.1.3.75	smc00127	BetC	Experimental	Østerås et al 1998
rxn10770	Choline dehydrogenase	cpd00003_c0 (1) + cpd00098_c0 (1) <==> cpd00067_c0 (1) + cpd00004_c0 (1) + cpd00447_c0 (1)	NAD_c0 (1) + Choline_c0 (1) <==> H_c0 (1) + NADH_c0 (1) + Betaine_aldehyde_c0 (1)	1	R08557	1.1.1.1	smc00093	BetA	Experimental	Pocard et al 1997
rxn01867	Betaine aldehyde dehydrogenase	cpd00001_c0 (1) + cpd00003_c0 (1) + cpd00447_c0 (1) ==> cpd00067_c0 (2) + cpd00540_c0 (1) + cpd00004_c0 (1)	H2O_c0 (1) + NAD_c0 (1) + Betaine_aldehyde_c0 (1) ==> H_c0 (2) + BET_c0 (1) + NADH_c0 (1)	0	R02565	1.2.1.8	smc00094	BetB	Experimental	Østerås et al 1998; Yurgel et al 2013
Putrescine, spermidine, and cadaverine (polyamines) biosynthesis
rxn00405	L-arginine decarboxylase	cpd00067_c0 (1) + cpd00051_c0 (1) ==> cpd00011_c0 (1) + cpd00152_c0 (1)	H_c0 (1) + L_Arginine_c0 (1) ==> CO2_c0 (1) + Agmatine_c0 (1)	0	R00566	4.1.1.19	(sma0682 or smc02983)	(Sma0682 or Smc02983)	Predicted	Dunn 2015
rxn00858	Agmatine_amidinohydrolase_c0	cpd00001_c0 (1) + cpd00152_c0 (1) ==> cpd00118_c0 (1) + cpd00073_c0 (1)	H2O_c0 (1) + Agmatine_c0 (1) ==> Putrescine_c0 (1) + Urea_c0 (1)	0	R01157	3.5.3.11	(smc01967 or smc01802)	(SpeB2 or SpeB)	Predicted	Dunn 2015
rxn00470	L-ornithine decarboxylase	cpd00067_c0 (1) + cpd00064_c0 (1) ==> cpd00118_c0 (1) + cpd00011_c0 (1)	H_c0 (1) + Ornithine_c0 (1) ==> Putrescine_c0 (1) + CO2_c0 (1)	0	R00670	4.1.1.17	(sma0680 or smc02983)	(Sma0680 or Smc02983)	Experimental	Becerra-Rivera et al 2018
rxn13085	Spermidine synthase	cpd00118_c0 (1) + cpd00017_c0 (1) ==> cpd00147_c0 (1) + cpd00011_c0 (1) + cpd00264_c0 (1)	Putrescine_c0 (1) + S_Adenosyl_L_methionine_c0 (1) ==> 5_Methylthioadenosine_c0 (1) + CO2_c0 (1) + Spermidine_c0 (1)	0			Unknown	Unknown
rxn00322	L-lysine decarboxylase	cpd00067_c0 (1) + cpd00039_c0 (1) ==> cpd00011_c0 (1) + cpd01155_c0 (1)	H_c0 (1) + L_Lysine_c0 (1) ==> CO2_c0 (1) + Cadaverine_c0 (1)	0	R00462	4.1.1.18	smc02983	Smc02983	Experimental	Becerra-Rivera et al 2018
SINK_cpd01155_c0	Sink for cadaverine	cpd01155_c0 (1) ==> cpd01155_b (1)	Cadaverine_c0 (1) ==> Cadaverine_b (1)	0
Rhizobactin biosynthesis and usage
rxn04786	Diaminobutyrate aminotransferase	cpd00023_c0 (1) + cpd00346_c0 (1) <==> cpd00024_c0 (1) + cpd02095_c0 (1)	L_Glutamate_c0 (1) + L_Aspartate4_semialdehyde_c0 (1) <==> 2_Oxoglutarate_c0 (1) + L-2,4-Diaminobutanoate_c0 (1)	1	R06977	2.6.1.76	sma2400	RhbA	Experimental	Lynch et al 2001
rxn07465	Diaminobutyrate decarboxylase	cpd00067_c0 (1) + cpd02095_c0 (1) <==> cpd00011_c0 (1) + cpd00726_c0 (1)	H_c0 (1) + L-2,4-Diaminobutanoate_c0 (1) <==> CO2_c0 (1) + 1,3-Diaminopropane_c0 (1)	1	R07650	4.1.1.86	sma2402	RhbB	Experimental	Lynch et al 2001
rxnRB1	1_3-diaminopropane monooxygenase	cpd00726_c0 (1) + cpd00005_c0 (1) + cpd00007_c0 (1) <==> cpd00006_c0 (1) + cpd00001_c0 (1) + cpdRHBC1_c0 (1)	1,3-Diaminopropane_c0 (1) + NADPH_c0 (1) + O2_c0 (1) <==> NADP_c0 (1) + H2O_c0 (1) + N4-hydroxy-1-aminopropane_c0 (1)	1			sma2408	RhbE	Experimental	Lynch et al 2001
rxnRB2	N4-hydroxy-1-aminopropane O-acetyltransferase	cpdRHBC1_c0 (1) + cpd00022_c0 (1) <==> cpd00010_c0 (1) + cpdRHBC2_c0 (1)	N4-hydroxy-1-aminopropane_c0 (1) + Acetyl_CoA_c0 (1) <==> CoA_c0 (1) + N4-acetyl-N4-hydroxy-1-aminopropane_c0 (1)	1			sma2406	RhbD	Experimental	Lynch et al 2001
rxnRB3	Rhizobactin 1021 core synthase	cpdRHBC2_c0 (2) + cpd00137_c0 (1) <==> cpd00001_c0 (2) + cpdRHBC3_c0 (1)	N4-acetyl-N4-hydroxy-1-aminopropane_c0 (2) + Citrate_c0 (1) <==> H2O_c0 (2) + Rhizobactin core_c0 (1)	1			(sma2404 and sma2410)	(RhbC and RhbF)	Experimental	Lynch et al 2001
rxnRB7	Decanoyl-ACP hydrolase	cpd11474_c0 (1) + cpd00001_c0 (2) + cpd00001_c0 (1) ==> cpd01107_c0 (1) + cpd11493_c0 (1) + cpd00067_c0 (1)	Decanoyl_ACP_c0 (1) + H2O_c0 (2) + H2O_c0 (1) ==> Decanoate_c0 (1) + ACP_c0 (1) + H_c0 (1)	0			Unknown	Unknown	Predicted		Added this reaction as a source of decanoate for rxnRB4, but this may not represent the correct source of the fatty acid chain.
rxnRB4	Rhizobactin 1021 synthase	cpdRHBC3_c0 (2) + cpd01107_c0 (1) <==> cpd00029_c0 (2) + cpdRHBC4_c0 (1)	Rhizobactin core_c0 (2) + Decanoate_c0 (1) <==> Acetate_c0 (2) + Rhizobactin_c0 (1)	1			sma2339	Sma2339	Predicted		This reaction may not correctly illustrate how the fatty acid chain is added to the molecule
rxnRB5	Rhizobactin 1021 export	cpdRHBC4_c0 (1) ==> cpdRHBC4_e0 (1)	Rhizobactin_c0 (1) ==> Rhizobactin_e0 (1)	0			Unknown	Unknown
rxnRB6	Rhizobactin 1021 import	cpdRHBC4_e0 (1) + cpd10515_e0 (1) ==> cpdRHBC4_c0 (0.5) + cpd10515_c0 (1)	Rhizobactin_e0 (1) + Fe2_e0 (1) ==> Rhizobactin_c0 (0.5) + Fe2_c0 (1)	0			(sma2237 and sma2414)	(RhtX and RhtA)	Experimental	Lynch et al 2001; Cuiv et al 2004	The associated genes include transporters from both the inner (rhtX) and outer membranes (rhtA). There is only half a rhizobactin in the products to account for some loss of the rhizobactin.
Nod factor biosynthesis
rxnNFBS1	Malonyl-ACP:[acyl-carrier-protein] transferase _ Nod factor biosynthesis	cpd00070_c0 (1) + cpd11493_c0 (1) <==> cpd00010_c0 (1) + cpdNFIM8_c0 (1)	Malonyl_CoA_c0 (1) + ACP_c0 (1) <==> CoA_c0 (1) + Malonyl-NodF_c0 (1)	1	R01626	2.3.1.39	((smc00571 or Unknown) and sma0852)	((FabD or Unknown) and NodF)	Experimental but incomplete	Demont et al 1993; Debellé and Sharma 1986; Swanson et al 1987; Fisher et al 1987	NodF is an acyl carrier protein involved in synthesis of the acyl chain of Nod factor. We have assumed that the Malonyl-NodF is synthesized by the same enzyme that synthesizes the housekeeping Malonyl-AcpP.
rxnNFBS2	Oxo-acyl-NodF (16:1) synthase	cpd00067_c0 (1) + cpdNFIM8_c0 (1) + cpdUS8_c0 (1) ==> cpd00011_c0 (1) + cpd11493_c0 (1) + cpdNFIM9_c0 (1)	H_c0 (1) + Malonyl-NodF_c0 (1) + cis-delta-7-tetradecenoyl-ACP_c0 (1) ==> CO2_c0 (1) + ACP_c0 (1) + Oxo_acyl_NodF_16_1_c0 (1)	0		2.3.1.41	sma0853	NodE	Experimental	Demont et al 1993; Debellé and Sharma 1986; Swanson et al 1987; Fisher et al 1987	The pathway used here for biosynthesis of the acyl chain is based off of that proposed for the acyl chain of Nod factor in R. leguminosarum by Geiger et al 1998, but may not be fully accurate.
[truncated: 430 more rows]

## Sheet: Metabolites
CpdID	CpdName	Compartment	Charge	Formula	BoundaryCondition
cpd00001_b	H2O_b	e0	0	H2O	1
cpd00001_c0	H2O_c0	c0	0	H2O	0
cpd00001_e0	H2O_e0	e0	0	H2O	0
cpd00002_c0	ATP_c0	c0	-4	C10H12N5O13P3	0
cpd00003_c0	NAD_c0	c0	-1	C21H26N7O14P2	0
[truncated: 1,334 more rows]

## Sheet: References
Abbas BA, Vineetha KE, Prasad CK, Vij N, Hassani R & Randhawa GS (2002) Symbiotic characteristics of cysteine and methionine auxotrophs of Sinorhizobium meliloti. Indian J. Exp. Biol. 40: 1121–1130
[truncated: 239 more rows]
