# Supplementary material for: Genome-scale metabolic reconstruction of the symbiosis between a leguminous plant and a nitrogen-fixing bacterium
Source: Nat Commun. 2020 May 22;11:2574. doi: 10.1038/s41467-020-16484-2 (PMC7244743; doi:10.1038/s41467-020-16484-2)
Supplement: Supplementary file 4 — Supplementary Data 1 [file 41467_2020_16484_MOESM4_ESM.zip › Supplementary_Data_1/README.txt]

This archive contains the iGD1348 metabolic reconstruction as:
1) a SBML formatted file
2) an easy to read table in Excel format
3) a COBRA-formatted metabolic model saved as a MATLAB file.

The archive additionally contains the working version of the iGD1348 model, with unnecessary 'Unknown' GPRs removed from the model (i.e., GPRs such as [GeneA or Unknown] were replaced with [GeneA]), and with the gene 'NonEssential' removed.
