# Supplementary material for: Genome-scale metabolic reconstruction of the symbiosis between a leguminous plant and a nitrogen-fixing bacterium
Source: Nat Commun. 2020 May 22;11:2574. doi: 10.1038/s41467-020-16484-2 (PMC7244743; doi:10.1038/s41467-020-16484-2)
Supplement: Supplementary file 6 — Supplementary Data 3 [file 41467_2020_16484_MOESM6_ESM.zip]

Archive with 10 entries (9 files):
- Supplementary_Data_3/
- __MACOSX/._Supplementary_Data_3
- Supplementary_Data_3/report_ViNE.html
- __MACOSX/Supplementary_Data_3/._report_ViNE.html
- Supplementary_Data_3/report_PlantModel.html
- __MACOSX/Supplementary_Data_3/._report_PlantModel.html
- Supplementary_Data_3/report_iGD1348.html
- __MACOSX/Supplementary_Data_3/._report_iGD1348.html
- Supplementary_Data_3/README.txt
- __MACOSX/Supplementary_Data_3/._README.txt
