# Supplementary material for: Genome-scale metabolic reconstruction of the symbiosis between a leguminous plant and a nitrogen-fixing bacterium
Source: Nat Commun. 2020 May 22;11:2574. doi: 10.1038/s41467-020-16484-2 (PMC7244743; doi:10.1038/s41467-020-16484-2)
Supplement: Supplementary file 6 — Supplementary Data 3 [file 41467_2020_16484_MOESM6_ESM.zip › Supplementary_Data_3/README.txt]

This archive contains the Memote reports for the following three models:
- iGD1348 (the updated Sinorhizobium meliloti model reported in this study)
- PlantModel (the updated Medicago truncatula model reported in this study)
- ViNE (the integrated model representing the metabolism of a S. meliloti nodulated Medicago truncatula plant)
