# Supplementary material for: Genome-scale metabolic reconstruction of the symbiosis between a leguminous plant and a nitrogen-fixing bacterium
Source: Nat Commun. 2020 May 22;11:2574. doi: 10.1038/s41467-020-16484-2 (PMC7244743; doi:10.1038/s41467-020-16484-2)
Supplement: Supplementary file 8 — Supplementary Data 5 [file 41467_2020_16484_MOESM8_ESM.xlsx]

## Sheet: README
Supplementary Data 5. Nodule zone-specific gene deletion and reaction removal analyses. Each S. meliloti and M. truncatula gene or reaction was individually deleted specifically in a single nodule zone, and the effects on plant biomass production were simulated using FBA (when a gene was deleted, reactions dependent on the gene were also removed). Results for the deletion of each gene or reaction…

## Sheet: Sinorhizobium genes
Gene	Zone_IId	Zone_IIp	Zone_IZ	Zone_III
sma0104	1	1	1	1
sma0105	1	1	1	1
sma0106	1	1	1	1
sma0108	1	1	1	1
sma0110	1	1	1	1
sma0149	1	1	1	1
sma0151	1	1	0	1
sma0670	1	1	1	1
sma0680	1	1	1	1
sma0697	1	0	0	1
sma0751	1	1	1	1
sma0752	1	1	1	1
sma0753	1	1	1	1
sma0765	1	1	1	1
sma0766	1	1	1	1
sma0767	1	1	1	1
sma0769	1	1	1	1
sma0771	1	1	1	1
sma0772	1	1	1	1
sma0811	1	1	1	1
sma0814	1	1	1	0
sma0819	1	1	1	0
sma0822	1	1	1	0
sma0825	1	1	1	0
sma0827	1	1	1	0
sma0829	1	1	1	0
sma0851	1	1	1	1
sma0852	1	1	1	1
sma0853	1	1	1	1
sma0863	1	1	1	1
sma0864	1	1	1	1
sma0866	1	1	1	1
sma0868	1	1	1	1
sma0869	1	1	1	1
sma0873	1	1	1	0
sma1115	0	1	1	1
sma1191	1	1	1	1
sma1210	1	1	1	0
sma1211	1	1	1	0
sma1213	1	1	1	1
sma1214	1	1	1	1
sma1216	1	1	1	1
sma1220	1	1	1	1
sma1328	1	1	1	1
sma1495	0	0	0	0
sma1668	0	1	1	1
sma2145	0	0	1	0
sma2379	0	1	1	1
smb20070	1	1	1	1
smb20135	0	0	0	1
smb20197	1	1	1	0
smb20198	1	1	1	0
smb20201	1	1	1	0
smb20307	1	1	0	1
smb20333	1	1	1	1
smb20416	1	1	1	1
smb20458	0	0	0	1
smb20510	1	1	1	1
smb20573	0	0	0	0
smb20590	1	0	1	1
smb20611	1	1	1	0
smb20652	1	1	1	1
smb20745	1	1	1	1
smb20767	1	0	1	1
smb20809	1	1	1	1
smb20941	0	0	0	1
smb20942	0	0	0	1
smb20943	0	0	0	1
smb20944	0	0	0	1
smb20946	0	0	0	1
smb20948	0	0	0	1
smb20949	0	0	0	1
smb20950	1	0	0	1
smb20954	0	0	0	1
smb20955	1	1	1	1
smb20956	0	0	0	1
smb20957	0	0	0	1
smb20958	0	0	0	1
smb20959	0	0	0	1
smb20961	0	0	0	1
smb20992	1	1	1	1
smb20995	0	0	0	1
smb21002	0	0	0	1
smb21009	0	1	1	1
smb21081	0	0	0	1
smb21082	0	0	0	1
smb21119	1	1	1	1
smb21184	1	1	1	0.9
smb21192	1	1	1	1
smb21223	1	1	1	1
smb21224	1	1	1	1
smb21300	1	1	1	1
smb21324	0	0	0	1
smb21327	0	0	0	1
smb21428	0	0	0	1
smb21430	0	0	0	1
smb21532	1	1	1	0.9
smb21570	1	1	1	1
smb21690	0	0	0	1
smc00005	0	0	0	1
smc00006	1	1	1	1
smc00007	0	0	0	1
smc00008	0	0	0	0
smc00009	0	0	1	1
smc00010	0	0	1	1
smc00012	0	0	0	0
smc00013	0	0	1	1
smc00016	0	0	0	0
smc00018	1	1	1	1
smc00025	0	1	1	1
smc00051	0	1	0	1
smc00052	0	1	0	1
smc00053	0	1	0	1
smc00054	0	1	0	1
smc00055	0	1	0	1
smc00056	0	1	0	1
smc00057	0	1	0	1
smc00069	0	0	0	1
smc00078	1	1	1	1
smc00085	0	0	0	0
smc00149	0	0	0	0
smc00152	0	0	0	0
smc00154	0	0	0	0
smc00155	0	0	0	1
smc00161	0	0	0	1
smc00166	0	0	0	0
smc00169	1	1	1	1
smc00180	0	0	0	0
smc00187	0	0	0	0
smc00188	0	0	0	0
smc00189	0	0	0	0
smc00231	1	1	0	1
smc00232	0	0	0	1
smc00235	0	0	0	1
smc00236	0	0	0	1
smc00247	0	0	1	1
smc00248	0	0	0	0
smc00290	1	1	1	1
smc00294	1	1	1	1
smc00296	0	0	0	1
smc00316	0	0	0	1
smc00323	0	0	0	1
smc00326	0	0	0	1
smc00327	0	0	0	1
smc00328	0	0	0	1
smc00333	0	0	0	1
smc00334	0	0	0	1
smc00335	0	0	0	1
smc00349	0	0	0	1
smc00357	0	0	0	1
smc00362	0	0	0	1
smc00363	0	0	0	1
smc00364	0	0	0	1
smc00365	0	0	0	1
smc00366	0	0	0	1
smc00394	0	0	0	0
smc00408	0	0	0	1
smc00412	1	0	0	1
smc00414	0	0	0	1
smc00415	0	0	0	1
smc00419	0	0	0	0
smc00427	0	0	0	1
smc00450	0	0	0	0
smc00462	0	0	0	1
smc00463	0	0	0	1
smc00465	0	0	0	1
smc00475	0	0	0	1
smc00480	0	0	0	0
smc00483	0	0	1	0
smc00485	0	0	0	1
smc00488	0	0	0	0
smc00493	0	0	0	0
smc00494	0	0	0	0
smc00495	0	0	0	0
smc00508	0	0	0	0
smc00511	1	1	0	0
smc00526	0	0	0	1
smc00529	1	1	1	0
smc00551	0	0	0	1
smc00552	0	0	0	1
smc00554	0	0	0	0
smc00557	0	0	1	1
smc00561	0	0	0	1
smc00565	0	0	0	1
smc00567	0	0	0	1
smc00568	0	0	0	1
smc00571	0	0	0	1
smc00572	0	0	0	1
smc00573	0	0	0	1
smc00574	0	0	0	1
smc00577	0	0	0	0
smc00579	0	0	0	1
smc00580	0	0	0	0
smc00586	0	0	0	1
smc00595	0	0	0	0
smc00601	0	0	0	1
smc00614	0	0	0	0
smc00615	0	0	0	0
smc00617	0	0	0	1
smc00618	0	0	1	1
smc00637	0	0	0	1
smc00640	1	1	0.99	1
smc00641	1	1	0.99	1
smc00643	0	0	0	0
smc00654	0	0	0	1
smc00682	1	1	1	1
smc00690	1	1	1	1
smc00695	0	0	0	1
smc00696	0	0	0	1
smc00700	0	0	0	0
smc00701	0	0	0	0
smc00704	0	0	0	1
smc00710	1	1	1	1
smc00711	1	1	1	1
smc00714	0	0	0	1
smc00723	1	0	1	1
smc00725	1	0	0	1
smc00768	1	1	1	0
smc00777	1	1	1	1
smc00781	0	0	0	1
smc00786	0	0	1	1
smc00787	0	0	1	1
smc00788	0	0	1	1
smc00789	0	0	1	1
smc00790	0	0	1	1
smc00797	0	0	1	0
smc00811	0	0	0	1
smc00815	0	0	0	0
smc00819	1	0	0	1
smc00825	0	0	0	0
smc00827	1	1	1	1
smc00832	0	0	0	1
smc00833	0	0	0	1
smc00851	0	0	0	1
smc00855	0	0	0	1
smc00860	0	0	0	1
smc00862	0	0	0	0
smc00867	1	1	1	1
smc00868	0	0	0	0
smc00869	0	0	0	0
smc00870	0	0	0	0
smc00871	0	0	0	0
smc00872	0	0	0	0
smc00873	1	0	0	1
smc00874	0	0	0	0
smc00892	0	0	0	1
smc00894	0	0	0	1
smc00908	0	0	0	1
smc00909	0	0	0	0
smc00917	1	1	1	1
smc00918	1	1	1	1
smc00919	0	0	0	1
smc00922	1	1	1	1
smc00926	0	0	0	1
smc00945	1	1	1	1
smc00948	1	1	1	1
smc00962	0	0	0	1
smc00963	0	0	0	1
smc00964	0	0	0	1
smc00972	0	0	0	0
smc00985	0	0	0	0
smc00988	0	0	0	1
smc00993	0	0	0	0
smc01004	1	1	1	1
smc01005	0	0	0	1
smc01006	1	1	1	0
smc01010	0	0	0	1
smc01018	0	0	0	1
smc01023	0	0	0	1
smc01025	0	0	0	0
smc01026	0	0	0	1
smc01027	0	0	0	1
smc01028	1	0	1	1
smc01030	0	0	1	0
smc01031	0	0	1	0
smc01032	0	0	1	0
smc01035	0	0	1	0
smc01040	0	0	0	0
smc01047	1	1	1	0
smc01053	1	1	1	0
smc01096	0	0	0	1
smc01100	0	0	0	1
smc01101	0	0	0	1
smc01109	1	1	0	0
smc01116	0	0	0	1
smc01121	0	0	0	1
smc01123	0	0	0	1
smc01126	1	1	1	0
smc01127	0	0	0	1
smc01142	0	0	0	1
smc01152	0	0	0	1
smc01155	0	0	0	1
smc01156	0	0	0	1
smc01161	0	0	0	1
smc01167	0	0	0	1
smc01169	0.99	0	0	0
smc01174	1	1	1	1
smc01189	0	0	0	1
smc01190	0	0	0	1
smc01192	0	0	0	1
smc01209	0	0	0	1
smc01218	1	1	1	1
smc01219	0	0	0	1
smc01220	0	0	0	1
smc01221	0	0	0	1
smc01222	0	0	0	1
smc01224	0	0	0	1
smc01231	0	0	0	1
smc01233	0	0	0	1
smc01237	0	0	0	1
smc01256	1	1	1	1
smc01261	1	1	1	1
smc01283	0	0	0	1
smc01285	0	0	0	1
smc01286	0	0	0	1
smc01287	0	0	0	1
smc01288	0	0	0	0
smc01290	0	0	0	1
smc01291	0	0	0	1
smc01292	0	0	0	1
smc01293	0	0	0	1
smc01294	0	0	0	1
smc01295	0	0	0	1
smc01296	0	0	0	1
smc01297	0	0	0	1
smc01298	0	0	0	1
smc01299	0	0	0	1
smc01300	0	0	0	1
smc01301	0	0	0	1
smc01302	0	0	0	1
smc01303	0	0	0	1
smc01304	0	0	0	1
smc01305	0	0	0	1
smc01306	0	0	0	1
smc01307	0	0	0	1
smc01308	0	0	0	1
smc01309	0	0	0	1
smc01310	0	0	0	1
smc01311	1	1	1	1
smc01312	0	0	0	1
smc01313	0	0	0	1
smc01314	0	0	0	1
smc01316	0	0	0	1
smc01317	0	0	0	1
smc01318	0	0	0	1
smc01319	0	0	0	1
smc01320	0	0	0	1
smc01321	0	0	0	1
smc01322	0	0	0	1
smc01326	1	1	1	1
smc01331	0	0	0	1
smc01333	0	0	0	1
smc01334	0	0	0	1
smc01343	0	0	0	1
smc01344	1	1	1	1
smc01345	1	1	1	1
smc01350	0	0	0	1
smc01352	0	0	0	1
smc01353	0	0	0	1
smc01360	1	0	0	1
smc01361	1	0	0	1
smc01362	0	0	0	1
smc01364	0	0	0	1
smc01369	0	0	0	1
smc01375	0	0	0	1
smc01407	0	0	0	0
smc01425	1	1	1	1
smc01430	1	1	0	1
smc01431	1	1	0	1
smc01442	0	0	0	1
smc01444	1	1	0	1
smc01455	1	1	1	1
smc01471	0	0	0	0
smc01494	1	1	0.99	1
smc01510	0	0	0	0
smc01511	0	0	0	0
smc01531	1	1	1	1
smc01532	1	1	1	1
smc01534	0	0	0	1
smc01563	0	0	0	1
smc01564	1	1	1	0
smc01565	1	1	1	0
smc01567	0	0	0	1
smc01578	1	0	0.99	0
smc01607	1	1	1	1
smc01609	1	1	0	0
smc01611	0	0	0	0
smc01614	1	1	1	0
smc01642	1	0	1	1
smc01643	1	0	1	1
smc01644	1	0	1	1
smc01645	1	0	1	1
smc01652	0	0	0	1
smc01653	0	0	0	1
smc01654	0	0	0	1
smc01655	0	0	0	1
smc01657	0	0	0	0
smc01658	0	0	0	0
smc01659	0	0	0	0
smc01720	0	0	0	1
smc01722	0	0	0	1
smc01726	1	1	1	1
smc01732	0	0	0	1
smc01756	0	0	0	1
smc01761	0	0	0	1
smc01766	0	0	0	0
smc01770	0	0	1	1
smc01772	0	0	0	0
smc01773	0	0	0	0
smc01777	1	1	1	1
smc01778	0	0	0	1
smc01780	1	1	1	1
smc01784	0	0	0	1
smc01785	0	0	0	1
smc01800	0	0	0	1
smc01801	1	1	1	1
smc01803	0	0	0	1
smc01804	0	0	0	1
smc01823	0	1	1	1
smc01825	0	1	1	1
smc01826	0	1	1	1
smc01827	0	1	1	1
smc01843	1	1	0	0
smc01852	1	0	0	0
smc01860	0	0	0	1
smc01861	0	0	0	1
smc01862	0	0	0	1
smc01863	0	0	0	1
smc01864	0	0	0	1
smc01865	0	0	0	1
smc01866	0	0	0	1
smc01867	0	0	0	1
smc01868	0	0	0	1
smc01871	0	0	0	1
smc01872	0	0	0	1
smc01873	0	0	0	1
smc01874	0	0	0	1
smc01875	0	0	0	1
smc01878	0	0	0	1
smc01880	0	0	0	1
smc01881	0	0	0	1
smc01912	0.99	0.99	1	0.4
smc01913	0.99	0.99	1	0.4
smc01914	0.99	0.99	1	0.4
smc01915	0.99	0.99	1	0.4
smc01917	0.99	0.99	1	0.4
smc01918	0.99	0.99	1	0.4
smc01920	0.99	0.99	1	0.4
smc01921	0.99	0.99	1	0.4
smc01922	0.99	0.99	1	0.4
smc01923	0.99	0.99	1	0.4
smc01924	0.99	0.99	1	0.4
smc01925	0.99	0.99	1	0.4
smc01926	0.99	0.99	1	0.4
smc01927	0.99	0.99	1	0.4
smc01928	0	0	0	1
smc01934	0	0	0	1
smc01946	1	1	1	1
smc01948	1	1	1	1
smc01949	1	1	1	1
smc01950	1	1	1	1
smc01951	1	1	1	1
smc01952	1	1	1	1
smc02038	1	0	0	1
smc02055	0	0	0	1
smc02063	1	1	1	0
smc02064	0	0	0	1
smc02073	0	0	0	1
smc02074	1	1	1	1
smc02076	0	0	0	1
smc02080	0	0	0	1
smc02087	1	1	0	1
smc02089	0	0	0	1
smc02090	0	0	0	1
smc02091	0	0	0	1
smc02092	0	0	0	1
smc02093	0	0	0	1
smc02096	0	0	0	1
smc02097	0	0	0	1
smc02098	0	0	0	1
smc02099	0	0	0	0
smc02100	0	0	0	1
smc02101	0	0	0	1
smc02111	1	1	1	1
smc02113	1	1	1	1
smc02117	0	0	0	1
smc02118	0	0	0	0
smc02119	0	0	0	0
smc02120	0	0	0	0
smc02121	0	0	0	0
smc02122	1	1	1	1
smc02124	0	0	0	1
smc02137	1	0	0	1
smc02138	1	1	1	1
smc02141	1	1	1	0
smc02142	1	1	1	0
smc02143	1	1	1	0
smc02144	1	1	1	0
smc02145	1	1	1	0
smc02146	1	1	1	0
smc02163	1	1	0	1
smc02164	0	0	0	1
smc02165	1	0	0	1
smc02166	1	0	0	1
smc02181	1	0	1	0.97
smc02218	1	1	1	1
smc02224	0	0	0	1
smc02245	1	0	0	1
smc02268	1	0	0	1
smc02276	0	0	0	0
smc02305	0	0	0	1
smc02307	1	1	1	1
smc02310	0	0	0	1
smc02327	1	1	1	1
smc02361	0	0	0	0
smc02362	0	0	0	0
smc02363	0	0	0	0
smc02364	0	0	0	0
smc02386	1	1	0	0
smc02393	1	1	1	1
smc02404	0	0	0	1
smc02405	0	0	0	1
smc02408	0	0	0	1
smc02436	0	0	0	1
smc02438	0	0	0	1
smc02440	0	0	0	1
smc02450	1	1	1	1
smc02463	0	0	0	0
smc02464	0	0	0	0
smc02465	0	0	0	0
smc02466	0	0	0	0
smc02479	0	1	1	0
smc02480	0	0	0	0
smc02481	0	0	0	0
smc02482	0	0	0	0
smc02483	0	0	0	0
smc02487	0	0	0	0
smc02490	0	0	0	1
smc02495	0	1	0	0
smc02496	0	0	0	1
smc02498	0	0	0	0
smc02499	0	0	0	0
smc02500	0	0	0	0
smc02501	0	0	0	0
smc02502	0	0	0	0
smc02506	1	0	0	1
smc02507	1	0	0	1
smc02508	1	0	0	1
smc02509	1	0	0	1
smc02520	0	1	0	1
smc02551	0	0	0	1
smc02562	1	1	1	1
smc02567	0	0	0	1
smc02568	1	1	1	1
smc02569	1	1	1	1
smc02570	1	1	1	1
smc02572	1	1	1	1
smc02574	1	1	1	1
smc02598	0	0	0	1
smc02599	0	0	0	1
smc02601	0	0	0	1
smc02640	0	0	0	1
smc02641	0	0	0	1
smc02651	0	0	0	1
smc02652	0	0	0	1
smc02654	0	0	0	1
smc02677	1	0	1	0.97
smc02686	0	0	0	0
smc02692	0	0	0	1
smc02700	0	0	0	1
smc02725	0	0	0	1
smc02728	0	0	0	0
smc02736	1	1	1	1
smc02755	1	1	0	0
smc02761	0	0	0	1
smc02763	0	0	0	1
smc02764	1	1	1	1
smc02765	0	0	0	1
smc02766	0	0	0	1
smc02767	0	0	0	1
smc02782	0	0	0	1
smc02789	0	0	0	1
smc02790	0	0	0	1
smc02791	0	0	0	1
smc02792	0	0	0	1
smc02794	0	0	0	0
smc02796	0	0	0	1
smc02800	0	0	0	1
smc02801	0	0	0	1
smc02802	0	0	0	1
smc02804	0	0	0	1
smc02834	1	1	1	1
smc02835	0	0	0	1
smc02837	0	0	0	1
smc02838	1	1	1	1
smc02850	0	0	0	1
smc02857	0	0	0	1
smc02861	0	0	0	1
smc02862	0	0	0	1
smc02869	0	0	1	1
smc02871	0	0	1	1
smc02872	0	0	1	1
smc02873	0	0	1	1
smc02875	0	0	1	1
smc02877	1	0	1	1
smc02878	0	0	1	1
smc02896	0	0	1	1
smc02898	0	0	0	1
smc02905	0	0	0	1
smc02912	0	0	0	1
smc02914	0	0	0	1
smc02983	1	1	1	1
smc03059	0	0	0	0
smc03061	0	0	0	1
smc03062	0	0	0	1
smc03063	0	0	0	1
smc03064	0	0	0	1
smc03065	0	0	0	1
smc03069	0	1	1	1
smc03070	0	1	1	1
smc03091	1	0	1	1
smc03104	0	0	0	0
smc03105	0	0	0	0
smc03108	0	0	1	1
smc03111	0	0	0	1
smc03112	1	1	0	0
smc03153	1	1	1	1
smc03172	0	0	0	1
smc03173	0	0	0	1
smc03187	0	0	0	0
smc03188	0	0	0	0
smc03189	0	0	0	0
smc03190	0	0	0	0
smc03191	0	0	0	0
smc03192	0	0	0	0
smc03193	0	0	0	0
smc03194	0	0	0	0
smc03196	1	1	1	0
smc03197	1	1	1	0
smc03198	1	1	1	0
smc03229	1	0	1	1
smc03231	0	0	0	0
smc03232	0	0	0	0
smc03243	1	1	0	1
smc03252	1	1	1	1
smc03770	0	0	0	1
smc03772	0	0	0	1
smc03775	0	0	0	1
smc03777	1	1	1	1
smc03778	0	0	0	1
smc03793	1	1	1	0.89
smc03804	0	0	0	1
smc03807	0	0	0	0
smc03826	1	0	0	1
smc03846	0	0	0	0
smc03847	0	0	0	0
smc03848	0	0	0	0
smc03849	0	0	0	0
smc03850	0	0	0	0
smc03851	0	0	0	0
smc03856	0	0	0	1
smc03858	1	1	0.99	1
smc03859	0	0	0	1
smc03860	0	0	0	1
smc03861	0	0	0	1
smc03863	0	0	0	1
smc03867	0	0	0	1
smc03869	0	0	0	0
smc03870	1	1	1	1
smc03871	0	0	0	0
smc03878	0	0	0	1
smc03879	0	0	0	1
smc03881	0	0	0	1
smc03884	0	0	0	0
smc03888	0	0	0	0
smc03895	1	1	1	1
smc03922	1	1	1	1
smc03923	1	1	1	1
smc03924	1	1	1	1
smc03925	0	0	0	1
smc03934	0	0	0	1
smc03938	0.56	1	1	1
smc03939	0.56	1	1	1
smc03950	0.56	1	1	1
smc03961	0	0	0	1
smc03963	0	0	0	1
smc03978	0	0	0	0
smc03979	1	0	0	0
smc03981	1	1	0	0
smc03983	1	0	0	0
smc03990	0	0	0	1
smc04001	0	0	0	0
smc04002	0	0	0	0
smc04003	0	0	0	1
smc04005	1	0	1	1
smc04013	0	0	0	1
smc04014	0	0	0	1
smc04018	1	1	1	0
smc04019	0	0	0	0
smc04023	0	0	0	1
smc04026	0	1	1	1
smc04028	0	1	1	1
smc04029	1	1	1	1
smc04042	1	1	1	1
smc04045	1	1	0	1
smc04081	0	0	0	1
smc04083	0	0	0	0
smc04084	1	1	1	0
smc04085	1	0	1	0
smc04088	0	0	0	0
smc04093	1	1	0	0.99
smc04119	1	1	0	0
smc04121	1	1	1	1
smc04123	1	1	0	0
smc04124	1	1	1	0
smc04167	0	1	1	1
smc04213	0	0	0	1
smc04214	0	0	0	0
smc04215	0	0	0	0
smc04243	0	0	0	1
smc04244	0	0	0	1
smc04245	0	0	0	1
smc04262	0	1	1	1
smc04263	0	0	0	1
smc04268	0	0	0	1
smc04270	0	0	0	1
smc04273	0	0	0	1
smc04275	0	0	0	1
smc04277	1	1	1	1
smc04278	0	0	0	1
smc04279	0	0	0	0
smc04281	0	0	0	0
smc04282	0	0	0	0
smc04284	0	0	0	1
smc04302	0	0	0	0
smc04303	0	0	0	0
smc04304	0	0	0	0
smc04305	0	0	0	0
smc04309	0	0	0	0
smc04346	1	1	0	1
smc04406	0	0	0	1
smc04410	0	0	0	1
smc04434	0	0	0	1
smc04452	1	1	1	1
smc04459	0	0	0	1
smc04460	1	0	0	1

## Sheet: Sinorhizobium reactions
Reaction	Raction_Name	Zone_IId	Zone_IIp	Zone_IZ	Zone_III
MNXR100022	UTP--glucose-1-phosphate uridylyltransferase	0	0	0	1
MNXR100024	Glutamine synthetase	0	1	1	1
MNXR100040	Glyceraldehyde 3-phosphate dehydrogenase	1	0	0	0
MNXR100060	Glycolaldehyde oxidoreductase	0	0	0	1
MNXR100085	L-glutamate dehydrogenase	1	0	1	0
MNXR100098	Glutathione reductase	0	0	0	0
MNXR100145	Guanylate kinase: GMP	0	0	0	0
MNXR100243	Glucose-1-phosphate adenylyltransferase	1	1	1	1
MNXR100256	L-Glutamyl-tRNA(Gln) amidotransferase	0	0	0	1
MNXR100258	L-glutamine ABC transport	1	1	1	1
MNXR100277	Glutamate 5-kinase	1	1	1	1
MNXR100287	Amidophosphoribosyltransferase	0	0	0	0
MNXR100288	Glutamate racemase	0	0	1	0
MNXR100291	Glutamate synthase (NADPH) (GOGAT)	0	1	1	1
MNXR100295	L-Glutamyl-tRNA(Glu) synthetase	0	0	0	1
MNXR100296	L-Glutamyl-tRNA(Gln) synthetase	0	0	0	1
MNXR100299	L-glutamate ABC transport	1	1	1	1
MNXR100313	Succinyl CoA glycine C succinyl transferasedecarboxylating c0	1	1	1	0
MNXR100320	sn Glycerol ABC transport c0	1	1	1	1
MNXR100326	Glycerol NAD oxidoreductase c0	1	0	0	1
MNXR100341	Glycolate oxidase	0	0	0	1
MNXR100348	Glycerol kinase	0	1	1	1
MNXR100351	alanine reversible transport via sodium symport c0	0	0	0	1
MNXR100353	S 2 Hydroxyacylglutathione hydrolase c0	1	1	1	1
MNXR100355	S Lactoylglutathione methylglyoxal lyase isomerizing c0	1	1	1	1
MNXR100365	L-Glycyl-tRNA(Gly) synthetase	0	0	0	1
MNXR100381	GMP phosphatase	1	1	1	1
MNXR100384	GMP synthase	0	0	0	0
MNXR100389	6 Phospho D gluconate NADP 2 oxidoreductase decarboxylating c0	0	1	1	1
MNXR100390	ATP D Gluconate 6 phosphotransferase c0	1	1	1	1
MNXR100409	GMP phosphoribosyltransferase	1	1	1	1
MNXR100482	Carbonic acid hydrolyase	0	0	0	0
MNXR100566	4-hydroxybenzoate polyprenyltransferase	0	0	0	1
MNXR100591	Heme A synthase	0	0	0	1
MNXR100612	D-glucose 6-phosphotransferase	0	0	0	1
MNXR100642	L-Histidinol-phosphate phosphohydrolase	1	1	1	1
MNXR100643	L-Histidyl-tRNA(His) synthetase	0	0	0	1
MNXR100644	L-histidine ABC transport	0	1	1	1
MNXR100658	Porphobilinogen deaminase	0	0	0	0
MNXR100783	IMP cyclohydrolase	0	0	0	0
MNXR100789	Isocitrate glyoxylate lyase c0	1	1	1	0
MNXR100810	Isopentenyl diphosphate oxidoreductase	0	0	0	0
MNXR100811	imidazole glycerol phosphate	1	1	1	1
MNXR100813	Imidazoleglycerol-phosphate dehydratase	1	1	1	1
MNXR100814	Indole-3-glycerol phosphate synthase	0	0	0	1
MNXR100820	L-Isoleucyl:tRNA(Ile) synthetase	0	0	0	1
MNXR100821	L-isoleucine ABC transport	0	0	0	1
MNXR100830	IMP dehydrogenase	0	0	0	0
MNXR100913	Acetoacetyl-ACP synthase	0	0	0	1
MNXR100934	2-dehydro-3-deoxyphosphooctonate aldolase	0	0	0	1
MNXR100951	K (potassium) transport via proton symport	1	0	0	1
MNXR101053	L-Leucyl-tRNA(Leu) synthetase	0	0	0	1
MNXR101054	L-leucine ABC transport	0	0	0	1
MNXR101119	Lipid-A-disaccharide synthase	0	0	0	1
MNXR101264	L-Lysyl-tRNA(Lys) synthetase	0	0	0	1
MNXR101265	L-lysine ABC transport	1	1	1	1
MNXR101267	LYSt3r c0	1	1	1	1
MNXR101362	Maltose ABC transport	1	1	1	1
MNXR101407	S-adenosylmethionine synthetase	1	1	0	0
MNXR101412	Malonyl-CoA carboxy-lyase	1	1	0	1
MNXR101421	malonyl-ACP:[acyl-carrier-protein] transferase	0	0	0	1
MNXR101424	MECDP-synthase	0	0	0	0
MNXR101439	Malate dehydrogenase	0	1	1	0
MNXR101443	NADP-dependent malic enzyme	1	1	1	0
MNXR101446	NAD-dependent malic enzyme	1	1	1	1
MNXR101448	MECDPDH c0	0	0	0	0
MNXR101488	L-Methionyl-tRNA(Met) synthetase	0	0	0	1
MNXR101493	L-methionine transport via diffusion	0	0	0	1
MNXR101507	Mg (magnesium) transport via diffusion	0	0	0	0
MNXR101551	Glycerone phosphate phospho lyase c0	1	1	1	1
MNXR101665	3-Oxopropanoate oxioreductase	0	0	0	1
MNXR101680	Mn (manganese) ABC transport	1	0	0	1
MNXR101681	manganese transport in via proton symport c0	0	1	1	1
MNXR101683	3-deoxy-D-manno-octulosonic-acid transferase	0	0	0	1
MNXR101684	3-deoxy-D-manno-octulosonic-acid transferase	0	0	0	1
MNXR101689	Molybdate ABC transport	1	1	1	0
MNXR101748	5 10-Methenyltetrahydrofolate-5 hydrolasede	0	0	0	0
MNXR101803	Na (sodium) transport via proton antiport	0	1	0	1
MNXR101872	NADH dehydrogenase ubiquinone 8 c0	1	1	1	1
MNXR101873	NADH dehydrogenase Complex I	0.99	0.99	1	0.4
MNXR101882	NAD+ kinase	0	0	0	1
MNXR101897	NAD+ synthase	0	0	0	1
MNXR101898	NADPH NAD transhydrogenase	0.56	1	1	1
MNXR101910	Nicotinate phosphoribosyltransferase	0	0	0	0
MNXR101935	Nucleoside diphosphate kinase: UDP	0	0	0	0
MNXR101936	Nucleoside diphosphate kinase: CDP	0	0	0	1
MNXR101938	Nucleoside diphosphate kinase: dUDP	1	1	1	1
MNXR101939	Nucleoside diphosphate kinase: dCDP	0	0	0	1
MNXR101940	Nucleoside disphosphate kinase: dADP	0	0	0	1
MNXR101950	NH3 (ammonia) transport via diffusion	0	0	0	0
MNXR101978	Nicotinate-nucleotide adenylyltransferase	0	0	0	1
MNXR101980	Nicotinate-nucleotide pyrophosphorylase	0	0	0	1
MNXR102028	5 nucleotidase dUMP c0	1	1	1	1
MNXR102032	Uridine 5 monophosphate phosphohydrolase c0	1	1	1	1
MNXR102034	Cytidine 5 monophosphate phosphohydrolase c0	1	1	1	0
MNXR102035	dTMP phosphatase	1	1	1	1
MNXR102036	dAMP phosphatase	1	1	1	1
MNXR102037	AMP phosphatase	1	1	1	1
MNXR102038	dGMP phosphatase	1	1	1	1
MNXR102057	dGTP triphosphohydrolase c0	1	1	1	1
MNXR102090	O2 (oxygen) transport via diffusion	0	0	0	0
MNXR102169	Phosphoserine aminotransferase	0	0	0	0
MNXR102170	2-octaprenyl-6-hydroxyphenol methylase	0	0	0	1
MNXR102190	Orotidine 51-phosphate decarboxylase	1	0	0	1
MNXR102201	3-octaprenyl-4-hydroxybenzoate carboxy-lyase	0	0	0	1
MNXR102209	L-ornithine decarboxylase	1	1	1	1
MNXR102221	Glutamate N-acetyltransferase	1	1	1	1
MNXR102222	L-ornithine ABC transport	0	1	1	1
MNXR102231	Orotate phosphoribosyltransferase	1	0	0	1
MNXR102302	Pyrroline-5-carboxylate reductase	1	0	1	0.97
MNXR102391	Pyruvate carboxylase	1	1	1	1
MNXR102394	Precorrin-2 C(20)-methyltransferase	0	0	0	0
MNXR102429	Pyruvate dehydrogenase complex E1 Pyruvate dehydrogenase	0	0	1	0
MNXR102430	Pyruvate dehydrogenase complex E2 Dihydrolipoyl transacetylase	0	0	1	0
MNXR102438	Pyridoxamine 5-phosphate oxidase	0	0	0	1
MNXR102495	Erythronate-4-phosphate dehydrogenase	0	0	0	0
MNXR102526	Phosphoglucosamine mutase	0	0	0	1
MNXR102539	Phosphogluconolactonase	0	1	1	1
MNXR102548	Glucose-1-phosphate phosphomutase	0	0	0	1
MNXR102634	L-Phenylalanyl-tRNA(Phe) synthetase	0	0	0	1
MNXR102870	PO4 (phosphate) ABC transport	1	1	1	0
MNXR102872	PO4 (phosphate) transport via proton symport	0	0	0	1
MNXR103050	Type I pantothenate kinase	0	0	0	1
MNXR103095	Delta-aminolevulinic acid dehydratase	0	0	0	0
MNXR103099	Phosphoenolpyruvate carboxykinase	1	1	1	1
MNXR103107	ATP pyruvate orthophosphate phosphotransferase c0	0	1	1	1
MNXR103119	Phosphopantothenate---cysteine ligase	0	0	0	1
MNXR103122	Prephenate dehydrogenase	1	1	1	1
MNXR103128	Protoporphyrinogen-IX:oxygen oxidoreductase	0	0	0	0
MNXR103139	Phosphoribosylamine--glycine ligase	0	0	0	0
MNXR103154	Phosphoribosyl-AMP cyclohydrolase	1	1	1	1
MNXR103155	Phosphoribosyl-ATP pyrophosphatase	1	1	1	1
MNXR103156	Phosphoribosylanthranilate isomerase	0	0	0	1
MNXR103158	Phosphoribosylaminoimidazolesuccinocarboxamide synthase	0	0	0	0
MNXR103169	Phosphoribosylformimino-5-aminoimidazole carboxamide ribotide isomerase	1	1	1	1
MNXR103187	Proline dehydrogenase	1	0	1	0.97
MNXR103208	L-Prolyl-tRNA(Pro) synthetase	0	0	0	1
MNXR103210	L-proline ABC transport	1	0	1	1
MNXR103211	L proline transport in via proton symport c0	1	1	1	1
MNXR103217	Phosphoribulokinase	1	1	1	0
MNXR103225	Phosphoserine aminotransferase	1	1	0.99	1
MNXR103226	3-phosphoshikimate 1-carboxyvinyltransferase	0	0	0	1
MNXR103260	L O Phosphoserine phosphohydrolase c0	1	1	0.99	1
MNXR103319	Acetyl CoA orthophosphate acetyltransferase c0	1	1	1	0.9
MNXR103338	Putrescine ABC transport	1	1	1	1
MNXR103343	Adenosine ribosyltransferase	1	1	0	0
MNXR103345	Guanosine ribosyltransferase	1	1	1	1
MNXR103352	1-pyrroline-5-carboxylate dehydrogenase	1	1	1	1
MNXR103362	ATP pyridoxal 5 phosphotransferase c0	1	1	1	0
MNXR103371	Pyruvate kinase	1	0	1	1
MNXR103400	Quinolinate synthase	0	0	0	1
MNXR103402	L Threonine NAD oxidoreductase c0	1	1	1	0
MNXR103404	Precorrin 6A synthase	0	0	0	0
MNXR103405	Hydrogenobyrinic acid a,c-diamide synthase	0	0	0	0
MNXR103429	Riboflavin kinase	0	0	0	0
MNXR103430	Riboflavin synthase	0	0	0	0
MNXR104060	Ribonucleotide reductase: ADP	0	0	0	1
MNXR104062	Ribonucleotide reductase: GDP	0	0	1	1
MNXR104064	Ribonucleotide reductase: CDP	0	0	0	1
MNXR104066	Ribonucleotide reductase: UDP	1	1	1	1
MNXR104083	Ribulose-5-phosphate epimerase	1	1	0	0
MNXR104116	Alpha-ribazole phosphatase	0	0	0	0
MNXR104275	serine O-acetyltransferase	1	1	1	1
MNXR104300	Succinyl-diaminopimelate desuccinylase	0	0	0	1
MNXR104301	N Succinyl L 2 6 diaminoheptanedioate 2 ocoglytarate c0	0	0	0	1
MNXR104339	L-serine deaminase	1	1	1	1
MNXR104343	L-serine hydrolase	0	0	0	1
MNXR104350	L-Seryl-tRNA(Ser) synthetase	0	0	0	1
MNXR104351	L-serine ABC transport	0	0	1	1
MNXR104378	Shikimate 5-dehydrogenase	0	0	0	1
MNXR104379	Shikimate kinase	0	0	0	1
MNXR104466	SO4 (sulfate) transport via proton symport	1	1	1	1
MNXR104494	Spermidine ABC transport c0	0	0	0	1
MNXR104506	UDP-sulfoguinovose synthase	0	0	0	1
MNXR104620	Succinate transport via proton symport (2 H)	1	1	1	0.9
MNXR104635	Succinate-CoA synthetase	0	0	0	0
MNXR104650	hydrogen sulfide NADP oxidoreductase c0	0	0	0	1
MNXR104759	dTDP-4-dehydrorhamnose 3 5-epimerase	0	0	0	1
MNXR104761	dTDP-glucose 4 6-dehydratase	0	0	0	1
MNXR104762	Tetraacyldisaccharide 4-kinase	0	0	0	1
MNXR104766	Thioredoxin reductase	0	0	0	1
MNXR104806	2 3 4 5-tetrahydropyridine-2-carboxylate N-succinyltransferase	0	0	0	1
MNXR104833	L Threonine acetaldehyde lyase c0	1	1	1	1
MNXR104843	Threonine-phosphate decarboxylase	0	0	0	0
MNXR104848	L-Threonyl-tRNA(Thr) synthetase	0	0	0	1
MNXR104885	ATP thymidine 5 phosphotransferase c0	1	1	1	1
MNXR104918	Triose phosphate isomerase	0	0	0	0
MNXR104948	L-Tryptophanyl-tRNA(Trp) synthetase	0	0	0	1
MNXR105000	Tyrosine transaminase	1	1	1	1
MNXR105001	L-Tyrosyl-tRNA(Tyr) synthetase	0	0	0	1
MNXR105028	UDP-N-acetylglucosamine acyltransferase	0	0	0	1
MNXR105032	UDP-N-acetylglucosamine 1-carboxyvinyltransferase	0	0	0	1
MNXR105037	UDP-diphospho-muramoylpentapeptide beta-N-acetylglucosaminyltransferase	0	0	0	1
MNXR105063	UDP-glucose 6-dehydrogenase	0	0	0	1
MNXR105068	UDP-xylose synthase	0	0	0	1
MNXR105084	UDP-glucuronate 4-epimerase	0	0	0	1
MNXR105118	Uridylate kinase: UMP	0	0	0	0
MNXR105137	Uroporphyrin-III C-methyltransferase	0	0	0	0
MNXR105139	Uroporphyrinogen-III synthase	0	0	0	0
MNXR105140	Uroporphyrinogen III decarboxylase	0	0	0	0
MNXR105142	UMP pyrophosphate phosphoribosyltransferase	1	1	1	1
MNXR105148	Uracil transport via proton symport	1	1	1	1
MNXR105156	Urea transport via diffusion	1	0	1	1
MNXR105158	2-methoxy-6-polyprenyl-1,4-benzoquinol methylase	0	0	0	1
MNXR105160	Uridylate kinase: dUMP	1	1	1	1
MNXR105162	Uridine 5-phosphotransferase	0	1	1	0
MNXR105170	UDP-2 3-diacylglucosamine pyrophosphatase	0	0	0	1
MNXR105186	L-Valyl-tRNA(Val) synthetase	0	0	0	1
MNXR105187	L-valine ABC transport	0	0	0	1
MNXR105279	ZN2t4 c0	0	1	1	1
MNXR105281	Zn2 (zinc) ABC transport	0	0	0	1
MNXR105304	Acetyl-CoA ligase - 2	1	1	1	1
MNXR105305	Isocitrate dehydrogenase reaction 2	0	0	0	0
MNXR105307	Acetyl-CoA ligase - 1	1	1	1	1
MNXR105310	2-oxoglutarate dehydrogenase E1 component reaction 1	0	0	0	0
MNXR105340	Isocitrate dehydrogenase reaction 1	0	0	0	0
MNXR105357	2-oxoglutarate dehydrogenase E1 component reaction 2	0	0	0	0
MNXR105370	GTP cyclohydrolase - 3	0	0	0	1
MNXR105383	GTP cyclohydrolase - 3	0	0	0	1
MNXR106425	AMP phosphoribohydrolase	1	1	0	0
MNXR106658	L-argonate oxioreductase	1	1	1	1
MNXR106802	Ribose-phosphate pyrophosphokinase	0	0	0	0
MNXR106809	Ribose-5-phosphate isomerase	0	0	0	0
MNXR106810	D-Ribose-1 5-phosphomutase	1	1	0	0
MNXR106847	Histidinal dehydrogenase	1	1	1	1
MNXR106867	2 3 Dihydroxy 3 methylbutanoate hydro lyase c0	1	1	0	1
MNXR107105	Transketolase ribose-5-phosphate xylulose-5-phosphate	0	1	0	0
MNXR107256	Acetoacetyl-CoA reductase	0	0	0	1
MNXR107887	Histidinol dehydrogenase	1	1	1	1
MNXR107903	L-Alanyl-tRNA(Ala) synthetase	0	0	0	1
MNXR107912	Acetolactate synthase	1	1	0	1
MNXR107914	Acetolactate methylmutase	1	1	0	1
MNXR108060	Aspartate transaminase	1	0	0.99	0
MNXR108110	3-deoxy-manno-octulosonate-8-phosphatase	0	0	0	1
MNXR108111	3-deoxy-manno-octulosonate cytidylyltransferase	0	0	0	1
MNXR108734	2 Formamido N1 5 phosphoribosylacetamidine cyclo ligase c0	0	0	0	0
MNXR108883	But-2-enoyl-ACP reductase	0	0	0	1
MNXR108904	Phosphoribosylformylglycineamide synthase	0	0	0	0
MNXR109080	trans-Dodec-2-enoyl-ACP reductase	0	0	0	1
MNXR109082	3-oxo-tetradecanoyl-ACP synthase	0	0	0	1
MNXR109245	3-oxohexanoyl-ACP synthase	0	0	0	1
MNXR109246	trans-Hex-2-enoyl-ACP reductase	0	0	0	1
MNXR109248	3-oxooctanoyl-ACP synthase	0	0	0	1
MNXR109249	trans-Oct-2-enoyl-ACP reductase	0	0	0	1
MNXR109251	3-oxodecanoyl-ACP synthase	0	0	0	1
MNXR109252	trans-Dec-2-enoyl-ACP reductase	0	0	0	1
MNXR109254	3-oxo-dodecanoyl-ACP synthase	0	0	0	1
MNXR109255	trans-Tetradec-2-enoyl-ACP reductase	0	0	0	1
MNXR109257	3-oxohexadecanoyl-ACP synthase	0	0	0	1
MNXR109258	trans-Hexadec-2-enoyl-ACP reductase	0	0	0	1
MNXR109272	2-octaprenylphenol hydroxylase	0	0	0	1
MNXR109355	Precorrin-6Y C5,15-methyltransferase	0	0	0	0
MNXR109381	nitrogenase	1	1	1	0
MNXR109714	3-demethylubiquinone-9 3-methyltransferase	0	0	0	1
MNXR109761	4-hydroxythreonine-4-phosphate dehydrogenase catalyzed	0	0	0	0
MNXR109875	Pyridoxine 5-phosphate synthase	0	0	0	0
MNXR110037	2 Octaprenyl 3 methyl 6 methoxy 1 4 benzoquinone NADPH2 oxygen c0	0	0	0	1
MNXR110252	Undecaprenyl-diphosphate synthase	0	0	0	1
MNXR110959	Prephenate transaminase	1	1	1	1
MNXR111054	4-hydroxythreonine-4-phosphate dehydrogenase spontaneous	0	0	0	0
MNXR111240	trans-Dec-2-enoyl-ACP isomerase	0	0	0	1
MNXR125603	Dihydroneopterin aldolase	0	0	0	1
MNXR125857	Cobalamin synthase	0	0	0	0
MNXR132639	3-Phospho-glycerate dehydrogenase	1	1	0.99	1
MNXR133115	Phosphoglycerate mutase	1	0	1	1
MNXR134439	(R)-2 3-dihydroxy-3-methylbutanoate oxidoreductase	1	1	0	1
MNXR134526	Cob(I)yrinic acid a,c-diamide adenosyltransferase	0	0	0	0
MNXR134586	Undecaprenyl diphosphate phosphohydrolase	0	0	0	1
MNXR134590	nitric oxide NADPH2 oxygen oxidoreductase c0	1	1	1	1
MNXR134591	nitric oxide NADPH2 oxygen oxidoreductase c0	1	1	1	1
MNXR134811	Biotin ABC transport	0	0	0	1
MNXR134814	NCAIR synthetase and NCAIR mutase	0	0	0	0
MNXR134955	3-oxooctadecanoyl-ACP synthase	0	0	0	1
MNXR134956	3-oxooctadecanoyl-ACP dehydrogenase	0	0	0	1
MNXR134957	(R)-3-hydroxy-octadecanoyl-ACP dehydratase	0	0	0	1
MNXR134959	trans-Octadec-2-enoyl-ACP reductase	0	0	0	1
MNXR134976	Proline betaine (stachydrine) ABC transport	1	1	1	1
MNXR135018	cpd00155 phosphorylase c0	1	0	0	1
MNXR135832	Glycogen synthase	1	1	1	1
MNXR136199	Peptidoglycan subunit flippase and addition	0	0	0	1
MNXR136581	biphosphate ABC transporter permease protein c0	1	1	1	1
MNXR136710	Cob(II)yrinic acid a,c-diamide reductase	0	0	0	0
MNXR136754	Poly-beta-hydroxybutyrate (PHB) synthesis	0	0	0	1
MNXR136804	Ribosome biogenesis, tRNA modification, protein translation	0	0	0	1
MNXR136820	2-octaprenyl-6-methoxyphenol hydroxylase	0	0	0	1
MNXR137717	RNA transcription c0	0	0	0	1
MNXR138107	Biotin:CoA ligase	0	0	0	1
MNXR138209	ATP 2 dehydro 3 deoxy D gluconate 6 phosphotransferase c0	1	1	1	1
MNXR138234	Dihydrofolate synthase	0	0	0	1
MNXR138258	deoxyuridine orthophosphate 2 deoxy D ribosyltransferase c0	1	1	1	1
MNXR138353	Dihydropteroate synthase	0	0	0	1
MNXR138455	Glucosamine-1-phosphate N-acetyltransferase	0	0	0	1
MNXR138459	D-Glucosamine-6-phosphate ketol isomerase	1	0	1	1
MNXR138461	Glucose-6-phosphate isomerase reaction 1	1	1	0	1
MNXR138476	Glucosamine--fructose-6-phosphate aminotransferase	1	1	0	1
MNXR138514	D-fructose 6-phosphotransferase	0	0	0	1
MNXR138573	Mannose-1-phosphate guanylyltransferase	0	0	0	1
MNXR138575	Mannose-6-phosphate isomerase	0	0	0	1
MNXR138640	Phosphomannomutase	0	0	0	1
MNXR138686	Precorrin-4 C(11)-methyltransferase	0	0	0	0
MNXR138687	Precorrin-3B C(17)-methyltransferase	0	0	0	0
MNXR138688	Precorrin-6A reductase	0	0	0	0
MNXR138689	Precorrin-8X methylmutase	0	0	0	0
MNXR138697	Pyrophosphate D fructose 6 phosphate 1 phosphotransferase c0	1	0	0	0
MNXR138705	Geranylgeranyl diphosphate geranylgeranyl diphosphate c0	0	0	0	1
MNXR138728	Deoxyadenosine ribosyltransferase	1	1	1	1
MNXR138729	Deoxyguanosine ribosyltransferase	1	1	1	1
MNXR138735	Precorrin-3B synthase	0	0	0	0
MNXR138846	Transaldolase	0	1	0	0
MNXR138862	Thiamin ABC transport c0	0	0	0	0
MNXR138866	Transketolase erythrose-4-phosphate xylulose-5-phosphate	0	1	0	0
MNXR138867	ATP thiamin pyrophosphotransferase c0	0	0	0	1
MNXR138890	UDP-N-acetylmuramoylalanyl-D-glutamate--2 6-diaminopimelate ligase	0	0	0	1
MNXR138899	N-acetylglucosamine-1-phosphate uridyltransferase	0	0	0	1
MNXR138900	UDP-N-acetylmuramoyl-L-alanyl-D-glutamate synthetase	0	0	0	1
MNXR138907	UDP-glucose 4-epimerase	0	0	0	1
MNXR138935	GTP cyclohydrolase - 1	0	0	0	1
MNXR138945	GTP cyclohydrolase - 2	0	0	0	1
MNXR138955	Cytochrome C oxidase	0	0	0	0
MNXR138960	(R)-Lactate:ferricytochrome-c 2-oxidoreductase	1	1	1	1
MNXR138966	Protoporphyrin ferrochelatase	0	0	0	0
MNXR139012	Dihydrofolate reductase	0	0	0	1
MNXR139016	Formate tetrahydrofolate ligase	0	0	0	0
MNXR139050	D gluconate hydro lyase c0	1	1	1	1
MNXR139232	L-Methionyl-tRNA formyltransferase	0	0	0	1
MNXR139254	Nicotinate-nucleotide---dimethylbenzimidazole phosphoribosyltransferase	0	0	0	0
MNXR139268	Phosphoribosylglycinamide formyltransferase	0	0	0	0
MNXR139287	Phosphoribosylaminoimidazolecarboxamide formyltransferase	0	0	0	0
MNXR139294	UDP-N-acetylmuramoylalanyl-D-glutamyl-2 6-diaminopimelate--D-alanyl-D-alanine ligase	0	0	0	1
MNXR139295	2-Amino-4-hydroxy-6-erythro-1 2 3-trihydroxypropyl	0	0	0	1
MNXR139516	prephytoene diphosphate geranylgeranyl diphosphate c0	0	0	0	1
MNXR139535	Protoheme IX farnesyltransferase	0	0	0	0
MNXR140004	Adenylosuccinate synthetase	0	0	0	0
MNXR140008	Adenylosuccinate lyase	0	0	0	0
MNXR141087	Phosphoglycerate kinase	1	1	0	0
MNXR141823	3-phospho-D-glycerate carboxy-lyase	1	1	1	0
MNXR141834	GTP cyclohydrolase II	0	0	0	0
MNXR141837	Glutathione synthase	0	0	0	0
MNXR141849	Glutamate--cysteine ligase	0	0	0	0
MNXR141852	Serine hydroxymethyltransferase SHMT	0	0	1	1
MNXR141853	B12-dependent methionine synthase	1	1	0	0
MNXR141859	2 Deoxy D ribose 5 phosphate acetaldehyde lyase c0	1	1	1	1
MNXR141865	5 10-methylenetetrahydrofolate oxidoreductase	0	0	0	0
MNXR141866	glycine synthase	0	0	1	0
MNXR141868	5-methyltetrahydrofolate oxidoreductase	1	1	0	0
MNXR141870	3-methyl-2-oxobutanoate hydroxymethyltransferase	0	0	0	1
MNXR141874	Ornithine carbamoyltransferase	1	0	0	1
MNXR141892	3 Phospho D glyceroyl phosphate phosphohydrolase c0	1	0	1	1
MNXR141896	UDP-galactose:undecaprenyl-phosphate galactose phosphotransferase	0	0	0	1
MNXR141914	Argininosuccinate synthase	1	0	0	1
MNXR141917	Nucleoside diphosphate kinase: dTDP	0	0	0	1
MNXR141921	Thymidylate synthase	1	1	0	1
MNXR141926	Threonine phosphate synthase	0	0	0	0
MNXR141927	Dihydrodipicolinate synthase	0	0	0	1
MNXR141930	Glucose-1-phosphate thymidylyltransferase	0	0	0	1
MNXR141943	2-ketopantoic acid reductase	0	0	0	1
MNXR141944	Pantoate--beta-alanine ligase	0	0	0	1
MNXR141960	2 Deoxy D ribose 1 phosphate 1 5 phosphomutase c0	1	1	1	1
MNXR141963	dTDP-4-dehydrorhamnose reductase	0	0	0	1
MNXR141973	Pantetheine-phosphate adenylyltransferase	0	0	0	1
MNXR141983	UDP-N-acetylenolpyruvoylglucosamine reductase	0	0	0	1
MNXR141984	UDP-N-acetylmuramate--L-alanine ligase	0	0	0	1
MNXR141985	Phosphopantothenoylcysteine decarboxylase	0	0	0	1
MNXR141996	Diaminohydroxyphosphoribosylaminopyrimidine deaminase	0	0	0	0
MNXR141999	2-amino-4-hydroxy-6-hydroxymethyldihydropteridine diphosphokinase	0	0	0	1
MNXR142020	Dihydrodipicolinate reductase	0	0	0	1
MNXR142041	UDP-3-O-[3-hydroxymyristoyl] N-acetylglucosamine deacetylase	0	0	0	1
MNXR142062	Hydrogenobyrinic acid a,c-diamide cobaltochelatase	0	0	0	0
MNXR142080	Phospho-N-acetylmuramoyl-pentapeptide-transferase	0	0	0	1
MNXR142134	DNA synthesis and partitioning	0	0	0	1
MNXR142139	Maltotriose ABC transport	1	1	1	1
MNXR142219	UDP-3-O-[3-hydroxymyristoyl] glucosamine N-acyltransferase	0	0	0	1
MNXR142232	Biotinyl-5-AMP:apo-[carboxylase] ligase (AMP-forming)	0	0	0	1
MNXR142492	Cytochrome C reductase	0	0	0	0
MNXR94876	(R)-3-hydroxy-decanoyl-ACP dehydratase	0	0	0	1
MNXR94877	(R)-3-hydroxy-dodecanoyl-ACP dehydratase	0	0	0	1
MNXR94879	(R)-3-hydroxy-tetradecanoyl-ACP dehydratase	0	0	0	1
MNXR94881	(R)-3-hydroxy-hexadecanoyl-ACP dehydratase	0	0	0	1
MNXR94886	(R)-3-hydroxy-butanoyl-ACP dehydratase	0	0	0	1
MNXR94887	(R)-3-hydroxy-hexanoyl-ACP dehydratase	0	0	0	1
MNXR94888	(R)-3-hydroxy-octanoyl-ACP dehydratase	0	0	0	1
MNXR94941	3-oxydecanoyl-ACP dehydrogenase	0	0	0	1
MNXR94942	3-oxo-dodecanoyl-ACP dehydrogenase	0	0	0	1
MNXR94944	3-oxo-tetradecanoyl-ACP dehydrogenase	0	0	0	1
MNXR94946	3-oxohexadecanoyl-ACP dehydrogenase	0	0	0	1
MNXR94951	Acetoacetyl-ACP dehydrogenase	0	0	0	1
MNXR94952	3-oxohexanoyl-ACP dehydrogenase	0	0	0	1
MNXR94953	3-oxooctanoyl-ACP dehydrogenase	0	0	0	1
MNXR95132	Arabinose-5-phosphate isomerase	0	0	0	1
MNXR95194	Acetyl-CoA acetyltransferase	0	0	0	1
MNXR95216	Adenosylcobinamide-phosphate guanylyltransferase	0	0	0	0
MNXR95220	acetyl-CoA carboxylase / biotin carboxylase reaction 2	1	1	1	1
MNXR95249	N-acetyl-D-glucosamine 6-phosphotransferase	0	0	1	1
MNXR95256	Acetylglutamate kinase (NAG kinase)	1	1	1	1
MNXR95269	ATP acetate phosphotransferase c0	1	1	1	0.9
MNXR95377	Acetylornithine deacetylase	1	1	1	1
MNXR95386	citrate hydro lyase c0	0	0	0	0
MNXR95387	isocitrate hydro lyase c0	0	0	0	0
MNXR95388	N2 Acetyl L ornithine 2 oxoglutarate aminotransferase c0	1	1	1	1
MNXR95413	Acetyl-CoA synthetase	1	1	0.99	1
MNXR95436	4-amino-4-deoxychorismate lyase	0	0	0	1
MNXR95439	Adenosylcobinamide-phosphate synthase	0	0	0	0
MNXR95441	Adenosylcobyric acid synthase	0	0	0	0
MNXR95450	Adenylate kinase: AMP	1	0	0	0.99
MNXR95451	Adenylate kinase inorganic triphosphate	0	0	1	0
MNXR95492	S-adenosyl-homocysteine hydrolase	1	1	0	0
MNXR95494	1-(5-Phosphoribosyl)-5-amino-4-(N-succinocarboxamide)-imidazole AMP-lyase	0	0	0	0
MNXR95501	FMN adenylyltransferase	0	0	0	1
MNXR95528	N-Acetyl-D-glucosamine-6-phosphate amidohydrolase	0	0	1	1
MNXR95530	N-acetyl-gamma-glutamyl-phosphate reductase	1	1	1	1
MNXR95618	L-alanine--glyoxylate aminotransferase	0	0	0	0
MNXR95656	2-oxoglutarate dehydrogenase E2 component	0	0	0	0
MNXR95678	D-alanine--D-alanine ligase	0	0	0	1
MNXR95687	Alanine dehydrogenase	0.99	0	0	0
MNXR95693	L-alanine racemase	0	0	1	1
MNXR95695	5-aminolevulinate synthase	0	0	0	0
MNXR95696	D-alanine transaminase	1	1	1	0
MNXR95703	L-alanine ABC transport	1	1	1	1
MNXR95828	membrane alanyl aminopeptidase c0	0	0	1	1
MNXR95842	Anthranilate phosphoribosyltransferase	0	0	0	1
MNXR95844	Anthranilate synthase	0	0	0	1
MNXR95852	Histidinol-phosphate aminotransferase	1	1	1	1
MNXR95865	L Alanine 3 oxopropanoate aminotransferase c0	0	0	0	1
MNXR95898	5-amino-6-(5-phosphoribosylamino)uracil reductase	0	0	0	0
MNXR95945	L-arginine amidinohydrolase	1	0	1	1
MNXR95946	Arginine-ornithine antiporter	0	1	1	1
MNXR95948	Argininosuccinate lyase	1	0	0	1
MNXR95950	L-Arginyl-tRNA(Arg) synthetase	0	0	0	1
MNXR96039	Aspartate-semialdehyde dehydrogenase	0	0	0	1
MNXR96059	Asparagine synthase	1	1	1	1
MNXR96063	L-Aspartyl-tRNA(Asn) amidotransferase	0	0	0	1
MNXR96065	L-asparagine ABC transport	1	1	1	1
MNXR96080	Aspartate carbamoyltransferase	1	0	0	1
MNXR96085	Aspartate kinase	0	0	0	1
MNXR96094	L-aspartate oxidase	0	0	0	1
MNXR96101	L-Aspartyl-tRNA(Asp) synthetase	0	0	0	1
MNXR96102	L-Aspartyl-tRNA(Asn) synthetase	0	0	0	1
MNXR96117	dAMP kinase	1	1	1	1
MNXR96118	Nucleoside disphosphate kinase: dGDP	0	0	1	1
MNXR96119	Nucleoside disphosphate kinase: GDP	0	0	0	0
MNXR96132	ATP phosphoribosyltransferase	1	1	1	1
MNXR96136	ATP synthase	0	0	0	0
MNXR96145	5-amino-6-(5-phospho-D-ribitylamino)uracil phosphatase	0	0	0	0
MNXR96230	Valine aminotransferase	0	0	1	1
MNXR96330	acetyl-CoA carboxylase / biotin carboxylase reaction 1	1	1	1	1
MNXR96437	Ca2 (calcium) transport via proton antiport	0	0	0	1
MNXR96455	Catalase	0	0	0	1
MNXR96482	ATP:carbamate phosphotransferase	1	0	0	1
MNXR96558	CDP-ME kinase	0	0	0	0
MNXR96656	Dipeptide transport via ABC system cgly c0	0	0	1	1
MNXR96691	Choline ABC transport	1	0	1	1
MNXR96692	choline transport via proton symport c0	1	1	1	1
MNXR96708	Chorismate pyruvatemutase	1	1	0.99	1
MNXR96709	Chorismate synthase	0	0	0	1
MNXR96711	Chorismate lyase	0	0	0	1
MNXR96731	Citrate oxaloacetate lyase pro 3S CH2COO acetate c0	1	1	1	0.89
MNXR96807	MEP cytidylyltransferase	0	0	0	0
MNXR96810	CO2 (carbon dioxide) transport via diffusion	0	0	0	0
MNXR96821	cobalt transport inout via permease no H c0	0	0	0	0
MNXR96880	Coproporphyrinogen III oxidase	0	0	0	0
MNXR96920	Citrate synthase type II	1	1	0	1
MNXR96945	CTP synthetase	0	0	0	0
MNXR96950	Copper export via ATPase c0	1	1	1	1
MNXR96952	Copper transport via ABC system c0	1	1	1	1
MNXR96994	L Cysteine L homocysteine lyase deaminating c0	0	0	0	1
MNXR97007	Cysteine synthase	1	1	1	1
MNXR97018	L-Cysteinyl-tRNA(Cys) synthetase	0	0	0	1
MNXR97039	Cytidine aminohydrolase c0	1	1	1	0
MNXR97047	Cytidylate kinase - CMP	0	0	0	1
MNXR97073	D Amino acid dehydrogenase c0	0	0	1	0
MNXR97141	Diaminopimelate decarboxylase (DAP decarboxylate)	1	0	1	1
MNXR97143	Diaminopimelate epimerase	0	0	0	1
MNXR97178	3,4-dihydroxy-2-butanone-4-phosphate synthase	0	0	0	0
MNXR97201	dCTP aminohydrolase	1	1	1	1
MNXR97202	CTP aminohydrolase c0	1	1	1	1
MNXR97218	DAHP synthetase	0	0	0	1
MNXR97320	dGMP kinase	1	1	1	1
MNXR97361	ATP glycerone phosphotransferase c0	1	0	0	1
MNXR97400	Dihydrofolate reductase	0	0	0	1
MNXR97426	Dihydroorotate dehydrogenase	1	0	0	1
MNXR97428	Dihydroorotase	1	0	0	1
MNXR97447	3-dehydroquinate synthase	0	0	0	1
MNXR97449	3-dehydroquinate dehydratase	0	0	0	1
MNXR97501	6,7-dimethyl-8-ribityllumazine synthase	0	0	0	0
MNXR97512	Dimethylallyl diphosphate isopentenyl diphosphate c0	0	0	0	0
MNXR97524	1-hydroxy-2-methyl-2-E-butenyl-4-diphosphate reductase	0	0	0	0
MNXR97762	Dephospho-CoA kinase	0	0	0	1
MNXR97804	Thymidylate kinase: dTMP	0	0	0	1
MNXR97817	ATP deoxyuridine 5 phosphotransferase c0	1	1	1	1
MNXR97830	1-deoxy-D-xylulose 5-phosphate reductoisomerase	0	0	0	0
MNXR97831	1-deoxy-D-xylulose-5-phosphate synthase	0	0	0	0
MNXR97842	D-erythrose 4-phosphate dehydrogenase	0	0	0	0
MNXR97897	2-dehydro-3-deoxyphosphogluconate aldolase	1	1	1	1
MNXR97932	Phosphopyruvate hydratase Enolase	1	0	1	1
MNXR98641	H2O (water) transport via diffusion	0	0	0	0
MNXR99459	Fructose bisphosphate aldolase	1	0	0	0
MNXR99538	iron III dicitrate transport via ABC system c0	0	0	0	1
MNXR99597	NADPH-dependent FMN reductase	0	0	0	0
MNXR99603	N-Formyl-L-methionine amidohydrolase	0	0	0	1
MNXR99634	Geranyl diphosphate isopentenyl diphosphate geranyltrans transferase c0	0	0	0	0
MNXR99636	Succinate dehydrogenase	0	0	0	0
MNXR99642	Ferredoxin NADP oxidoreductase c0	1	1	1	0
MNXR99650	trans,trans-Farnesyl-diphosphate:isopentenyl-diphosphate	0	0	0	1
MNXR99705	Fumarate hydratase	0	0	0	0
MNXR99713	Fumarate transport via proton symport	1	1	1	1
MNXR99875	sn Glycerol 3 phosphate acceptor 2 oxidoreductase c0	0	1	0	1
MNXR99877	Glycerol-3-phosphate dehydrogenase (NADP)	1	0	1	1
MNXR99896	Gamma-glutamyl phosphate reductase	1	1	1	1
MNXR99897	L-Glutamate-5-semialdehyde dehydratase	1	1	1	1
MNXR99907	Glucose-6-phosphate 1-dehydrogenase	0	1	1	1
MNXR99909	Glucose-6-phosphate isomerase reaction 2	1	1	0	1
SINK_cpd00605	SINK for cpd00605 c0	0	0	0	0
SINK_cpdNodF	Sink for nod factor	1	1	1	1
SOURCE_cpdLPS3	Source of cpdLPS3	0	0	0	1
protConv	BacteroidIII_protConv	1	1	1	0
rxn00001a	pyrophosphate-energized proton pump	1	1	1	1
rxn00011b	Acetolactone synthease thiamine diphosphate acetaldehyde transferase	1	1	0	1
rxn00011p	Pyruvate dehydrogenase complex E1 thiamine diphosphate acetaldehyde transferase	0	0	1	0
rxn00022m	Maltose hydrolase	1	1	1	1
rxn00022m2	Maltotriose hydrolase	1	1	1	1
rxn00022s	Sucrose hydrolase	0	0	0	1
rxn01241a	Pyruvate dehydrogenase complex E3 Dihydrolipoamide dehydrogenase	0	0	1	0
rxn01241b	2-oxoglutarate dehydrogenase E3 component	0	0	0	0
rxn01257b	4-amino-4-deoxychorismate synthase	0	0	0	1
rxn05195b	Fe2 (iron) ABC transport	0	0	0	0
rxn05637b	Glycine betaine ABC transport	1	1	1	1
rxn09269lm	L-malate transport via proton symport	1	1	1	1
rxnBIOMASS	rxnBIOMASS	0	0	0	1
rxnBLGFcpd00041	L-aspartate transport via proton symport	1	1	1	1
rxnBLTPcpd00029	Acetic Acid transport via diffusion	1	1	1	0
rxnBLTPcpd00066	L-phenylalanine ABC transport	0	0	0	1
rxnBLTPcpd00069	L-tyrosine ABC transport	0	0	1	1
rxnBLTPcpd00076	Sucrose ABC transport	0	0	0	1
rxnBLTPcpd00084	L-cysteine ABC transport	0	0	0	0
rxnBLTPcpd00117	D-alanine transport via proton symport	1	1	1	1
rxnBLTPcpd00122	N-Acetyl-D-Glucosamine ABC transport	0	0	1	1
rxnBLTPcpd00161	L-threonine ABC transport	0	1	1	1
rxnBLTPcpd00184	Thymidine transport via proton symport	1	1	1	1
rxnBLTPcpd00249	Uridine ABC transport	0	1	1	1
rxnBluB	5,6-dimethylbenzimidazole synthase	0	0	0	0
rxnCL	Overall CL reaction	0	0	0	1
rxnCL1	Cardiolipin synthase (C64:2)	0	0	0	1
rxnCL10	Cardiolipin synthase (C74:4)	0	0	0	1
rxnCL11	Cardiolipin synthase (C76:4)	0	0	0	1
rxnCL2	Cardiolipin synthase (C64:0)	0	0	0	1
rxnCL3	Cardiolipin synthase (C68:4)	0	0	0	1
rxnCL4	Cardiolipin synthase (C68:2)	0	0	0	1
rxnCL5	Cardiolipin synthase (C68:2 2)	0	0	0	1
rxnCL6	Cardiolipin synthase (C70:2)	0	0	0	1
rxnCL7	Cardiolipin synthase (C70:2 2)	0	0	0	1
rxnCL8	Cardiolipin synthase (C70:2)	0	0	0	1
rxnCL9	Cardiolipin synthase (C72:4)	0	0	0	1
rxnConvFixed	Convert fixed ammonium	1	1	1	0
rxnDMPE1	MMPE methylation (34:2)	1	1	0	1
rxnDMPE2	MMPE methylation (34:1)	0.99	1	0	1
rxnDMPE3	MMPE methylation (36:2)	0	0	0	1
rxnEPSS1	EPSI Glucosyltransferase 1	0	0	0	1
rxnEPSS10	EPS1 Pyruvyltransferase	0	0	0	1
rxnEPSS2	EPSI Glucosyltransferase 2	0	0	0	1
rxnEPSS3	EPS1 Acetyltransferase	0	0	0	1
rxnEPSS4	EPSI Glucosyltransferase 3	0	0	0	1
rxnEPSS5	EPSI Glucosyltransferase 4	0	0	0	1
rxnEPSS6	EPSI Glucosyltransferase 5	0	0	0	1
rxnEPSS7	EPSI Glucosyltransferase 6	0	0	0	1
rxnEPSS8	EPS1 Succinyltransferase 1	0	0	0	1
rxnEPSS9	EPSI Glucosyltransferase 7	0	0	0	1
rxnEPSShmw	HMW Succinoglycan biosynthesis	0	0	0	1
rxnEPSSlmw	LMW Succinoglycan biosynthesis	1	0	0	1
rxnEPSSlmw2	HMW Succinoglycan cleavage	1	1	1	1
rxnFADH2	FADH2 dependent ubiquinone reduction	1	1	1	1
rxnGFTP10	Proline betaine (stachydrine) transport via Na+ symport	1	1	1	1
rxnGFTP10b	Glycine betaine transport via Na+ symport	1	1	1	1
rxnGFTPcpd00528	N2 gas transport by diffusion	1	1	1	0
rxnGFTPcpd00919	Homocitrate ABC transport	1	1	1	0
rxnGFTPcpd11640	H2 diffusion out	1	1	1	0
rxnLPS1	Glucose transferase to KDO2-lipid A	0	0	0	1
rxnLPS2	Addition of the rest of the core oligosaccharide to lipid A	0	0	0	1
rxnLPS3	Addition of the O-antigen to LPS	0	0	0	1
rxnMMPE	Overall MMPE reaction	0	0	0	1
rxnMMPE1	PE methylation (34:2)	1	1	0	1
rxnMMPE2	PE methylation (34:1)	1	1	0	1
rxnMMPE3	MMPE(C34:2) cyclopropanation	0	0	0	1
rxnMMPE4	MMPE(C34:2 2) cyclopropanation	0	0	0	1
rxnMMPE5	MMPE(C34:1) cyclopropanation	0	0	0	1
rxnMMPE6	PE methylation (36:2)	0	0	0	1
rxnMMPE7	MMPE(C36:2) cyclopropanation	0	0	0	1
rxnMMPE8	MMPE(C37:2) cyclopropanation	0	0	0	1
rxnNFBS1	Malonyl-ACP:[acyl-carrier-protein] transferase Nod factor biosynthesis	1	1	1	1
rxnNFBS10	Nod factor acetyltransferase	1	1	1	1
rxnNFBS11	Sulfate adenyltransferase for Nod Factor	1	1	1	1
rxnNFBS12	ATP adenylylsulfate 3-phosphotransferase for Nod factor	1	1	1	1
rxnNFBS13	Nod factor sulfotransferase	1	1	1	1
rxnNFBS14	Adenosine-3 5-bisphosphate 3-phosphohydrolase	1	1	1	1
rxnNFBS15	Nod factor export	1	1	1	1
rxnNFBS2	Oxo-acyl-NodF (16:1) synthase	1	1	1	1
rxnNFBS3	Oxo-acyl-NodF (16:1) reductase	1	1	1	1
rxnNFBS4	Oxo-acyl-NodF (16:1) dehydratase	1	1	1	1
rxnNFBS5	N-acetylglucosaminyltransferase disaccharide	1	1	1	1
rxnNFBS6	N-acetylglucosaminyltransferase trisaccharide	1	1	1	1
rxnNFBS7	N-acetylglucosaminyltransferase tetrasaccharide	1	1	1	1
rxnNFBS8	Nod factor backbone deacetylase	1	1	1	1
rxnNFBS9	Nod factor acyltransferase	1	1	1	1
rxnNGAM	NGAM reaction	1	1	1	1.04
rxnNifS	sulphur atom for Fe–S cluster biogenesis	1	1	1	0
rxnNifU	Iron sulfur cluster assembly	1	1	1	0
rxnOL	Overall OL reaction	0	0	0	1
rxnOL1	Lyso-ornithine lipid biosynthesis (C16:0)	0	0	0	1
rxnOL10	OL(C18:1/C18:1) cyclopropanation	0	0	0	1
rxnOL11	OL(C18:0/C18:1) cyclopropanation	0	0	0	1
rxnOL12	OL(C18:1/C19:1) cyclopropanation	0	0	0	1
rxnOL2	Ornithine lipid biosynthesis (C16:0/C18:1)	0	0	0	1
rxnOL3	Lyso-ornithine lipid biosynthesis (C18:0)	0	0	0	1
rxnOL4	Ornithine lipid biosynthesis (C18:0/C16:1)	0	0	0	1
rxnOL5	OL(C16:0/C18:1) cyclopropanation	0	0	0	1
rxnOL6	OL(C18:0/C16:1) cyclopropanation	0	0	0	1
rxnOL7	Lyso-ornithine lipid biosynthesis (C18:1)	0	0	0	1
rxnOL8	Ornithine lipid biosynthesis (C18:1/C18:1)	0	0	0	1
rxnOL9	Ornithine lipid biosynthesis (C18:0/C18:1)	0	0	0	1
rxnPBdm1	Stachydrine N-demethylation	1	1	1	1
rxnPBdm2	N-methyl-L-proline N-demethylation	1	1	1	1
rxnPC	Overall PC reaction	0	0	0	1
rxnPC1	DMPE methylation (34:2)	1	1	0	1
rxnPC10	PC(C36:2) cyclopropanation	0	0	0	1
rxnPC11	PC(C37:2) cyclopropanation	0	0	0	1
rxnPC2	Phosphatidylcholine synthase (34:2)	0.99	1	1	1
rxnPC3	DMPE methylation (34:1)	0.99	1	0	1
rxnPC4	Phosphatidylcholine synthase (34:1)	0	0	1	1
rxnPC5	PC(C34:2) cyclopropanation	0	0	0	1
rxnPC6	PC(C34:2 2) cyclopropanation	0	0	0	1
rxnPC7	PC(C34:1) cyclopropanation	0	0	0	1
rxnPC8	DMPE methylation (36:2)	0	0	0	1
rxnPC9	Phosphatidylcholine synthase (36:2)	0	0	1	1
rxnPE	Overall PE reaction	0	0	0	1
rxnPE1	Phosphatidylserine syntase (34:2)	1	1	0	1
rxnPE10	PE(C36:2) cyclopropanation	0	0	0	1
rxnPE11	PE(C37:2) cyclopropanation	0	0	0	1
rxnPE2	Phosphatidylserine decarboxylase (34:2)	1	1	0	1
rxnPE3	Phosphatidylserine syntase (34:1)	1	1	0	1
rxnPE4	Phosphatidylserine decarboxylase (34:1)	1	1	0	1
rxnPE5	PE(C35:2) cyclopropanation	0	0	0	1
rxnPE6	PE(C35:2 2) cyclopropanation	0	0	0	1
rxnPE7	PE(C35:1) cyclopropanation	0	0	0	1
rxnPE8	Phosphatidylserine syntase (36:2)	1	1	0	1
rxnPE9	Phosphatidylserine decarboxylase (36:2)	1	1	0	1
rxnPG	Overall PG reaction	0	0	0	1
rxnPG1	C16:1-SN-glycerol-3-phosphate acetyltransferase reaction 1	0	0	0	1
rxnPG10	Phosphatidate cytidylyltransferase (C32:0)	0	0	0	1
rxnPG11	Phosphatidylglycerol synthase (C32:0)	0	0	0	1
rxnPG12	Phosphatidylglycerol phosphatase (C32:0)	0	0	0	1
rxnPG13	C18:1-SN-glycerol-3-phosphate acetyltransferase reaction 1	0	0	0	1
rxnPG14	C18:1-SN-glycerol-3-phosphate acetyltransferase reaction 2	0	0	0	1
rxnPG15	C16:1-SN-glycerol-3-phosphate acetyltransferase (C18:1)	0	0	0	1
rxnPG16	Phosphatidate cytidylyltransferase (C34:2)	0	0	0	1
rxnPG17	Phosphatidylglycerol synthase (C34:2)	0	0	0	1
rxnPG18	Phosphatidylglycerol phosphatase (C34:2)	0	0	0	1
rxnPG19	C16:0-SN-glycerol-3-phosphate acetyltransferase (C18:1)	0	0	0	1
rxnPG2	C16:1-SN-glycerol-3-phosphate acetyltransferase reaction 2	0	0	0	1
rxnPG20	Phosphatidate cytidylyltransferase (C34:1)	0	0	0	1
rxnPG21	Phosphatidylglycerol synthase (C34:1)	0	0	0	1
rxnPG22	Phosphatidylglycerol phosphatase (C34:1)	0	0	0	1
rxnPG23	C18:1-SN-glycerol-3-phosphate acetyltransferase (C16:0)	0	0	0	1
rxnPG24	Phosphatidate cytidylyltransferase (C34:1 2)	0	0	0	1
rxnPG25	Phosphatidylglycerol synthase (C34:1 2)	0	0	0	1
rxnPG26	Phosphatidylglycerol phosphatase (C34:1 2)	0	0	0	1
rxnPG27	PG(C34:2) cyclopropanation	0	0	0	1
rxnPG28	PG(C34:2 2) cyclopropanation	0	0	0	1
rxnPG3	C16:0-SN-glycerol-3-phosphate acetyltransferase (C16:1)	0	0	0	1
rxnPG34	PG(C34:1) cyclopropanation	0	0	0	1
rxnPG35	C18:1-SN-glycerol-3-phosphate acetyltransferase (C18:1)	0	0	0	1
rxnPG36	Phosphatidate cytidylyltransferase (C36:2)	0	0	0	1
rxnPG37	Phosphatidylglycerol synthase (C36:2)	0	0	0	1
rxnPG38	Phosphatidylglycerol phosphatase (C36:2)	0	0	0	1
rxnPG39	PG(C36:2) cyclopropanation	0	0	0	1
rxnPG4	Phosphatidate cytidylyltransferase (C32:1)	0	0	0	1
rxnPG40	PG(C37:2) cyclopropanation	0	0	0	1
rxnPG5	Phosphatidylglycerol synthase (C32:1)	0	0	0	1
rxnPG6	Phosphatidylglycerol phosphatase (C32:1)	0	0	0	1
rxnPG7	C16:0-SN-glycerol-3-phosphate acetyltransferase reaction 1	0	0	0	1
rxnPG8	C16:0-SN-glycerol-3-phosphate acetyltransferase reaction 2	0	0	0	1
rxnPG9	C16:0-SN-glycerol-3-phosphate acetyltransferase (C16:0)	0	0	0	1
rxnPolyPi1	Polyphosphate kinase	0	0	0	1
rxnProtDF	Protein N-formylmethionine cleavage	0	0	0	1
rxnSL	Overall SL reaction	0	0	0	1
rxnSL1	Diacylglycerol kinase (32:1)	0	0	0	1
rxnSL10	Sulfoquinovosyldiacylglycerol biosynthesis (34:1 2)	0	0	0	1
rxnSL11	SL(C35:2) cyclopropanation	0	0	0	1
rxnSL12	SL(C35:2 2) cyclopropanation	0	0	0	1
rxnSL13	SL(C35:1) cyclopropanation	0	0	0	1
rxnSL14	C18:1-SN-glycerol-3-phosphate acetyltransferase (C16:0)	0	0	0	1
rxnSL15	Diacylglycerol kinase (35:2)	0	0	0	1
rxnSL16	Sulfoquinovosyldiacylglycerol biosynthesis (35:2)	0	0	0	1
rxnSL17	SL(C35:1 2) cyclopropanation	0	0	0	1
rxnSL18	Diacylglycerol kinase (36:2)	0	0	0	1
rxnSL19	Sulfoquinovosyldiacylglycerol biosynthesis (36:2)	0	0	0	1
rxnSL2	Sulfoquinovosyldiacylglycerol lipid biosynthesis (32:1)	0	0	0	1
rxnSL20	SL(C36:2) cyclopropanation	0	0	0	1
rxnSL21	SL(C37:2) cyclopropanation	0	0	0	1
rxnSL22	C18:0-SN-glycerol-3-phosphate acetyltransferase (C18:1)	0	0	0	1
rxnSL23	Diacylglycerol kinase (36:1)	0	0	0	1
rxnSL24	Sulfoquinovosyldiacylglycerol biosynthesis (36:1)	0	0	0	1
rxnSL3	Diacylglycerol kinase (32:0)	0	0	0	1
rxnSL4	Sulfoquinovosyldiacylglycerol biosynthesis (32:0)	0	0	0	1
rxnSL5	Diacylglycerol kinase (34:2)	0	0	0	1
rxnSL6	Sulfoquinovosyldiacylglycerol biosynthesis (34:2)	0	0	0	1
rxnSL7	Diacylglycerol kinase (34:1)	0	0	0	1
rxnSL8	Sulfoquinovosyldiacylglycerol biosynthesis (34:1)	0	0	0	1
rxnSL9	Diacylglycerol kinase (34:1 2)	0	0	0	1
rxnSymCof	Symbiosis cofactors	1	1	1	0
rxnUB1	Octaprenyl-diphosphate synthase	0	0	0	1
rxnUS1	beta-keto-cis-delta-5-dodecanoyl-ACP synthase	0	0	0	1
rxnUS10	3-oxo-cis-delta-9-hexadecenoyl-ACP dehydrogenase	0	0	0	1
rxnUS11	3-hydroxy-cis-delta-9-hexadecenoyl-ACP dehydratase	0	0	0	1
rxnUS12	palmitoleoyl-ACP reductase	0	0	0	1
rxnUS13	3-oxo-cis-vaccenoyl-ACP synthase	0	0	0	1
rxnUS14	3-oxo-cis-vaccenoyl-ACP dehydrogenase	0	0	0	1
rxnUS15	3-hydroxy-cis-vaccenoyl-ACP dehydratase	0	0	0	1
rxnUS16	cis-vaccen-2-enoyl-ACP reductase	0	0	0	1
rxnUS2	3-oxo-cis-delta-5-dodecenoyl-ACP dehydrogenase	0	0	0	1
rxnUS3	3-hydroxy-cis-delta-5-dodecenoyl-ACP dehydratase	0	0	0	1
rxnUS4	cis-delta-5-dodecenoyl-ACP reductase	0	0	0	1
rxnUS5	3-oxo-cis-delta-7-tetradecenoyl-ACP synthase	0	0	0	1
rxnUS6	3-oxo-cis-delta-7-tetradecenoyl-ACP dehydrogenase	0	0	0	1
rxnUS7	3-oxo-cis-delta-7-tetradecenoyl-ACP dehydratase	0	0	0	1
rxnUS8	cis-delta-7-tetradecenoyl-ACP reductase	0	0	0	1
rxnUS9	3-oxo-cis-delta-9-hexadecenoyl-ACP synthase	0	0	0	1
rxnVLCFA1	malonyl-ACP:[acyl-carrier-protein] transferase	0	0	0	1
rxnVLCFA10	3-oxooctanoyl-ACP synthase VLCFA	0	0	0	1
rxnVLCFA11	3-oxooctanoyl-ACP dehydrogenase VLCFA	0	0	0	1
rxnVLCFA12	(R)-3-hydroxy-octanoyl-ACP dehydratase VLCFA	0	0	0	1
rxnVLCFA13	trans-Oct-2-enoyl-ACP reductase VLCFA	0	0	0	1
rxnVLCFA14	3-oxodecanoyl-ACP synthase VLCFA	0	0	0	1
rxnVLCFA15	3-oxydecanoyl-ACP dehydrogenase VLCFA	0	0	0	1
rxnVLCFA16	(R)-3-hydroxy-decanoyl-ACP dehydratase VLCFA	0	0	0	1
rxnVLCFA17	trans-Dec-2-enoyl-ACP reductase VLCFA	0	0	0	1
rxnVLCFA18	3-oxo-dodecanoyl-ACP synthase VLCFA	0	0	0	1
rxnVLCFA19	3-oxo-dodecanoyl-ACP dehydrogenase VLCFA	0	0	0	1
rxnVLCFA2	Acetoacetyl-ACP synthase VLCFA	0	0	0	1
rxnVLCFA20	(R)-3-hydroxy-dodecanoyl-ACP dehydratase VLCFA	0	0	0	1
rxnVLCFA21	trans-Dodec-2-enoyl-ACP reductase VLCFA	0	0	0	1
rxnVLCFA22	3-oxo-tetradecanoyl-ACP synthase VLCFA	0	0	0	1
rxnVLCFA23	3-oxo-tetradecanoyl-ACP dehydrogenase VLCFA	0	0	0	1
rxnVLCFA24	(R)-3-hydroxy-tetradecanoyl-ACP dehydratase VLCFA	0	0	0	1
rxnVLCFA25	trans-Tetradec-2-enoyl-ACP reductase VLCFA	0	0	0	1
rxnVLCFA26	3-oxohexadecanoyl-ACP synthase VLCFA	0	0	0	1
rxnVLCFA27	3-oxohexadecanoyl-ACP dehydrogenase VLCFA	0	0	0	1
rxnVLCFA28	(R)-3-hydroxy-hexadecanoyl-ACP dehydratase VLCFA	0	0	0	1
rxnVLCFA29	trans-Hexadec-2-enoyl-ACP reductase VLCFA	0	0	0	1
rxnVLCFA3	Acetoacetyl-ACP dehydrogenase VLCFA	0	0	0	1
rxnVLCFA30	3-oxooctadecanoyl-ACP synthase VLCFA	0	0	0	1
rxnVLCFA31	3-oxooctadecanoyl-ACP dehydrogenase VLCFA	0	0	0	1
rxnVLCFA32	(R)-3-hydroxy-octadecanoyl-ACP dehydratase VLCFA	0	0	0	1
rxnVLCFA33	trans-Octadec-2-enoyl-ACP reductase VLCFA	0	0	0	1
rxnVLCFA34	3-oxo-C20-ACP synthase VLCFA	0	0	0	1
rxnVLCFA35	3-oxo-C20-ACP dehydrogenase VLCFA	0	0	0	1
rxnVLCFA36	(R)-3-hydroxy-C20-ACP dehydratase VLCFA	0	0	0	1
rxnVLCFA37	trans-C20-2-enoyl-ACP reductase VLCFA	0	0	0	1
rxnVLCFA38	3-oxo-C22-ACP synthase VLCFA	0	0	0	1
rxnVLCFA39	3-oxo-C22-ACP dehydrogenase VLCFA	0	0	0	1
rxnVLCFA4	(R)-3-hydroxy-butanoyl-ACP dehydratase VLCFA	0	0	0	1
rxnVLCFA40	(R)-3-hydroxy-C22-ACP dehydratase VLCFA	0	0	0	1
rxnVLCFA41	trans-C22-2-enoyl-ACP reductase VLCFA	0	0	0	1
rxnVLCFA42	3-oxo-C24-ACP synthase VLCFA	0	0	0	1
rxnVLCFA43	3-oxo-C24-ACP dehydrogenase VLCFA	0	0	0	1
rxnVLCFA44	(R)-3-hydroxy-C24-ACP dehydratase VLCFA	0	0	0	1
rxnVLCFA45	trans-C24-2-enoyl-ACP reductase VLCFA	0	0	0	1
rxnVLCFA46	3-oxo-C26-ACP synthase VLCFA	0	0	0	1
rxnVLCFA47	3-oxo-C26-ACP dehydrogenase VLCFA	0	0	0	1
rxnVLCFA48	(R)-3-hydroxy-C26-ACP dehydratase VLCFA	0	0	0	1
rxnVLCFA49	trans-C26-2-enoyl-ACP reductase VLCFA	0	0	0	1
rxnVLCFA5	But-2-enoyl-ACP reductase VLCFA	0	0	0	1
rxnVLCFA50	3-oxo-C28-ACP synthase VLCFA	0	0	0	1
rxnVLCFA51	3-oxo-C28-ACP dehydrogenase VLCFA	0	0	0	1
rxnVLCFA52	VLFCA transferase	0	0	0	1
rxnVLCFA6	3-oxohexanoyl-ACP synthase VLCFA	0	0	0	1
rxnVLCFA7	3-oxohexanoyl-ACP dehydrogenase VLCFA	0	0	0	1
rxnVLCFA8	(R)-3-hydroxy-hexanoyl-ACP dehydratase VLCFA	0	0	0	1
rxnVLCFA9	trans-Hex-2-enoyl-ACP reductase VLCFA	0	0	0	1

## Sheet: Medicago genes
Gene	Zone_I	Zone_IId	Zone_IIp	Zone_IZ	Zone_III
Medtr6g008180.1	1	1	1	1	1
Medtr7g037970.1	1	0	0	0	1
MtrunA17Chr1g0146321	0	0	0	0	0
MtrunA17Chr1g0146431	1	0	0	0	0
MtrunA17Chr1g0149721	1	1	1	1	1
MtrunA17Chr1g0150111	0	0	0	0	1
MtrunA17Chr1g0150241	0	0	0	0	1
MtrunA17Chr1g0151391	0	0	0	0	1
MtrunA17Chr1g0151501	1	1	1	1	0
MtrunA17Chr1g0152931	1	1	1	1	1
MtrunA17Chr1g0156571	0	0	0	1	0
MtrunA17Chr1g0157841	1	1	1	1	1
MtrunA17Chr1g0157851	1	1	1	1	1
MtrunA17Chr1g0160301	1	1	1	1	1
MtrunA17Chr1g0162011	0	0	1	1	1
MtrunA17Chr1g0162751	1	1	1	1	1
MtrunA17Chr1g0165631	0	0	0	0	1
MtrunA17Chr1g0166351	1	1	1	1	1
MtrunA17Chr1g0167651	1	1	1	1	1
MtrunA17Chr1g0171221	1	1	1	0	1
MtrunA17Chr1g0171721	0	0	0	0	0.88
MtrunA17Chr1g0173181	1	1	1	0	1
MtrunA17Chr1g0173201	0	0	0	1	1
MtrunA17Chr1g0173211	1	1	1	0	1
MtrunA17Chr1g0177811	0	0	0	1	1
MtrunA17Chr1g0178541	1	1	1	1	1
MtrunA17Chr1g0178601	1	1	1	1	1
MtrunA17Chr1g0179021	1	1	1	1	1
MtrunA17Chr1g0179211	1	1	1	1	1
MtrunA17Chr1g0179541	1	1	1	1	0.93
MtrunA17Chr1g0179661	0	0	0	0	1
MtrunA17Chr1g0180491	0	0	0	0	1
MtrunA17Chr1g0181071	0	0	0	0	1
MtrunA17Chr1g0181081	1	1	1	1	1
MtrunA17Chr1g0181151	0	0	0	0	1
MtrunA17Chr1g0182331	1	1	1	1	1
MtrunA17Chr1g0183491	1	1	1	1	1
MtrunA17Chr1g0187751	1	1	1	1	1
MtrunA17Chr1g0190501	0	0	0	0	1
MtrunA17Chr1g0190941	1	1	1	1	1
MtrunA17Chr1g0191801	0	0	0	0	1
MtrunA17Chr1g0195131	0	0	1	0	0.59
MtrunA17Chr1g0198011	1	0	0	0	1
MtrunA17Chr1g0199821	0	0	0	0	1
MtrunA17Chr1g0200191	1	1	1	0	1
MtrunA17Chr1g0201341	1	0	0	1	1
MtrunA17Chr1g0202071	1	0	1	1	1
MtrunA17Chr1g0202821	1	1	1	1	1
MtrunA17Chr1g0203871	0	0	0	0	1
MtrunA17Chr1g0204101	1	1	1	1	1
MtrunA17Chr1g0204511	0	0	0	0	0
MtrunA17Chr1g0204611	1	1	1	1	1
MtrunA17Chr1g0204751	1	0	0	0	1
MtrunA17Chr1g0205711	0	0	0	0	1
MtrunA17Chr1g0206061	1	0	1	1	1
MtrunA17Chr1g0206941	0	0	0	0	1
MtrunA17Chr1g0207801	1	0	0	0	1
MtrunA17Chr1g0208141	0	0	0	1	1
MtrunA17Chr1g0208981	1	1	1	1	1
MtrunA17Chr1g0209571	0	0	0	0	1
MtrunA17Chr1g0209631	0	0	0	0	1
MtrunA17Chr1g0210091	0	0	0	0	1
MtrunA17Chr1g0211991	0	0	0	0	1
MtrunA17Chr1g0213271	1	1	1	0	1
MtrunA17Chr1g0213481	1	1	1	1	0
MtrunA17Chr2g0277511	1	0	0	0	0
MtrunA17Chr2g0277631	0	0	0	0	0.99
MtrunA17Chr2g0279701	1	1	1	0	1
MtrunA17Chr2g0280151	1	1	1	1	1
MtrunA17Chr2g0281301	1	1	1	1	1
MtrunA17Chr2g0281901	1	1	1	1	1
MtrunA17Chr2g0285171	1	1	1	1	1
MtrunA17Chr2g0287211	1	1	1	1	1
MtrunA17Chr2g0287261	1	1	0	0	1
MtrunA17Chr2g0289271	1	1	1	1	1
MtrunA17Chr2g0289791	1	1	0	1	1
MtrunA17Chr2g0290121	0	0	0	0	1
MtrunA17Chr2g0293571	0	0	0	0	0
MtrunA17Chr2g0294381	1	1	1	1	1
MtrunA17Chr2g0298001	0	0	0	0	1
MtrunA17Chr2g0300881	1	0	0	0	1
MtrunA17Chr2g0307671	1	1	1	1	1
MtrunA17Chr2g0308861	0	0	0	0	0
MtrunA17Chr2g0309341	1	0	0	1	1
MtrunA17Chr2g0309471	1	1	1	1	1
MtrunA17Chr2g0310421	1	1	1	1	1
MtrunA17Chr2g0310601	1	1	1	1	1
MtrunA17Chr2g0310611	1	1	1	1	1
MtrunA17Chr2g0315891	1	1	1	1	0
MtrunA17Chr2g0317301	1	0	0	0	1
MtrunA17Chr2g0317601	0	1	1	1	1
MtrunA17Chr2g0317901	1	1	0	1	1
MtrunA17Chr2g0322641	1	1	0	0	0
MtrunA17Chr2g0326031	0	0	1	1	1
MtrunA17Chr2g0327981	0	1	1	1	1
MtrunA17Chr2g0328161	1	1	1	1	1
MtrunA17Chr2g0329451	1	1	1	1	1
MtrunA17Chr2g0330871	1	1	1	1	1
MtrunA17Chr2g0331051	1	1	1	1	1
MtrunA17Chr2g0333281	1	1	1	1	1
MtrunA17Chr3g0077511	1	1	1	1	1
MtrunA17Chr3g0081851	1	0	0	0	1
MtrunA17Chr3g0083561	0	0	0	0	1
MtrunA17Chr3g0086841	0	0	0	1	1
MtrunA17Chr3g0095111	1	1	1	1	0
MtrunA17Chr3g0095791	1	1	0	1	1
MtrunA17Chr3g0097941	1	1	1	0	1
MtrunA17Chr3g0099781	1	1	0	1	1
MtrunA17Chr3g0101981	0	0	0	0	1
MtrunA17Chr3g0104221	1	0	0	0	0
MtrunA17Chr3g0105311	1	1	1	1	1
MtrunA17Chr3g0106261	0	0	0	0	1
MtrunA17Chr3g0108931	0	0	0	0	1
MtrunA17Chr3g0110161	1	1	1	1	1
MtrunA17Chr3g0110261	1	1	1	1	1
MtrunA17Chr3g0113661	0	0	0	0	1
MtrunA17Chr3g0114231	1	1	0	1	1
MtrunA17Chr3g0114251	1	1	0	1	1
MtrunA17Chr3g0115151	1	1	1	1	1
MtrunA17Chr3g0115861	0	0	0	0	0
MtrunA17Chr3g0116801	1	1	1	0	0
MtrunA17Chr3g0117661	0	0	1	1	1
MtrunA17Chr3g0118201	1	1	1	1	1
MtrunA17Chr3g0118321	1	1	1	1	1
MtrunA17Chr3g0121051	1	1	1	1	1
MtrunA17Chr3g0121311	1	1	1	1	1
MtrunA17Chr3g0121851	1	1	0	0	0
MtrunA17Chr3g0121861	1	1	1	1	1
MtrunA17Chr3g0122301	0	0	0	1	1
MtrunA17Chr3g0122761	1	1	0	1	1
MtrunA17Chr3g0122901	0	0	0	0	1
MtrunA17Chr3g0122971	1	1	1	1	1
MtrunA17Chr3g0124321	0	0	0	0	1
MtrunA17Chr3g0124611	0	0	0	0	1
MtrunA17Chr3g0125211	1	1	1	1	1
MtrunA17Chr3g0125911	1	1	1	1	1
MtrunA17Chr3g0127471	1	1	1	1	1
MtrunA17Chr3g0128011	1	1	1	0	1
MtrunA17Chr3g0128701	1	0	0	1	1
MtrunA17Chr3g0134721	1	1	1	1	1
MtrunA17Chr3g0137551	1	1	1	1	1
MtrunA17Chr3g0137951	1	1	1	0	1
MtrunA17Chr3g0139821	1	0	1	1	1
MtrunA17Chr3g0140611	1	1	1	1	1
MtrunA17Chr3g0143501	1	0	1	0	1
MtrunA17Chr3g0143521	1	1	0	1	1
MtrunA17Chr3g0143671	1	1	1	1	1
MtrunA17Chr3g0145301	1	1	1	1	1
MtrunA17Chr3g0145451	1	0	0	1	1
MtrunA17Chr4g0001321	1	1	1	1	1
MtrunA17Chr4g0001391	1	1	1	1	1
MtrunA17Chr4g0001401	1	1	1	1	1
MtrunA17Chr4g0003811	0	0	0	0	0.88
MtrunA17Chr4g0007011	0	0	0	0	1
MtrunA17Chr4g0008871	1	1	1	1	1
MtrunA17Chr4g0011281	1	1	0	0	1
MtrunA17Chr4g0011291	0	0	0	0	1
MtrunA17Chr4g0011301	0	0	0	1	1
MtrunA17Chr4g0014711	1	1	0	0	1
MtrunA17Chr4g0021981	0	0	0	0	1
MtrunA17Chr4g0024541	1	1	1	1	1
MtrunA17Chr4g0030101	0	0	0	1	1
MtrunA17Chr4g0031131	1	1	0	0	1
MtrunA17Chr4g0034971	0	0	0	0	1
MtrunA17Chr4g0035311	0	0	0	0	1
MtrunA17Chr4g0036011	1	1	1	1	1
MtrunA17Chr4g0036091	0	0	0	0	0
MtrunA17Chr4g0037431	1	1	1	1	1
MtrunA17Chr4g0038011	0	0	1	1	1
MtrunA17Chr4g0038121	0	0	0	0	1
MtrunA17Chr4g0039171	1	1	0	1	1
MtrunA17Chr4g0039191	0	0	0	0	1
MtrunA17Chr4g0039381	0	0	0	0	0
MtrunA17Chr4g0039621	1	1	1	0	1
MtrunA17Chr4g0040211	0	0	0	0	1
MtrunA17Chr4g0041121	1	1	1	1	1
MtrunA17Chr4g0041841	1	1	1	1	0
MtrunA17Chr4g0043081	0	1	1	1	1
MtrunA17Chr4g0043301	1	1	1	1	1
MtrunA17Chr4g0043981	1	1	1	0	1
MtrunA17Chr4g0045661	0	1	1	1	1
MtrunA17Chr4g0048091	0	0	0	0	1
MtrunA17Chr4g0049241	1	0	1	0	1
MtrunA17Chr4g0049831	1	0	0	0	0
MtrunA17Chr4g0050541	0	0	0	0	1
MtrunA17Chr4g0052121	1	1	1	0	1
MtrunA17Chr4g0052321	1	1	0	0	1
MtrunA17Chr4g0054141	1	1	1	1	1
MtrunA17Chr4g0054901	1	1	1	1	1
MtrunA17Chr4g0056321	1	1	1	1	1
MtrunA17Chr4g0057161	0	0	0	0	1
MtrunA17Chr4g0057771	1	1	1	0	0
MtrunA17Chr4g0057811	1	1	0	0	1
MtrunA17Chr4g0057861	1	1	1	1	1
MtrunA17Chr4g0058291	1	1	1	1	1
MtrunA17Chr4g0061311	1	1	0	0	1
MtrunA17Chr4g0062811	0	0	0	0	1
MtrunA17Chr4g0064291	0	0	0	0	1
MtrunA17Chr4g0064741	1	1	1	1	1
MtrunA17Chr4g0064761	0	0	1	0	1
MtrunA17Chr4g0067311	1	1	0	0	1
MtrunA17Chr4g0070171	0	0	0	0	1
MtrunA17Chr4g0072561	0	0	0	0	1
MtrunA17Chr4g0074071	0	0	0	0	1
MtrunA17Chr4g0074991	1	1	1	0	1
MtrunA17Chr4g0076421	1	1	0	1	1
MtrunA17Chr4g0076681	1	1	0	1	1
MtrunA17Chr5g0394491	0	0	0	0	0
MtrunA17Chr5g0398151	1	1	1	1	1
MtrunA17Chr5g0398811	0	0	1	1	1
MtrunA17Chr5g0399031	1	1	1	1	1
MtrunA17Chr5g0400811	1	1	0	1	1
MtrunA17Chr5g0403941	1	1	1	1	1
MtrunA17Chr5g0404551	1	1	1	1	1
MtrunA17Chr5g0405771	0	0	0	0	1
MtrunA17Chr5g0406041	0	0	1	1	1
MtrunA17Chr5g0406961	1	0	0	0	1
MtrunA17Chr5g0407541	0	0	0	1	1
MtrunA17Chr5g0407981	0	0	0	0	0
MtrunA17Chr5g0412871	1	0	0	0	1
MtrunA17Chr5g0412911	1	0	0	0	0
MtrunA17Chr5g0413331	1	1	1	1	0
MtrunA17Chr5g0413701	1	0	0	0	1
MtrunA17Chr5g0413861	0	0	0	0	1
MtrunA17Chr5g0414991	1	1	1	1	1
MtrunA17Chr5g0424491	1	1	1	1	1
MtrunA17Chr5g0426501	0	0	0	0	1
MtrunA17Chr5g0426981	0	0	0	0	1
MtrunA17Chr5g0427231	1	1	0	0	1
MtrunA17Chr5g0428001	1	1	1	1	1
MtrunA17Chr5g0429051	1	1	1	1	1
MtrunA17Chr5g0430381	1	1	1	1	1
MtrunA17Chr5g0432811	0	1	1	1	1
MtrunA17Chr5g0433601	1	1	1	1	1
MtrunA17Chr5g0433871	1	1	1	1	1
MtrunA17Chr5g0433901	1	1	1	1	1
MtrunA17Chr5g0435771	0	0	0	0	1
MtrunA17Chr5g0436451	1	1	0	0	1
MtrunA17Chr5g0437771	1	1	1	0	1
MtrunA17Chr5g0438151	0	0	0	0	1
MtrunA17Chr5g0440371	1	1	1	1	1
MtrunA17Chr5g0440651	1	1	0	1	1
MtrunA17Chr5g0442201	1	0	0	1	1
MtrunA17Chr5g0442841	1	1	0	1	1
MtrunA17Chr5g0444701	0	0	1	1	1
MtrunA17Chr5g0445071	1	1	1	1	1
MtrunA17Chr5g0446271	1	1	0	0	0
MtrunA17Chr5g0446531	0	1	1	1	1
MtrunA17Chr5g0448441	1	0	0	0	0
MtrunA17Chr6g0448901	1	1	1	1	1
MtrunA17Chr6g0450211	0	0	0	0	1
MtrunA17Chr6g0450691	1	1	1	1	1
MtrunA17Chr6g0450801	1	1	1	1	1
MtrunA17Chr6g0450811	1	1	1	1	1
MtrunA17Chr6g0452201	0	0	0	0	1
MtrunA17Chr6g0452721	1	1	1	1	1
MtrunA17Chr6g0455091	1	1	1	0	1
MtrunA17Chr6g0456431	1	1	1	1	1
MtrunA17Chr6g0462401	0	0	0	0	1
MtrunA17Chr6g0462411	0	0	0	0	0
MtrunA17Chr6g0470231	1	1	1	1	1
MtrunA17Chr6g0474331	1	1	1	1	1
MtrunA17Chr6g0476311	1	1	1	1	1
MtrunA17Chr6g0479141	1	1	1	1	0
MtrunA17Chr6g0481761	1	1	1	0	0.99
MtrunA17Chr6g0486081	1	1	1	0	1
MtrunA17Chr6g0487421	1	1	1	1	1
MtrunA17Chr6g0488531	1	1	1	0	1
MtrunA17Chr7g0214101	1	1	1	1	1
MtrunA17Chr7g0214651	1	1	1	1	0
MtrunA17Chr7g0214741	0	0	0	0	1
MtrunA17Chr7g0214821	0	0	0	0	1
MtrunA17Chr7g0215521	0	0	0	0	1
MtrunA17Chr7g0217761	0	0	0	0	1
MtrunA17Chr7g0218701	0	0	1	0	1
MtrunA17Chr7g0220151	1	0	0	0	1
MtrunA17Chr7g0220581	1	1	1	1	1
MtrunA17Chr7g0220831	1	0	0	0	1
MtrunA17Chr7g0221391	0	1	0	1	1
MtrunA17Chr7g0222441	1	1	1	1	1
MtrunA17Chr7g0225691	1	0	1	1	1
MtrunA17Chr7g0225861	0	0	0	0	0
MtrunA17Chr7g0230101	1	1	1	0	1
MtrunA17Chr7g0232021	1	1	1	1	1
MtrunA17Chr7g0232961	1	1	1	1	1
MtrunA17Chr7g0235761	0	0	0	0	1
MtrunA17Chr7g0241651	1	1	1	1	1
MtrunA17Chr7g0245561	0	0.99	1	1	0
MtrunA17Chr7g0246481	1	0	0	1	1
MtrunA17Chr7g0247051	0	0	0	0	1
MtrunA17Chr7g0249351	1	1	1	1	1
MtrunA17Chr7g0249491	1	0	0	1	1
MtrunA17Chr7g0249511	1	1	1	1	1
MtrunA17Chr7g0252691	0	0	0	0	1
MtrunA17Chr7g0253221	0	0	0	0	1
MtrunA17Chr7g0253311	1	1	1	0	0.95
MtrunA17Chr7g0253781	0	0	0	0	1
MtrunA17Chr7g0255931	1	1	1	1	1
MtrunA17Chr7g0257781	0	0	1	1	1
MtrunA17Chr7g0257981	0	0	0	0	1
MtrunA17Chr7g0258371	0	0	1	1	1
MtrunA17Chr7g0260091	1	1	1	1	1
MtrunA17Chr7g0263401	1	0	0	1	1
MtrunA17Chr7g0264351	0	0	0	0	1
MtrunA17Chr7g0264611	1	1	1	0	1
MtrunA17Chr7g0264921	1	0	0	1	1
MtrunA17Chr7g0264951	1	1	1	1	1
MtrunA17Chr7g0265591	1	1	1	1	1
MtrunA17Chr7g0265741	1	1	1	1	0
MtrunA17Chr7g0266301	1	0	0	1	1
MtrunA17Chr7g0268991	0	0	0	0	1
MtrunA17Chr7g0270811	0	0	0	0	1
MtrunA17Chr7g0272971	1	1	1	1	1
MtrunA17Chr7g0273161	0	0	0	0	1
MtrunA17Chr7g0274131	0	0	0	0	1
MtrunA17Chr8g0335791	0	0	0	0	1
MtrunA17Chr8g0335861	0	0	0	0	1
MtrunA17Chr8g0337051	0	0	0	0	1
MtrunA17Chr8g0337411	0	0	0	0	1
MtrunA17Chr8g0339811	1	1	1	1	1
MtrunA17Chr8g0340811	1	0	0	0	0
MtrunA17Chr8g0341541	0	1	1	1	1
MtrunA17Chr8g0345201	1	1	1	1	1
MtrunA17Chr8g0345911	0	1	1	1	1
MtrunA17Chr8g0347531	0	0	1	1	1
MtrunA17Chr8g0347681	1	1	1	1	1
MtrunA17Chr8g0349621	1	1	1	1	1
MtrunA17Chr8g0351501	1	1	1	1	1
MtrunA17Chr8g0353531	1	1	1	1	1
MtrunA17Chr8g0360241	1	1	0	1	1
MtrunA17Chr8g0360411	1	1	0	1	1
MtrunA17Chr8g0360501	1	1	1	1	1
MtrunA17Chr8g0362581	1	1	0	1	1
MtrunA17Chr8g0364201	1	1	1	1	1
MtrunA17Chr8g0370001	1	1	1	1	1
MtrunA17Chr8g0370681	0	0	0	1	1
MtrunA17Chr8g0370691	1	1	1	1	1
MtrunA17Chr8g0378071	0	1	0	0	1
MtrunA17Chr8g0380921	0	0	0	0	1
MtrunA17Chr8g0382671	0	0	0	0	1
MtrunA17Chr8g0382871	1	1	1	1	1
MtrunA17Chr8g0383631	1	1	1	1	1
MtrunA17Chr8g0384081	1	1	1	1	1
MtrunA17Chr8g0384411	0	0	0	0	0
MtrunA17Chr8g0386721	1	1	1	1	1
MtrunA17Chr8g0386791	0	0	0	0	1
MtrunA17Chr8g0386931	0	0	0	1	1
MtrunA17Chr8g0387591	0	1	1	1	1
MtrunA17Chr8g0387771	1	1	1	1	1
MtrunA17Chr8g0388131	1	1	1	1	1
MtrunA17Chr8g0388861	1	1	1	0	0
MtrunA17Chr8g0389191	1	1	1	1	1
MtrunA17Chr8g0389541	0	0	0	0	1
MtrunA17Chr8g0389591	1	1	0	1	1
MtrunA17Chr8g0391241	1	1	1	1	1
MtrunA17Chr8g0393121	1	0	0	1	1
MtrunA17MTg0491601	1	1	1	1	1

## Sheet: Medicago reactions
Reaction	Raction_Name	Zone_I	Zone_IId	Zone_IIp	Zone_IZ	Zone_III
1.14.19.2-RXN_H	acyl-[acyl-carrier-protein] desaturase	0	1	0	0	1
2.7.4.22-RXN_C	UMP kinase	0	0	0	0	1
2.7.4.22-RXN_H	UMP kinase	1	1	1	1	1
3.6.5.1-RXN_C	heterotrimeric G-protein GTPase	1	1	1	1	1
3.6.5.1-RXN_H	heterotrimeric G-protein GTPase	1	1	1	1	1
3.6.5.1-RXN_V	heterotrimeric G-protein GTPase	1	1	1	1	1
5.4.2.5-RXN_C	phosphoglucomutase (glucose-cofactor)	1	1	1	1	1
6PGLUCONDEHYDROG-RXN-(NADP)_H	Phosphogluconate dehydrogenase (decarboxylating)	1	1	1	1	1
BiomassRoot	BiomassRoot	0	0	0	0	1
CARBON-MONOXIDE-DEHYDROGENASE-RXN_H	carbon-monoxide dehydrogenase (acceptor)	1	0	0	0	0
CYSTATHIONINE-BETA-LYASE-RXN_H	cystathionine &beta;-lyase	0	0	0	0	1
CYSTATHIONINE-BETA-LYASE-RXN_M	cystathionine &beta;-lyase	1	1	1	1	1
Demand_BIOTIN	Demand_BIOTIN	1	0	0	0	1
EXCT_for_MNXM01_e0	EXCT_for_MNXM01_e0	1	1	1	1	0
EXCT_for_MNXM1026_e0	EXCT_for_MNXM1026_e0	1	1	1	1	0
EXCT_for_MNXM1056_e0	EXCT_for_MNXM1056_e0	1	1	1	1	0
EXCT_for_MNXM107_e0	EXCT_for_MNXM107_e0	1	1	1	1	1
EXCT_for_MNXM111_e0	EXCT_for_MNXM111_e0	1	0	0	0	0
EXCT_for_MNXM114_e0	EXCT_for_MNXM114_e0	1	0	0	1	1
EXCT_for_MNXM117_e0	EXCT_for_MNXM117_e0	1	1	1	1	1
EXCT_for_MNXM118_e0	EXCT_for_MNXM118_e0	1	1	1	1	1
EXCT_for_MNXM11_e0	EXCT_for_MNXM11_e0	1	1	1	1	1
EXCT_for_MNXM1231_e0	EXCT_for_MNXM1231_e0	1	1	1	1	1
EXCT_for_MNXM124_e0	EXCT_for_MNXM124_e0	1	0	0	0	1
EXCT_for_MNXM127_e0	EXCT_for_MNXM127_e0	1	1	1	1	1
EXCT_for_MNXM128_e0	EXCT_for_MNXM128_e0	1	0	0	0	1
EXCT_for_MNXM131_e0	EXCT_for_MNXM131_e0	1	0	0	0	1
EXCT_for_MNXM134_e0	EXCT_for_MNXM134_e0	1	0	1	1	1
EXCT_for_MNXM13_e0	EXCT_for_MNXM13_e0	1	1	1	1	1
EXCT_for_MNXM140_e0	EXCT_for_MNXM140_e0	1	0	0	0	1
EXCT_for_MNXM142_e0	EXCT_for_MNXM142_e0	1	0	1	1	1
EXCT_for_MNXM146363_e0	EXCT_for_MNXM146363_e0	1	1	1	1	1
EXCT_for_MNXM147_e0	EXCT_for_MNXM147_e0	1	1	1	1	1
EXCT_for_MNXM149_e0	EXCT_for_MNXM149_e0	1	0	0	0	1
EXCT_for_MNXM1503_e0	EXCT_for_MNXM1503_e0	1	1	1	1	1
EXCT_for_MNXM156_e0	EXCT_for_MNXM156_e0	1	1	1	1	1
EXCT_for_MNXM158_e0	EXCT_for_MNXM158_e0	1	1	1	1	1
EXCT_for_MNXM15_e0	EXCT_for_MNXM15_e0	1	0	0	0	1
EXCT_for_MNXM165_e0	EXCT_for_MNXM165_e0	1	1	1	1	1
EXCT_for_MNXM167_e0	EXCT_for_MNXM167_e0	1	0	0	0	1
EXCT_for_MNXM168_e0	EXCT_for_MNXM168_e0	1	1	1	1	1
EXCT_for_MNXM174_e0	EXCT_for_MNXM174_e0	1	1	1	1	1
EXCT_for_MNXM179_e0	EXCT_for_MNXM179_e0	1	1	1	1	1
EXCT_for_MNXM1820_e0	EXCT_for_MNXM1820_e0	1	1	1	1	1
EXCT_for_MNXM195_e0	EXCT_for_MNXM195_e0	1	0.99	1	1	1
EXCT_for_MNXM196_e0	EXCT_for_MNXM196_e0	1	0	0	0	1
EXCT_for_MNXM198_e0	EXCT_for_MNXM198_e0	1	1	1	1	1
EXCT_for_MNXM199_e0	EXCT_for_MNXM199_e0	1	0	0	0	1
EXCT_for_MNXM207_e0	EXCT_for_MNXM207_e0	1	1	1	1	1
EXCT_for_MNXM211_e0	EXCT_for_MNXM211_e0	1	1	1	1	1
EXCT_for_MNXM212_e0	EXCT_for_MNXM212_e0	1	1	1	1	1
EXCT_for_MNXM2138_e0	EXCT_for_MNXM2138_e0	1	0	0	1	1
EXCT_for_MNXM213_e0	EXCT_for_MNXM213_e0	1	1	1	1	1
EXCT_for_MNXM2255_e0	EXCT_for_MNXM2255_e0	1	0	0	0	1
EXCT_for_MNXM231_e0	EXCT_for_MNXM231_e0	1	0	0	0	1
EXCT_for_MNXM23_e0	EXCT_for_MNXM23_e0	1	1	1	1	1
EXCT_for_MNXM259_e0	EXCT_for_MNXM259_e0	1	1	1	1	1
EXCT_for_MNXM25_e0	EXCT_for_MNXM25_e0	1	1	1	1	0.9
EXCT_for_MNXM2683_e0	EXCT_for_MNXM2683_e0	1	1	1	1	1
EXCT_for_MNXM26_e0	EXCT_for_MNXM26_e0	1	1	1	1	0
EXCT_for_MNXM27_e0	EXCT_for_MNXM27_e0	1	0	0	0	1
EXCT_for_MNXM288_e0	EXCT_for_MNXM288_e0	1	0	1	1	1
EXCT_for_MNXM289_e0	EXCT_for_MNXM289_e0	1	1	1	1	1
EXCT_for_MNXM29_e0	EXCT_for_MNXM29_e0	1	1	1	1	1
EXCT_for_MNXM2_e0	EXCT_for_MNXM2_e0	1	1	1	1	1
EXCT_for_MNXM304_e0	EXCT_for_MNXM304_e0	1	0	0	0	1
EXCT_for_MNXM322_e0	EXCT_for_MNXM322_e0	1	0	0	0	0
EXCT_for_MNXM328_e0	EXCT_for_MNXM328_e0	1	1	1	1	1
EXCT_for_MNXM32_e0	EXCT_for_MNXM32_e0	1	1	0	1	1
EXCT_for_MNXM334_e0	EXCT_for_MNXM334_e0	1	1	1	1	1
EXCT_for_MNXM338_e0	EXCT_for_MNXM338_e0	1	1	1	1	1
EXCT_for_MNXM341_e0	EXCT_for_MNXM341_e0	1	1	1	1	1
EXCT_for_MNXM353_e0	EXCT_for_MNXM353_e0	1	1	1	1	1
EXCT_for_MNXM37_e0	EXCT_for_MNXM37_e0	1	1	1	1	1
EXCT_for_MNXM39_e0	EXCT_for_MNXM39_e0	1	1	1	1	1
EXCT_for_MNXM401_e0	EXCT_for_MNXM401_e0	1	1	1	1	1
EXCT_for_MNXM420_e0	EXCT_for_MNXM420_e0	1	1	1	1	1
EXCT_for_MNXM42_e0	EXCT_for_MNXM42_e0	1	1	1	1	1
EXCT_for_MNXM441_e0	EXCT_for_MNXM441_e0	1	1	1	1	1
EXCT_for_MNXM4505_e0	EXCT_for_MNXM4505_e0	1	1	1	1	1
EXCT_for_MNXM468_e0	EXCT_for_MNXM468_e0	1	1	1	1	1
EXCT_for_MNXM477_e0	EXCT_for_MNXM477_e0	1	1	1	1	1
EXCT_for_MNXM4_e0	EXCT_for_MNXM4_e0	1	0	0	0	0
EXCT_for_MNXM53_e0	EXCT_for_MNXM53_e0	1	0	0	1	1
EXCT_for_MNXM55_e0	EXCT_for_MNXM55_e0	1	0	0	0	0
EXCT_for_MNXM58_e0	EXCT_for_MNXM58_e0	1	1	1	1	1
EXCT_for_MNXM615_e0	EXCT_for_MNXM615_e0	1	1	1	1	1
EXCT_for_MNXM61_e0	EXCT_for_MNXM61_e0	1	0	0	0	1
EXCT_for_MNXM621_e0	EXCT_for_MNXM621_e0	1	1	1	1	1
EXCT_for_MNXM653_e0	EXCT_for_MNXM653_e0	1	0	0	0	0
EXCT_for_MNXM659_e0	EXCT_for_MNXM659_e0	1	1	1	1	1
EXCT_for_MNXM66_e0	EXCT_for_MNXM66_e0	1	1	1	1	1
EXCT_for_MNXM683_e0	EXCT_for_MNXM683_e0	1	0	0	1	1
EXCT_for_MNXM687_e0	EXCT_for_MNXM687_e0	1	1	1	1	1
EXCT_for_MNXM70_e0	EXCT_for_MNXM70_e0	1	0	1	1	1
EXCT_for_MNXM724_e0	EXCT_for_MNXM724_e0	1	0.99	1	1	0
EXCT_for_MNXM761_e0	EXCT_for_MNXM761_e0	1	1	1	1	1
EXCT_for_MNXM76_e0	EXCT_for_MNXM76_e0	1	0	0	1	1
EXCT_for_MNXM78_e0	EXCT_for_MNXM78_e0	1	1	1	1	1
EXCT_for_MNXM89557_e0	EXCT_for_MNXM89557_e0	1	0.99	1	1	1
EXCT_for_MNXM89612_e0	EXCT_for_MNXM89612_e0	1	1	1	1	1
EXCT_for_MNXM89689_e0	EXCT_for_MNXM89689_e0	1	1	1	1	1
EXCT_for_MNXM90960_e0	EXCT_for_MNXM90960_e0	1	0	0	0	0
EXCT_for_MNXM90_e0	EXCT_for_MNXM90_e0	1	0	0	1	1
EXCT_for_MNXM93_e0	EXCT_for_MNXM93_e0	1	1	1	1	1
EXCT_for_MNXM95_e0	EXCT_for_MNXM95_e0	1	0	0	0	1
EXCT_for_MNXM97_e0	EXCT_for_MNXM97_e0	1	0	0	0	1
EXCT_for_MNXM98_e0	EXCT_for_MNXM98_e0	1	1	1	1	1
EXCT_for_MNXM9_e0	EXCT_for_MNXM9_e0	1	0	0	0	0
EXCT_rev_MNXM01_e0	EXCT_rev_MNXM01_e0	1	1	1	1	1
EXCT_rev_MNXM1026_e0	EXCT_rev_MNXM1026_e0	1	1	1	1	1
EXCT_rev_MNXM1056_e0	EXCT_rev_MNXM1056_e0	1	1	1	1	1
EXCT_rev_MNXM107_e0	EXCT_rev_MNXM107_e0	1	1	1	1	1
EXCT_rev_MNXM111_e0	EXCT_rev_MNXM111_e0	1	1	1	1	1
EXCT_rev_MNXM114_e0	EXCT_rev_MNXM114_e0	1	1	1	1	1
EXCT_rev_MNXM117_e0	EXCT_rev_MNXM117_e0	1	1	0	1	1
EXCT_rev_MNXM118_e0	EXCT_rev_MNXM118_e0	1	1	1	1	1
EXCT_rev_MNXM11_e0	EXCT_rev_MNXM11_e0	1	1	1	1	1
EXCT_rev_MNXM1231_e0	EXCT_rev_MNXM1231_e0	1	1	1	1	1
EXCT_rev_MNXM124_e0	EXCT_rev_MNXM124_e0	1	1	1	1	1
EXCT_rev_MNXM127_e0	EXCT_rev_MNXM127_e0	1	1	1	1	1
EXCT_rev_MNXM128_e0	EXCT_rev_MNXM128_e0	1	1	1	1	1
EXCT_rev_MNXM131_e0	EXCT_rev_MNXM131_e0	1	1	1	1	1
EXCT_rev_MNXM134_e0	EXCT_rev_MNXM134_e0	1	1	1	1	1
EXCT_rev_MNXM13_e0	EXCT_rev_MNXM13_e0	1	0	0	0	0
EXCT_rev_MNXM140_e0	EXCT_rev_MNXM140_e0	1	1	1	1	1
EXCT_rev_MNXM142_e0	EXCT_rev_MNXM142_e0	1	1	1	1	1
EXCT_rev_MNXM146363_e0	EXCT_rev_MNXM146363_e0	1	1	1	1	1
EXCT_rev_MNXM147_e0	EXCT_rev_MNXM147_e0	1	1	1	1	1
EXCT_rev_MNXM149_e0	EXCT_rev_MNXM149_e0	1	1	1	1	1
EXCT_rev_MNXM1503_e0	EXCT_rev_MNXM1503_e0	1	1	1	1	1
EXCT_rev_MNXM156_e0	EXCT_rev_MNXM156_e0	1	1	1	1	1
EXCT_rev_MNXM158_e0	EXCT_rev_MNXM158_e0	1	1	1	1	1
EXCT_rev_MNXM15_e0	EXCT_rev_MNXM15_e0	1	1	1	1	0
EXCT_rev_MNXM165_e0	EXCT_rev_MNXM165_e0	1	1	1	1	1
EXCT_rev_MNXM167_e0	EXCT_rev_MNXM167_e0	1	1	1	1	1
EXCT_rev_MNXM168_e0	EXCT_rev_MNXM168_e0	1	1	1	1	1
EXCT_rev_MNXM174_e0	EXCT_rev_MNXM174_e0	1	1	1	1	1
EXCT_rev_MNXM179_e0	EXCT_rev_MNXM179_e0	1	1	1	1	1
EXCT_rev_MNXM1820_e0	EXCT_rev_MNXM1820_e0	1	1	1	1	1
EXCT_rev_MNXM195_e0	EXCT_rev_MNXM195_e0	1	0.99	1	1	0
EXCT_rev_MNXM196_e0	EXCT_rev_MNXM196_e0	1	1	1	1	1
EXCT_rev_MNXM198_e0	EXCT_rev_MNXM198_e0	1	1	1	1	1
EXCT_rev_MNXM199_e0	EXCT_rev_MNXM199_e0	1	1	1	1	1
EXCT_rev_MNXM207_e0	EXCT_rev_MNXM207_e0	1	1	1	1	1
EXCT_rev_MNXM211_e0	EXCT_rev_MNXM211_e0	1	1	1	1	1
EXCT_rev_MNXM212_e0	EXCT_rev_MNXM212_e0	1	1	1	1	1
EXCT_rev_MNXM2138_e0	EXCT_rev_MNXM2138_e0	1	1	1	1	1
EXCT_rev_MNXM213_e0	EXCT_rev_MNXM213_e0	1	1	1	1	1
EXCT_rev_MNXM2255_e0	EXCT_rev_MNXM2255_e0	1	1	1	1	1
EXCT_rev_MNXM231_e0	EXCT_rev_MNXM231_e0	1	1	1	1	1
EXCT_rev_MNXM23_e0	EXCT_rev_MNXM23_e0	1	1	1	1	1
EXCT_rev_MNXM259_e0	EXCT_rev_MNXM259_e0	1	1	1	1	1
EXCT_rev_MNXM25_e0	EXCT_rev_MNXM25_e0	1	1	1	1	1
EXCT_rev_MNXM2683_e0	EXCT_rev_MNXM2683_e0	1	1	1	1	1
EXCT_rev_MNXM26_e0	EXCT_rev_MNXM26_e0	1	1	1	1	1
EXCT_rev_MNXM27_e0	EXCT_rev_MNXM27_e0	1	1	1	1	1
EXCT_rev_MNXM288_e0	EXCT_rev_MNXM288_e0	1	1	1	1	1
EXCT_rev_MNXM289_e0	EXCT_rev_MNXM289_e0	1	1	1	1	1
EXCT_rev_MNXM29_e0	EXCT_rev_MNXM29_e0	1	1	1	1	1
EXCT_rev_MNXM2_e0	EXCT_rev_MNXM2_e0	1	0	0	0	0
EXCT_rev_MNXM304_e0	EXCT_rev_MNXM304_e0	1	1	1	1	1
EXCT_rev_MNXM322_e0	EXCT_rev_MNXM322_e0	1	1	1	1	1
EXCT_rev_MNXM328_e0	EXCT_rev_MNXM328_e0	1	1	1	1	1
EXCT_rev_MNXM32_e0	EXCT_rev_MNXM32_e0	1	0	1	0	1
EXCT_rev_MNXM334_e0	EXCT_rev_MNXM334_e0	1	1	1	1	1
EXCT_rev_MNXM338_e0	EXCT_rev_MNXM338_e0	1	1	1	1	1
EXCT_rev_MNXM341_e0	EXCT_rev_MNXM341_e0	1	1	1	1	1
EXCT_rev_MNXM353_e0	EXCT_rev_MNXM353_e0	1	1	1	1	1
EXCT_rev_MNXM37_e0	EXCT_rev_MNXM37_e0	1	1	1	1	1
EXCT_rev_MNXM39_e0	EXCT_rev_MNXM39_e0	1	1	1	1	1
EXCT_rev_MNXM401_e0	EXCT_rev_MNXM401_e0	1	1	1	1	1
EXCT_rev_MNXM420_e0	EXCT_rev_MNXM420_e0	1	1	1	1	1
EXCT_rev_MNXM42_e0	EXCT_rev_MNXM42_e0	1	1	1	1	1
EXCT_rev_MNXM441_e0	EXCT_rev_MNXM441_e0	1	1	1	1	1
EXCT_rev_MNXM4505_e0	EXCT_rev_MNXM4505_e0	1	1	1	1	1
EXCT_rev_MNXM468_e0	EXCT_rev_MNXM468_e0	1	1	1	1	1
EXCT_rev_MNXM477_e0	EXCT_rev_MNXM477_e0	1	1	1	1	1
EXCT_rev_MNXM4_e0	EXCT_rev_MNXM4_e0	1	1	1	1	0.99
EXCT_rev_MNXM53_e0	EXCT_rev_MNXM53_e0	1	1	1	1	1
EXCT_rev_MNXM55_e0	EXCT_rev_MNXM55_e0	1	1	1	1	1
EXCT_rev_MNXM58_e0	EXCT_rev_MNXM58_e0	1	1	1	1	1
EXCT_rev_MNXM615_e0	EXCT_rev_MNXM615_e0	1	1	1	1	1
EXCT_rev_MNXM61_e0	EXCT_rev_MNXM61_e0	1	1	1	1	1
EXCT_rev_MNXM621_e0	EXCT_rev_MNXM621_e0	1	1	1	1	1
EXCT_rev_MNXM653_e0	EXCT_rev_MNXM653_e0	1	0.99	1	1	1
EXCT_rev_MNXM659_e0	EXCT_rev_MNXM659_e0	1	1	1	1	1
EXCT_rev_MNXM66_e0	EXCT_rev_MNXM66_e0	1	1	1	1	1
EXCT_rev_MNXM683_e0	EXCT_rev_MNXM683_e0	1	1	1	1	1
EXCT_rev_MNXM687_e0	EXCT_rev_MNXM687_e0	1	1	1	1	1
EXCT_rev_MNXM70_e0	EXCT_rev_MNXM70_e0	1	1	1	1	1
EXCT_rev_MNXM724_e0	EXCT_rev_MNXM724_e0	1	0.99	1	1	0.99
EXCT_rev_MNXM761_e0	EXCT_rev_MNXM761_e0	1	1	1	1	1
EXCT_rev_MNXM76_e0	EXCT_rev_MNXM76_e0	1	1	1	1	1
EXCT_rev_MNXM78_e0	EXCT_rev_MNXM78_e0	1	1	1	1	1
EXCT_rev_MNXM89557_e0	EXCT_rev_MNXM89557_e0	1	1	1	1	1
EXCT_rev_MNXM89612_e0	EXCT_rev_MNXM89612_e0	1	1	1	1	1
EXCT_rev_MNXM89689_e0	EXCT_rev_MNXM89689_e0	1	1	1	1	1
EXCT_rev_MNXM90960_e0	EXCT_rev_MNXM90960_e0	1	1	1	1	1
EXCT_rev_MNXM90_e0	EXCT_rev_MNXM90_e0	1	1	1	1	1
EXCT_rev_MNXM93_e0	EXCT_rev_MNXM93_e0	1	1	1	1	1
EXCT_rev_MNXM95_e0	EXCT_rev_MNXM95_e0	1	1	1	1	1
EXCT_rev_MNXM97_e0	EXCT_rev_MNXM97_e0	1	1	1	1	1
EXCT_rev_MNXM98_e0	EXCT_rev_MNXM98_e0	1	1	1	1	1
EXCT_rev_MNXM9_e0	EXCT_rev_MNXM9_e0	1	1	1	1	1
GLC6PISOM1_C	Glucose-6-P Isomerase	1	1	1	1	1
GLC6PISOM2_C	Glucose 6 phosphate isomerase	1	1	1	1	1
GLC6PIsom1_H	GLC6PIsom1	1	1	1	1	0.99
GLC6PIsom2_H	GLC6PIsom2	1	1	1	1	0.99
GLUTAMATE-DEHYDROGENASE-NADP+-RXN-(NAD)_H	glutamate dehydrogenase [NAD(P)<small><sup>+</sup></small>]	1	1	1	1	1
GLUTAMATE-DEHYDROGENASE-NADP+-RXN-(NAD)_M	glutamate dehydrogenase [NAD(P)<small><sup>+</sup></small>]	1	1	1	1	1
GLUTAMATE-DEHYDROGENASE-NADP+-RXN-(NAD)_V	glutamate dehydrogenase [NAD(P)<small><sup>+</sup></small>]	1	1	1	1	1
GLUTAMATE-DEHYDROGENASE-NADP+-RXN-(NADP)_H	glutamate dehydrogenase [NAD(P)<small><sup>+</sup></small>]	1	1	1	1	1
GLUTAMATE-DEHYDROGENASE-NADP+-RXN-(NADP)_M	glutamate dehydrogenase [NAD(P)<small><sup>+</sup></small>]	1	1	1	1	1
GLUTAMATE-DEHYDROGENASE-NADP+-RXN-(NADP)_V	glutamate dehydrogenase [NAD(P)<small><sup>+</sup></small>]	1	1	1	1	1
HOMOCITRATE_SYNTHASE_RXN_C	HOMOCITRATE_SYNTHASE_RXN_C	1	1	1	1	0
MALIC-NAD-RXN_C	malate dehydrogenase (oxaloacetate-decarboxylating)	1	1	1	1	1
MALIC-NAD-RXN_H	malate dehydrogenase (oxaloacetate-decarboxylating)	1	1	1	1	1
MALIC-NAD-RXN_M	malate dehydrogenase (oxaloacetate-decarboxylating)	1	1	1	1	1
MNXR100024_C	glutamate&mdash;ammonia ligase	1	1	1	1	0
MNXR100024_H	glutamate&mdash;ammonia ligase	0	0	0	0	0
MNXR100024_M	glutamate&mdash;ammonia ligase	1	1	1	1	1
MNXR100040_C	glyceraldehyde-3-phosphate dehydrogenase (phosphorylating)	1	1	1	1	1
MNXR100040_H	glyceraldehyde-3-phosphate dehydrogenase (phosphorylating)	1	1	1	1	1
MNXR100040_M	glyceraldehyde-3-phosphate dehydrogenase (phosphorylating)	1	1	1	1	1
MNXR100040_V	glyceraldehyde-3-phosphate dehydrogenase (phosphorylating)	1	1	1	1	1
MNXR100041_H	glyceraldehyde-3-phosphate dehydrogenase (NADP<small><sup>+</sup></small>) (phosphorylating)	1	1	1	1	1
MNXR100041_M	glyceraldehyde-3-phosphate dehydrogenase (NADP<small><sup>+</sup></small>) (phosphorylating)	1	1	1	1	1
MNXR100041_V	glyceraldehyde-3-phosphate dehydrogenase (NADP<small><sup>+</sup></small>) (phosphorylating)	1	1	1	1	1
MNXR100042_H	GARTRANSFORMYL2-RXN	1	0	0	0	1
MNXR100074_H	glutamate&mdash;cysteine ligase	0	0	0	0	1
MNXR100098_C	glutathione-disulfide reductase	1	1	1	1	1
MNXR100098_H	glutathione-disulfide reductase	0	0	0	0	0
MNXR100107_C	glutamine&mdash;fructose-6-phosphate transaminase (isomerizing)	1	0	0	1	1
MNXR100108_C	GDP-<small>L</small>-fucose synthase	1	0	1	1	1
MNXR100108_G	GDP-<small>L</small>-fucose synthase	0	1	0	0	1
MNXR100144_C	guanylate kinase	0	0	0	0	1
MNXR100287_H	amidophosphoribosyltransferase	0	0	0	0	0
MNXR100291_H	glutamate synthase (NADPH)	1	1	1	1	1
MNXR100291_M	glutamate synthase (NADPH)	1	1	1	1	1
MNXR100377_C	GDP-mannose 4,6-dehydratase	1	0	1	1	1
MNXR100377_G	GDP-mannose 4,6-dehydratase	0	1	0	0	1
MNXR100383_C	GMP synthase	1	1	1	0	1
MNXR100384_C	GMP synthase (glutamine-hydrolysing)	1	1	1	1	1
MNXR100441_C	adenylyl-sulfate reductase (glutathione)	1	1	1	1	1
MNXR100441_H	adenylyl-sulfate reductase (glutathione)	0	0	0	0	0
MNXR100446_C	glutathione peroxidase	1	1	1	1	1
MNXR100450_C	glutathione synthase	0	0	0	0	1
MNXR100450_H	glutathione synthase	1	0.99	1	1	1
MNXR100482_C	RXN0-5224	1	1	1	1	0
MNXR100482_H	RXN0-5224	0	0	0	0	1
MNXR100628_C	homogentisate 1,2-dioxygenase	1	1	0	1	1
MNXR100656_H	3-HYDROXY-KYNURENINASE-RXN	1	1	1	1	1
MNXR100783_H	IMP cyclohydrolase	0	0	0	0	1
MNXR100796_H	isopentenyl-diphosphate &Delta;-isomerase	1	1	1	1	1
MNXR100808_C	inorganic diphosphatase	1	1	1	1	1
MNXR100808_H	inorganic diphosphatase	1	1	1	1	1
MNXR100814_H	indole-3-glycerol-phosphate synthase	0	0	0	0	1
MNXR100830_C	IMP dehydrogenase	0	0	0	0	1
MNXR100839_C	inositol oxygenase	1	1	0	1	1
MNXR100912_H	acetoacetyl-[acyl-carrier protein] synthase	0.99	1	1	0	1
MNXR100913_H	&beta;-ketoacyl-acyl-carrier-protein synthase III	1	1	1	1	1
MNXR100947_H	Kynurenine 3-monooxygenase	1	1	1	1	1
MNXR101040_C	<small>L</small>-lactate dehydrogenase	1	1	1	1	1
MNXR101325_C	maleylacetoacetate isomerase	1	1	0	1	1
MNXR101327_H	MALONYL-ACPDECARBOX-RXN	0.99	1	1	0	1
MNXR101375_C	mannose-1-phosphate guanylyltransferase	0	0	0	0	1
MNXR101382_C	mannose-6-phosphate isomerase	0	0	0	0	1
MNXR101407_C	methionine adenosyltransferase	0	0	0	0	1
MNXR101407_H	methionine adenosyltransferase	1	1	1	1	1
MNXR101421_H	[acyl-carrier-protein] <em>S</em>-malonyltransferase	0	0	0	0	1
MNXR101439_C	malate dehydrogenase	1	1	1	1	1
MNXR101439_H	malate dehydrogenase	1	1	1	1	1
MNXR101439_M	malate dehydrogenase	1	1	1	1	1
MNXR101439_V	malate dehydrogenase	1	1	1	1	1
MNXR101439_X	malate dehydrogenase	1	1	1	1	1
MNXR101443_C	malate dehydrogenase (oxaloacetate-decarboxylating) (NADP<small><sup>+</sup></small>)	1	1	1	1	1
MNXR101443_H	malate dehydrogenase (oxaloacetate-decarboxylating) (NADP<small><sup>+</sup></small>)	1	1	1	1	1
MNXR101443_M	malate dehydrogenase (oxaloacetate-decarboxylating) (NADP<small><sup>+</sup></small>)	1	1	1	1	1
MNXR101444_C	malate dehydrogenase (NADP<small><sup>+</sup></small>)	1	1	1	1	1
MNXR101444_H	malate dehydrogenase (NADP<small><sup>+</sup></small>)	1	1	1	1	1
MNXR101444_M	malate dehydrogenase (NADP<small><sup>+</sup></small>)	1	1	1	1	1
MNXR101444_V	malate dehydrogenase (NADP<small><sup>+</sup></small>)	1	1	1	1	1
MNXR101444_X	malate dehydrogenase (NADP<small><sup>+</sup></small>)	1	1	1	1	1
MNXR101495_C	mevalonate kinase	1	1	1	1	1
MNXR101574_C	Myo-inositol-1(or 4)-monophosphatase	0	0	0	0	1
MNXR101575_C	inositol-3-phosphate synthase	0	0	0	0	1
MNXR101729_C	phosphomannomutase	0	0	0	0	1
MNXR101744_C	methylthioadenosine nucleosidase	1	0	0	0	1
MNXR101759_C	<em>S</em>-methyl-5-thioribose-1-phosphate isomerase	1	0	0	0	1
MNXR101760_C	<em>S</em>-methyl-5-thioribose kinase	1	0	0	0	1
MNXR101882_H	NAD<small><sup>+</sup></small> kinase	1	1	1	1	1
MNXR101897_C	NAD<small><sup>+</sup></small> synthase	1	0	0	0	0
MNXR101909_C	nicotinate phosphoribosyltransferase	1	0	0	0	0
MNXR101933_H	RXN-12196	1	1	1	1	1
MNXR101935_C	UDPKIN-RXN	1	1	1	1	1
MNXR101935_H	UDPKIN-RXN	1	1	1	1	1
MNXR101936_C	CDPKIN-RXN	1	0	0	0	1
MNXR101937_C	DTDPKIN-RXN	0	0	0	0	1
MNXR101938_C	DUDPKIN-RXN	1	1	1	1	1
MNXR101939_C	DCDPKIN-RXN	0	0	0	0	1
MNXR101940_C	DADPKIN-RXN	1	1	1	0	1
MNXR101964_V	nitrate reductase (NADH)	1	1	1	1	1
MNXR101977_C	nicotinamidase	1	0	0	0	0
MNXR101978_C	nicotinate-nucleotide adenylyltransferase	1	0	0	0	0
MNXR101980_H	nicotinate-nucleotide diphosphorylase (carboxylating)	1	1	1	1	1
MNXR102190_C	orotidine-5&prime;-phosphate decarboxylase	0	0	0	0	1
MNXR102209_C	ornithine decarboxylase	1	0	0	0	1
MNXR102231_C	orotate phosphoribosyltransferase	0	0	0	0	1
MNXR102425_H	PYRUVDEH-RXN	0	1	1	0	0
MNXR102425_M	PYRUVDEH-RXN	0	0	0	0	0
MNXR102487_C	phospho<em>enol</em>pyruvate carboxykinase (GTP)	1	1	1	1	1
MNXR102527_H	phosphoglycerate dehydrogenase	0	0	0	1	1
MNXR102535_C	glucose-6-phosphate isomerase	1	1	1	1	1
MNXR102535_H	glucose-6-phosphate isomerase	1	1	1	1	1
MNXR102538_C	phosphoglycerate kinase	1	1	1	1	1
MNXR102538_H	phosphoglycerate kinase	1	1	1	1	1
MNXR102538_M	phosphoglycerate kinase	1	1	1	1	1
MNXR102538_V	phosphoglycerate kinase	1	1	1	0.99	1
MNXR102539_H	6-phosphogluconolactonase	1	1	1	1	1
MNXR102547_C	phosphoglycerate mutase	1	1	1	1	1
MNXR102547_H	phosphoglycerate mutase	1	1	1	1	1
MNXR102549_C	&beta;-phosphoglucomutase	1	1	1	1	1
MNXR103043_C	phosphomevalonate kinase	1	1	1	1	1
MNXR103045_H	phosphomethylpyrimidine kinase	1	0	0	0	0
MNXR103099_C	phospho<em>enol</em>pyruvate carboxykinase (ATP)	1	1	1	1	1
MNXR103139_H	phosphoribosylamine&mdash;glycine ligase	0	0	0	0	0
MNXR103156_H	phosphoribosylanthranilate isomerase	0	0	0	0	1
MNXR103225_H	phosphoserine transaminase	0	0	0	1	1
MNXR103226_H	3-phosphoshikimate 1-carboxyvinyltransferase	0	0	0	0	1
MNXR103260_H	RXN0-5114	0	0	0	1	1
MNXR103371_C	pyruvate kinase	1	1	1	1	1
MNXR103371_H	pyruvate kinase	1	1	1	1	1
MNXR103400_H	quinolinate synthase	1	1	1	1	1
MNXR103445_C	phosphatidyl-<em>N</em>-methylethanolamine <em>N</em>-methyltransferase	1	0	0	1	1
MNXR103938_C	phosphatidyl-<i>N</i>-dimethylethanolamine <i>N</i>-methyltransferase	1	0	0	1	1
MNXR104060_C	ADPREDUCT-RXN	1	1	1	0	1
MNXR104062_C	GDPREDUCT-RXN	0	0	0	0	1
MNXR104064_C	CDPREDUCT-RXN	1	1	1	1	1
MNXR104066_C	UDPREDUCT-RXN	1	1	1	1	1
MNXR104083_C	ribulose-phosphate 3-epimerase	0	0	0	0	0
MNXR104083_H	ribulose-phosphate 3-epimerase	1	1	0	0	1
MNXR104240_H	sulfate adenylyltransferase	0	0	0	0	0
MNXR104275_H	serine <em>O</em>-acetyltransferase	0	0	0	0	0
MNXR104335_C	RXN-5641	1	0	0	1	1
MNXR104343_H	tryptophan synthase	1	0	1	1	1
MNXR104378_H	shikimate dehydrogenase	0	0	0	0	1
MNXR104379_H	shikimate kinase	0	0	0	0	1
MNXR104380_H	cystathionine &gamma;-synthase	0	0	0	0	1
MNXR104384_H	METBALT-RXN	0	0	0	0	1
MNXR104635_M	succinate&mdash;CoA ligase (ADP-forming)	1	1	1	1	1
MNXR104637_M	succinate&mdash;CoA ligase (GDP-forming)	1	1	1	1	1
MNXR104650_H	sulfite reductase (NADPH)	1	1	1	1	1
MNXR104653_H	sulfite reductase (ferredoxin)	1	1	1	1	1
MNXR104714_H	threonine ammonia-lyase	0	0	0	0	1
MNXR104715_H	transaldolase	0	0	0	0	1
MNXR104766_C	thioredoxin-disulfide reductase	0	0	0	0	1
MNXR104766_H	thioredoxin-disulfide reductase	1	1	1	1	1
MNXR104823_H	acid phosphatase	1	0	0	0	0
MNXR104869_H	D-Fructose 6-phosphate:D-glyceraldehyde-3-phosphate glycolaldehyde transferase	1	1	0	0	1
MNXR104885_C	thymidine kinase	1	1	1	1	1
MNXR104908_H	thiamine-phosphate diphosphorylase	1	0	0	0	0
MNXR104918_C	triose-phosphate isomerase	1	1	1	1	1
MNXR104918_H	triose-phosphate isomerase	1	1	1	1	1
MNXR104946_H	tryptophan synthase (indole-salvaging)	1	1	1	1	1
MNXR105000_C	tyrosine transaminase	1	1	0	1	1
MNXR105063_C	UDP-glucose 6-dehydrogenase	0	0	1	0	1
MNXR105063_G	UDP-glucose 6-dehydrogenase	0	1	0	0	1
MNXR105068_C	UDP-glucuronate decarboxylase	0	0	0	0	1
MNXR105084_C	UDP-glucuronate 4-epimerase	0	0	0	0	1
MNXR105084_G	UDP-glucuronate 4-epimerase	0	1	0	0	1
MNXR105142_C	uracil phosphoribosyltransferase	1	1	1	1	1
MNXR105153_C	urease	1	1	0	1	1
MNXR105162_C	uridine kinase	1	0	1	0	1
MNXR105162_H	uridine kinase	1	1	1	1	1
MNXR105163_C	GTP:uridine 5-phosphotransferase	1	1	1	1	1
MNXR105163_H	GTP:uridine 5-phosphotransferase	1	1	1	1	1
MNXR105345_C	phosphoethanolamine <em>N</em>-methyltransferase	1	0	0	1	1
MNXR106403_H	formate dehydrogenase (NADP<small><sup>+</sup></small>)	1	1	1	1	1
MNXR106403_M	formate dehydrogenase (NADP<small><sup>+</sup></small>)	1	1	1	1	1
MNXR106483_C	phospho<em>enol</em>pyruvate carboxykinase (diphosphate)	1	1	1	1	1
MNXR106492_H	glycine dehydrogenase	1	1	1	1	0
MNXR106492_M	glycine dehydrogenase	1	1	1	1	1
MNXR106633_C	citrullinase	1	1	0	0	1
MNXR106649_C	phenylalanine ammonia-lyase	0	0	0	0	1
MNXR106658_H	arogenate dehydrogenase	1	1	1	1	1
MNXR106659_H	arogenate dehydrogenase (NADP<small><sup>+</sup></small>)	0	1	1	0	1
MNXR106690_V	nitrate reductase (NADPH)	1	1	1	1	1
MNXR106735_C	GDP-mannose 3,5-epimerase	0	0	0	0	1
MNXR106802_C	ribose-phosphate diphosphokinase	0	0	0	0	0
MNXR106802_H	ribose-phosphate diphosphokinase	0	0	0	0	0
MNXR106809_C	ribose-5-phosphate isomerase	0	0	0	0	0
MNXR106809_H	ribose-5-phosphate isomerase	0	0	0	0	0
MNXR106811_C	glyceraldehyde-3-phosphate dehydrogenase (NADP<small><sup>+</sup></small>)	1	0.99	1	1	1
MNXR106811_H	glyceraldehyde-3-phosphate dehydrogenase (NADP<small><sup>+</sup></small>)	1	1	1	1	1
MNXR106811_M	glyceraldehyde-3-phosphate dehydrogenase (NADP<small><sup>+</sup></small>)	1	1	1	1	1
MNXR106811_V	glyceraldehyde-3-phosphate dehydrogenase (NADP<small><sup>+</sup></small>)	1	1	1	0.99	1
MNXR106858_C	inositol 4-methyltransferase	0	0	0	0	1
MNXR106950_C	hydroxymethylglutaryl-CoA lyase	1	1	1	1	1
MNXR106961_C	glucuronate-1-phosphate uridylyltransferase	1	1	0	1	1
MNXR107016_C	glucuronokinase	1	1	0	1	1
MNXR107089_C	RXN-1101	0	0	0	0	1
MNXR107105_H	transketolase	0	0	0	0	1
MNXR107135_H	RXN-9549	0	0	0	0	1
MNXR107257_C	hydroxymethylglutaryl-CoA synthase	1	1	1	1	1
MNXR107303_H	hydroxymethylglutaryl-CoA reductase	1	1	1	1	1
MNXR107303_R	hydroxymethylglutaryl-CoA reductase	1	1	1	1	1
MNXR107303_X	hydroxymethylglutaryl-CoA reductase	1	1	1	1	1
MNXR107304_C	hydroxymethylglutaryl-CoA reductase (NADPH)	1	1	1	1	1
MNXR107304_H	hydroxymethylglutaryl-CoA reductase (NADPH)	1	1	1	1	1
MNXR107304_R	hydroxymethylglutaryl-CoA reductase (NADPH)	1	1	1	1	1
MNXR107304_X	hydroxymethylglutaryl-CoA reductase (NADPH)	1	1	1	1	1
MNXR107366_C	RXN-1106	0	0	0	0	1
MNXR107409_C	<em>trans</em>-cinnamate 4-monooxygenase	0	0	0	0	1
MNXR107744_H	oleoyl-[acyl-carrier-protein] hydrolase	0	0	0	0	1
MNXR108123_C	caffeate <em>O</em>-methyltransferase	0	0	0	0	1
MNXR108126_H	RXN-7903	1	1	1	1	1
MNXR108130_C	<em>N</em>-methylphosphoethanolamine cytidylyltransferase	1	0	0	1	1
MNXR108194_H	phosphomethylpyrimidine synthase	1	0	0	0	0
MNXR108526_C	RXN-1125	1	1	1	0	1
MNXR108735_H	phosphoribosylaminoimidazole carboxylase	0	0	0	0	1
MNXR108966_H	adenylosuccinate lyase	0	0	0	0	1
MNXR108987_H	phosphoribosylaminoimidazolesuccinocarboxamide synthase	0	0	0	0	1
MNXR109080_H	<i>trans</i> dodec-2-enoyl-[acp] reductase	0	0	0	0	1
MNXR109082_H	&beta;-ketoacyl-acyl-carrier-protein synthase I	0	0	0	0	1
MNXR109245_H	3-oxo-hexanoyl-[acyl-carrier protein] synthase	0	0	0	0	1
MNXR109246_H	<i>trans</i> hex-2-enoyl-[acp]-reductase	0	0	0	0	1
MNXR109248_H	3-oxo-octanoyl-[acyl-carrier protein] synthase	0	0	0	0	1
MNXR109249_H	<i>trans</i> oct-2-enoyl-[acp] reductase	0	0	0	0	1
MNXR109251_H	3-oxo-decanoyl-[acyl-carrier protein] synthase	0	0	0	0	1
MNXR109254_H	3-oxo-dodecanoyl-[acyl-carrier protein] synthase	0	0	0	0	1
MNXR109255_H	<i>trans</i> tetradec-2-enoyl-[acp] reductase	0	0	0	0	1
MNXR109257_H	3-oxo-palmitoyl-[acyl-carrier protein] synthase	0	0	0	0	1
MNXR109258_H	<i>trans</i> hexadecenoyl-[acp] reductase	0	0	0	0	1
MNXR110359_C	RXN-1142	1	1	1	0	1
MNXR110360_C	RXN-1144	0	0	0	1	1
MNXR110363_C	RXN-1143	1	1	1	0	1
MNXR110959_H	glutamate&mdash;prephenate aminotransferase	0	0	0	0	1
MNXR111074_C	RXN-1102	0	0	0	0	1
MNXR111133_H	prolycopene isomerase	1	1	1	1	1
MNXR111353_H	<i>trans</i>-octadec-2-enoyl-[acyl-carrier-protein] reductase	0	0	0	0	1
MNXR111740_H	RXN-9548	0	0	0	0	1
MNXR112902_C	alcohol dehydrogenase (quinone)	1	1	1	1	1
MNXR113067_H	15-<em>cis</em>-phytoene desaturase	1	1	1	1	1
MNXR113068_H	15-<em>cis</em>-phytoene desaturase	1	1	1	1	1
MNXR113069_H	&zeta;-carotene isomerase	1	1	1	1	1
MNXR114913_H	3-hydroxyanthranilate 3,4-dioxygenase	1	1	1	1	1
MNXR114983_C	methylenetetrahydrofolate reductase [NAD(P)H]	0	0	0	0	1
MNXR115599_H	crotonoyl-[acyl-carrier-protein] hydratase	0	0	0	0	1
MNXR115600_H	3-hydroxypalmitoyl-[acyl-carrier-protein] dehydratase	0	0	0	0	1
MNXR115664_C	aconitate hydratase	1	1	1	1	1
MNXR115664_H	aconitate hydratase	1	1	1	1	0
MNXR115664_M	aconitate hydratase	1	1	1	1	1
MNXR115664_V	aconitate hydratase	1	1	1	1	1
MNXR115674_C	adenylyl-sulfate reductase	1	1	1	1	1
MNXR115678_C	alanine&mdash;tRNA ligase	0	0	0	0	1
MNXR115706_C	arginine&mdash;tRNA ligase	0	0	0	0	1
MNXR115725_C	asparagine&mdash;tRNA ligase	0	0	0	0	1
MNXR115727_C	aspartate&mdash;tRNA ligase	0	0	0	0	1
MNXR115757_G	cellulose synthase (UDP-forming)	0	0	0	0	1
MNXR115795_C	cysteine&mdash;tRNA ligase	0	0	0	0	1
MNXR115926_C	glutamate&mdash;tRNA ligase	0	0	0	0	1
MNXR115929_C	glutamine&mdash;tRNA ligase	0	0	0	0	1
MNXR115938_C	glycine&mdash;tRNA ligase	0	0	0	0	1
MNXR115961_C	histidine&mdash;tRNA ligase	0	0	0	0	1
MNXR115982_H	isocitrate lyase	1	1	1	1	0
MNXR115983_H	isocitrate dehydrogenase (NADP<small><sup>+</sup></small>)	1	1	1	1	1
MNXR115983_M	isocitrate dehydrogenase (NADP<small><sup>+</sup></small>)	1	1	1	1	1
MNXR115983_X	isocitrate dehydrogenase (NADP<small><sup>+</sup></small>)	1	1	1	1	1
MNXR115984_H	isocitrate dehydrogenase (NAD<small><sup>+</sup></small>)	1	1	1	1	1
MNXR115984_M	isocitrate dehydrogenase (NAD<small><sup>+</sup></small>)	1	1	1	1	1
MNXR115984_X	isocitrate dehydrogenase (NAD<small><sup>+</sup></small>)	1	1	1	1	1
MNXR115986_C	isoleucine&mdash;tRNA ligase	0	0	0	0	1
MNXR116007_C	lactate oxidation	1	1	1	1	1
MNXR116020_C	leucine&mdash;tRNA ligase	0	0	0	0	1
MNXR116033_C	lysine&mdash;tRNA ligase	0	0	0	0	1
MNXR116038_H	malate dehydrogenase (quinone)	1	1	1	1	1
MNXR116038_V	malate dehydrogenase (quinone)	1	1	1	1	1
MNXR116054_C	methionine&mdash;tRNA ligase	0	0	0	0	1
MNXR116078_C	NADH:ubiquinone reductase (H<small><sup>+</sup></small>-translocating)	1	1	1	1	1
MNXR116078_H	NADH:ubiquinone reductase (H<small><sup>+</sup></small>-translocating)	1	1	1	1	1
MNXR116078_M	NADH:ubiquinone reductase (H<small><sup>+</sup></small>-translocating)	1	1	1	1	0.65
MNXR116078_V	NADH:ubiquinone reductase (H<small><sup>+</sup></small>-translocating)	1	1	1	1	1
MNXR116080_H	NADH dehydrogenase	1	1	1	1	1
MNXR116080_M	NADH dehydrogenase	1	1	1	1	1
MNXR116080_V	NADH dehydrogenase	1	1	1	1	1
MNXR116088_V	nitrate reductase	1	1	1	1	1
MNXR116110_C	phospho<em>enol</em>pyruvate carboxylase	1	1	1	1	0
MNXR116123_C	phenylalanine&mdash;tRNA ligase	0	0	0	0	1
MNXR116125_C	phospholipase D	1	0	0	1	1
MNXR116128_C	phosphatidate phosphatase	1	0	0	1	1
MNXR116153_C	glutaredoxin reductase (glutathione)	1	1	1	1	1
MNXR116156_C	proline&mdash;tRNA ligase	0	0	0	0	1
MNXR116661_C	RXN-1103	0	0	0	0	1
MNXR116879_H	9,9-<i>dicis</i>-&zeta;-carotene desaturase	1	1	1	1	1
MNXR116880_H	9,9-<i>dicis</i>-&zeta;-carotene desaturase	1	1	1	1	1
MNXR117414_C	RXN-12208	0	0	0	0	1
MNXR121819_C	RXN-5482	0	0	0	0	1
MNXR121824_H	RXN-5721	1	1	1	1	1
MNXR122005_C	RXN-7703	1	1	1	1	1
MNXR122814_C	RXN-9437	1	1	1	1	0
MNXR122847_H	3-hydroxyhexanoyl-[acyl-carrier protein] reductase	0	0	0	0	1
MNXR122848_H	3-hydroxyhexanoyl-[acyl-carrier protein] dehydratase	0	0	0	0	1
MNXR122850_H	3-oxo-dodecanoyl-[acyl-carrier protein] reductase	0	0	0	0	1
MNXR122851_H	3-hydroxydodecanoyl-[acyl-carrier protein] dehydratase	0	0	0	0	1
MNXR122852_H	3-oxo-palmitoyl-[acyl-carrier protein] reductase	0	0	0	0	1
MNXR122910_H	3-oxo-stearoyl-[acyl-carrier protein] synthase	0	0	0	0	1
MNXR122911_H	3-oxo-stearoyl-[acyl-carrier protein] reductase	0	0	0	0	1
MNXR122912_H	3-hydroxystearoyl-[acyl-carrier protein] dehydratase	0	0	0	0	1
MNXR122919_H	RXN-9644	0	0	0	0	1
MNXR122928_H	RXN-9655	0	0	0	0	1
MNXR122929_H	crotonyl-[acp] reductase	0	0	0	0	1
MNXR122930_H	<i>trans</i>-&Delta;<SUP>2</SUP>-decenoyl-[acp]-reductase	0	0	0	0	1
MNXR122931_H	RXN-9667	0	0	0	0	1
MNXR122932_H	RXN-9669	0	0	0	0	1
MNXR122933_H	RXN-9670	0	0	0	0	1
MNXR123169_H	formate dehydrogenase (acceptor)	1	1	1	1	1
MNXR123169_M	formate dehydrogenase (acceptor)	1	1	1	1	1
MNXR123174_V	RXN0-3501	1	1	1	1	1
MNXR123284_V	RXN0-6369	1	1	1	1	1
MNXR123304_H	dihydroorotate dehydrogenase	0	0	0	0	1
MNXR123318_C	ferric-chelate reductase (NADPH)	1	0	0	0	1
MNXR123408_C	RXN0-724	1	1	1	1	1
MNXR123413_C	RXN0-745	1	1	1	1	1
MNXR123651_C	RXN4FS-1	1	0	0	1	1
MNXR123818_H	RXNQT-4300	1	0	0	0	0
MNXR123819_H	RXNQT-4301	1	0	0	0	0
MNXR123879_C	serine&mdash;tRNA ligase	0	0	0	0	1
MNXR123892_H	succinate dehydrogenase (ubiquinone)	1	1	1	1	1
MNXR123892_M	succinate dehydrogenase (ubiquinone)	1	1	1	1	0.65
MNXR123894_C	Sucrose synthase	0	0	0	0	0
MNXR123912_C	threonine&mdash;tRNA ligase	0	0	0	0	1
MNXR124075_C	tryptophan&mdash;tRNA ligase	0	0	0	0	1
MNXR124080_C	tyrosine&mdash;tRNA ligase	0	0	0	0	1
MNXR124085_C	UDP-arabinose 4-epimerase	0	0	0	0	1
MNXR124096_C	valine&mdash;tRNA ligase	0	0	0	0	1
MNXR125830_C	methylthioribulose 1-phosphate dehydratase	1	0	0	0	1
MNXR125982_C	R82-RXN	1	0	0	0	1
MNXR138021_C	adenosylhomocysteinase	0	0	0	1	1
MNXR138021_H	adenosylhomocysteinase	1	1	1	1	1
MNXR138197_H	cystathionine &beta;-synthase	0.99	0	1	1	1
MNXR138197_M	cystathionine &beta;-synthase	1	1	1	1	1
MNXR138345_C	fructose-bisphosphate aldolase	1	0.97	1	1	1
MNXR138345_H	fructose-bisphosphate aldolase	1	1	1	1	1
MNXR138506_C	S-adenosyl-L-methionine:L-homocysteine S-methyltransferase	1	1	1	1	1
MNXR138506_H	S-adenosyl-L-methionine:L-homocysteine S-methyltransferase	1	1	1	1	1
MNXR138698_C	6-phosphofructokinase	1	1	1	1	1
MNXR138698_H	6-phosphofructokinase	1	1	1	1	1
MNXR138705_H	phytoene synthase	1	1	1	1	1
MNXR138985_H	1-pyrroline-5-carboxylate dehydrogenase	0	0	0	1	1
MNXR139012_C	dihydrofolate reductase	0	0	0	0	1
MNXR139083_C	diphosphate&mdash;fructose-6-phosphate 1-phosphotransferase	1	1	1	1	1
MNXR139083_H	diphosphate&mdash;fructose-6-phosphate 1-phosphotransferase	1	1	1	1	1
MNXR139261_H	phosphoribosylformylglycinamidine cyclo-ligase	0	0	0	0	0
MNXR139263_H	phytoene synthase	1	1	1	1	1
MNXR139278_H	phosphoribosylformylglycinamidine synthase	0	0	0	0	0
MNXR139471_C	RXN-4702	1	1	1	0	1
MNXR139915_C	methylenetetrahydrofolate dehydrogenase (NAD<small><sup>+</sup></small>)	0	0	0	0	1
MNXR140004_H	adenylosuccinate synthase	0	0	0	0	1
MNXR140005_H	phosphoribosylaminoimidazolecarboxamide formyltransferase	0	0	0	0	1
MNXR140008_H	adenylosuccinate lyase	0	0	0	0	1
MNXR140022_H	Arylformamidase	1	1	1	1	1
MNXR140037_M	cytochrome-<em>c</em> oxidase	0	0	0	0	0.88
MNXR140056_C	formyltetrahydrofolate deformylase	1	1	1	1	1
MNXR140056_H	formyltetrahydrofolate deformylase	1	1	0.99	1	1
MNXR140061_M	<small>L</small>-galactonolactone dehydrogenase	0	0	0	0	0.88
MNXR140063_H	phosphoribosylglycinamide formyltransferase	0	1	1	1	1
MNXR140064_M	GCVMULTI-RXN	0	0	0	0	0
MNXR140068_C	UTP&mdash;glucose-1-phosphate uridylyltransferase	1	1	1	1	1
MNXR140070_C	glucokinase	0	0	0	1	0
MNXR140084_C	glycine hydroxymethyltransferase	1	0	0	0	0
MNXR140084_H	glycine hydroxymethyltransferase	0	0	0	0	0
MNXR140084_M	glycine hydroxymethyltransferase	0	1	0	1	0
MNXR140088_C	methionine synthase	0	0	0	0	1
MNXR140088_H	methionine synthase	0	1	0	1	1
MNXR140117_C	methenyltetrahydrofolate cyclohydrolase	0	0	0	0	1
MNXR140129_C	phosphoglucomutase	1	1	1	1	1
MNXR140129_V	phosphoglucomutase	1	1	1	1	1
MNXR140210_M	L-galactono-1,4-lactone dehydrogenase	0	0	0	0	0.88
MNXR140741_C	monodehydroascorbate reductase (NADPH)	1	1	1	1	1
MNXR140743_C	<small>L</small>-ascorbate oxidase	1	1	1	1	1
MNXR140744_C	RXN-3581	0	1	1	1	1
MNXR140746_C	RXN-3590	0	1	1	1	1
MNXR140769_C	RXN-4705	1	1	1	0	1
MNXR140898_C	RXN-9439	1	1	1	1	0
MNXR141008_C	thymidylate synthase	0	0	0	0	1
MNXR94815_C	R83-RXN	1	0	0	0	1
MNXR94843_C	4-hydroxyphenylpyruvate dioxygenase	1	1	0	1	1
MNXR94879_H	3-hydroxymyristoyl-[acyl-carrier protein] dehydratase	0	0	0	0	1
MNXR94888_H	3-hydroxyoctanoyl-[acyl-carrier-protein] dehydratase	0	0	0	0	1
MNXR94941_H	3-oxo-decanoyl-[acyl-carrier protein] reductase	0	0	0	0	1
MNXR94944_H	3-oxo-meristoyl-[acyl-carrier protein] reductase	0	0	0	0	1
MNXR94951_H	acetoacetyl-[acyl-carrier protein] reductase	0	0	0	0	1
MNXR94953_H	3-oxo-octanoyl-[acyl-carrier protein] reductase	0	0	0	0	1
MNXR94998_C	4-coumarate&mdash;CoA ligase	0	0	0	0	1
MNXR95193_C	ACETOACETYL-COA-TRANSFER-RXN	1	1	0	1	1
MNXR95194_C	acetyl-CoA <em>C</em>-acetyltransferase	1	1	0	1	1
MNXR95219_H	acetyl-CoA carboxylase	0	0	0	0	1
MNXR95227_C	acireductone dioxygenase [iron(II)-requiring]	1	0	0	0	1
MNXR95248_C	glucosamine-phosphate <em>N</em>-acetyltransferase	1	0	0	1	1
MNXR95249_C	<em>N</em>-acetylglucosamine kinase	1	0	0	1	1
MNXR95268_C	ATP citrate synthase	1	1	1	1	0
MNXR95386_C	aconitate hydratase	1	1	1	1	1
MNXR95386_H	aconitate hydratase	1	1	1	1	0
MNXR95386_M	aconitate hydratase	1	1	1	1	1
MNXR95386_V	aconitate hydratase	1	1	1	1	1
MNXR95413_H	acetate&mdash;CoA ligase	0	0	0	0	1
MNXR95450_C	adenylate kinase	1	1	1	1	1
MNXR95450_H	adenylate kinase	1	1	1	1	1
MNXR95455_C	adenosylmethionine decarboxylase	1	0	0	0	1
MNXR95456_C	adenosine kinase	0	0	0	1	1
MNXR95456_H	adenosine kinase	1	1	1	1	1
MNXR95482_C	adenine phosphoribosyltransferase	1	0	0	0	1
MNXR95618_H	alanine&mdash;glyoxylate transaminase	1	1	1	1	0
MNXR95618_M	alanine&mdash;glyoxylate transaminase	1	1	1	1	1
MNXR95618_X	alanine&mdash;glyoxylate transaminase	1	1	1	1	1
MNXR95655_M	2OXOGLUTARATEDEH-RXN	0	0	0	0	0.99
MNXR95698_C	alanine transaminase	1	0	1	0	1
MNXR95698_H	alanine transaminase	1	0	0	0	1
MNXR95698_M	alanine transaminase	1	1	1	1	1
MNXR95698_X	alanine transaminase	1	1	1	1	1
MNXR95725_C	ALCOHOL-DEHYDROG-RXN	1	1	1	1	1
MNXR95824_C	AMP deaminase	0	0	0	0	1
MNXR95828_C	RXN-6622	0	1	1	0	1
MNXR95842_H	anthranilate phosphoribosyltransferase	0	0	0	0	1
MNXR95843_H	anthranilate synthase	0	0	0	0	1
MNXR95860_C	spermidine synthase	1	0	0	0	1
MNXR95940_C	arginine decarboxylase	1	1	1	1	1
MNXR95941_C	arginine deiminase	1	1	0	0	1
MNXR95958_H	arogenate dehydratase	0	0	0	0	1
MNXR96056_C	asparaginase	1	1	1	1	1
MNXR96059_C	asparagine synthase (glutamine-hydrolysing)	1	1	1	1	1
MNXR96060_C	aspartate&mdash;ammonia ligase	1	1	1	1	1
MNXR96079_C	aspartate transaminase	1	1	1	1	1
MNXR96079_H	aspartate transaminase	0	0	1	1	0
MNXR96079_M	aspartate transaminase	1	1	1	0	0
MNXR96079_X	aspartate transaminase	1	1	1	1	1
MNXR96080_H	aspartate carbamoyltransferase	0	0	0	0	1
MNXR96093_H	L-aspartate : fumarate oxidoreductase (deaminating)	1	1	1	1	1
MNXR96118_C	DGDPKIN-RXN	0	0	0	0	1
MNXR96119_C	GDPKIN-RXN	0	0	0	0	1
MNXR96119_H	GDPKIN-RXN	0	0	0	0	1
MNXR96119_M	GDPKIN-RXN	1	1	1	1	1
MNXR96119_V	GDPKIN-RXN	1	1	1	1	1
MNXR96133_V	H<small><sup>+</sup></small>-exporting ATPase	1	1	1	1	1
MNXR96136_C	H<small><sup>+</sup></small>-transporting two-sector ATPase	1	1	1	1	1.03
MNXR96136_M	H<small><sup>+</sup></small>-transporting two-sector ATPase	0	0	0	0	0.36
MNXR96136_V	H<small><sup>+</sup></small>-transporting two-sector ATPase	1	1	1	1	1
MNXR96485_H	carbamoyl-phosphate synthase (glutamine-hydrolysing)	0	0	0	0	1
MNXR96708_H	chorismate mutase	0	0	0	0	1
MNXR96709_H	chorismate synthase	0	0	0	0	1
MNXR96880_H	coproporphyrinogen oxidase	1	0	0	0	0
MNXR96881_H	coproporphyrinogen dehydrogenase	1	0	0	0	0
MNXR96920_H	citrate (<em>Si</em>)-synthase	1	1	1	1	0
MNXR96920_M	citrate (<em>Si</em>)-synthase	0	0	0	0	0
MNXR96945_C	CTP synthase	1	0	0	1	1
MNXR97007_H	cysteine synthase	0	0	0	0	0
MNXR97039_C	cytidine deaminase	1	1	1	0	1
MNXR97042_C	CYTIDINEKIN-RXN	1	1	1	0	1
MNXR97047_C	(d)CMP kinase	1	0	0	0	1
MNXR97218_H	3-deoxy-7-phosphoheptulonate synthase	0	0	0	0	1
MNXR97428_H	dihydroorotase	0	0	0	0	1
MNXR97447_H	3-dehydroquinate synthase	0	0	0	0	1
MNXR97449_H	3-dehydroquinate dehydratase	0	0	0	0	1
MNXR97512_H	dimethylallyl<em>trans</em>transferase	1	1	1	1	1
MNXR97776_C	diphosphomevalonate decarboxylase	1	1	1	1	1
MNXR97804_C	dTMP kinase	0	0	0	0	1
MNXR97822_C	dUTP diphosphatase	0	0	0	0	1
MNXR97932_C	phosphopyruvate hydratase	1	1	1	1	1
MNXR97932_H	phosphopyruvate hydratase	1	1	0.99	1	1
MNXR97969_C	ethanolamine kinase	1	0	0	1	1
MNXR99153_X	RXN-9623	1	1	1	1	1
MNXR99475_H	formate dehydrogenase	1	1	1	1	1
MNXR99475_M	formate dehydrogenase	1	1	1	1	1
MNXR99582_C	<em>trans</em>-feruloyl-CoA synthase	0	0	0	0	1
MNXR99634_H	(2<em>E</em>,6<em>E</em>)-farnesyl diphosphate synthase	1	1	1	1	1
MNXR99650_H	geranylgeranyl diphosphate synthase	1	1	1	1	1
MNXR99673_H	ferredoxin:thioredoxin reductase	1	1	1	1	1
MNXR99705_M	fumarate hydratase	0	0	1	0	0.59
MNXR99706_C	fumarylacetoacetase	1	1	0	1	1
MNXR99889_H	indole-3-glycerol-phosphate lyase	1	1	1	1	1
MNXR99907_H	glucose-6-phosphate dehydrogenase	1	1	1	1	1
MNXR99911_C	glucose-6-phosphate 1-epimerase	1	1	1	1	1
NADPH-DEHYDROGENASE-QUINONE-RXN_C	NADPH dehydrogenase (quinone)	0	1	1	1	1
NADP_NAD_C	NADP NAD	1	1	1	1	1
NADP_NAD_G	NADP NAD	0	1	0	0	1
NADP_NAD_H	NADP NAD	1	1	1	1	1
NADP_NAD_M	NADP NAD	1	1	1	1	1
NADP_NAD_R	NADP NAD	1	1	1	1	1
NADP_NAD_V	NADP NAD	1	1	1	1	1
NADP_NAD_X	NADP NAD	1	1	1	1	1
NQOR-RXN-(NADP)_H	NAD(P)H dehydrogenase (quinone)	1	1	1	1	1
PYRROLINECARBREDUCT-RXN-(NAD)_C	pyrroline-5-carboxylate reductase	1	1	1	1	1
PYRROLINECARBREDUCT-RXN-(NAD)_H	pyrroline-5-carboxylate reductase	1	0	1	1	1
RXN-10639_C	RXN-10639	1	1	1	1	1
RXN-10745-(NAD)_C	NAD(P)H oxidase	1	1	1	1	1
RXN-10745-(NADP)_C	NAD(P)H oxidase	1	1	1	1	1
RXN-10813-(NADP)_C	malate dehydrogenase [NAD(P)<small><sup>+</sup></small>]	1	1	1	1	1
RXN-10813-(NADP)_H	malate dehydrogenase [NAD(P)<small><sup>+</sup></small>]	1	1	1	1	1
RXN-10813-(NADP)_M	malate dehydrogenase [NAD(P)<small><sup>+</sup></small>]	1	1	1	1	1
RXN-10813-(NADP)_V	malate dehydrogenase [NAD(P)<small><sup>+</sup></small>]	1	1	1	1	1
RXN-10813-(NADP)_X	malate dehydrogenase [NAD(P)<small><sup>+</sup></small>]	1	1	1	1	1
RXN-11503_C	fructokinase	0	0	0	0	0
RXN-11556_C	CDP reductase	0	1	1	0	1
RXN-11654_C	RXN-11654	0	0	0	0	1
RXN-12303-(NAD)_H	NAD(P)H dehydrogenase (plastoquinone)	1	1	1	1	1
RXN-12303-(NADP)_H	NAD(P)H dehydrogenase (plastoquinone)	1	1	1	1	1
RXN-6182_C	RXN-6182	1	1	1	1	1
RXN-6182_H	RXN-6182	1	1	1	1	0.99
RXN-7712-(NAD)_X	RXN-7712	1	1	1	1	0.53
RXN-7712-(NADP)_X	RXN-7712	1	1	1	1	1
RXN-7712_M	RXN-7712	1	1	1	1	1
RXN-821_C	proline dehydrogenase	1	1	1	1	1
RXN-821_H	proline dehydrogenase	0	1	0	1	1
RXN2GG-5260_C	RXN2GG-5260	1	0	0	1	1
RXN2GG-5261_C	RXN2GG-5261	1	0	0	1	1
RXN2GG-5293_C	RXN2GG-5293	0	0	0	1	1
RXNDLN-13_C	Instance of Methionine transaminase	1	0	1	0	1
RXNDLN-13_H	Instance of Methionine transaminase	1	1	0	1	1
RXNDLN-14_C	RXNDLN-14	0	0	0	0	1
RXNDLN-17_H	Lipid-Linolenate Dissociation reaction	0	0	0	0	1
RXNDLN-18_H	Linoleoyl Lipid Dissociation Reaction	0	0	0	0	1
RXNDLN-6_C	Glutamyltransferase	0	0	0	0	1
SUCC-FUM-OXRED-RXN_H	succinate dehydrogenase	1	1	1	1	1
SUCC-FUM-OXRED-RXN_M	succinate dehydrogenase	0	0	1	0	0.95
SULFITE-REDUCTASE-RXN_H	sulfite reductase	1	1	1	1	1
TCE_CARBON-DIOXIDE	NoduleI_TCE_CARBON-DIOXIDE	0	0	0	0	0.52
TCE_HYDROGEN_GAS	TCE_HYDROGEN_GAS	1	1	1	1	0
TCE_PROTON	NoduleI_TCE_PROTON	1	1	1	1	0.99
TCE_SUC	NoduleIII_TCE_SUC	1	1	1	1	0
TCE_THF	NoduleIIp_TCE_THF	1	1	1	1	1
TCE_WATER	NoduleI_TCE_WATER	0	0	0	0	0
TCG_GDP-MANNOSE	TCG GDP-MANNOSE_1	0	0	0	0	1
TCG_GUANOSINE_DIPHOSPHATE_FUCOSE	TCG GUANOSINE DIPHOSPHATE FUCOSE_1	1	0	1	1	1
TCG_UDP-D-XYLOSE	TCG UDP-D-XYLOSE_1	0	0	0	0	1
TCG_UDP-GLUCOSE	TCG UDP-GLUCOSE	0	0	0	0	1
TCH_CYS	THC CYS_2	0	0	0	0	0
TCH_GLY	THC GLY_2	0	0	0	1	0
TCH_NH3	THC NH3_2	1	1	1	1	1
TCH_PHE	THC PHE_2	0	0	0	0	1
TCH_PRO	THC PRO_2	1	0	1	1	1
TCH_SER	THC SER_2	1	1	1	0	1
TCH_TRP	THC TRP_2	0	0	0	0	1
TCH_TYR	THC TYR_2	0	0	0	0	1
TCM_GLN	TMC GLN_2	1	1	1	1	1
TCM_NH3	TMC NH3_2	0.99	0	1	0	1
TCR_NADH	TCR NADH	1	1	1	1	1
TCR_NADPH	TCR NADPH	1	1	1	1	1
TCV_THREO-DS-ISO-CITRATE	TVC THREO-DS-ISO-CITRATE_2	1	1	1	1	1
TCX_CO-A	TCX CO-A	1	1	1	1	1
TCX_GLY	TXC GLY_2	1	1	1	1	1
TEC_NITROGEN_GAS	TEC_NITROGEN_GAS	1	1	1	1	0
TGC_GDP	TCG GDP_2	0	0	0	0	1
TGC_PROTON	TCG PROTON_2	0	0	0	0	1
TGC_UDP	TCG UDP_2	0	0	0	0	1
TGC_UDP-D-GALACTURONATE	TCG UDP-D-GALACTURONATE_2	0	1	0	0	1
TGC_WATER	TGC WATER	0	0	0	0	1
THC_10-FORMYL-THF	THC 10-FORMYL-THF	0	0	0	0	1
THC_2KG_MAL	THC 2KG MAL	1	1	1	1	1
THC_3PGA_Pi	THC 3PGA Pi	1	1	1	1	1
THC_5-METHYL-THF	THC 5-METHYL-THF	0	1	0	1	1
THC_ACET	THC ACET	1	1	0	1	0
THC_ADP	THC ADP	1	1	1	1	1
THC_AMP	THC AMP	1	1	1	1	1
THC_ATP	THC ATP	1	0.99	1	1	1
THC_ATP_ADP	THC ATP ADP	1	1	1	1	1
THC_CO2	THC CO2	0	1	0	0	0
THC_DELTA3-ISOPENTENYL-PP	THC DELTA3-ISOPENTENYL-PP_1	1	1	1	1	1
THC_DHAP_3PGA	THC DHAP 3PGA	1	1	1	1	1
THC_DHAP_Pi	THC DHAP Pi	1	1	1	1	1
THC_FORMATE	THC FORMATE	1	0	0	0	1
THC_FUM	THC FUM	0	0	0	0	0
THC_G6P_Pi	THC G6P Pi	0	0	0	0	0
THC_GAP_3PGA	THC GAP 3PGA	1	0.99	1	1	1
THC_GAP_Pi	THC GAP Pi	1	1	1	1	1
THC_GLT_MAL	THC GLT MAL	1	1	1	1	0
THC_GLYOX	THC GLYOX	1	1	1	1	1
THC_HOMO-CYS	THC HOMO-CYS_1	1	0	1	0	1
THC_L-ASPARTATE	THC L-ASPARTATE	0	0	1	1	0
THC_L-GAMMA-GLUTAMYLCYSTEINE	THC L-GAMMA-GLUTAMYLCYSTEINE	0	0	0	0	1
THC_LINOLEIC_ACID	THC LINOLEIC ACID	0	0	0	0	1
THC_LINOLENIC_ACID	THC LINOLENIC ACID	0	0	0	0	1
THC_MET	THC MET_1	0	1	0	1	1
THC_METHYLENE-THF	THC METHYLENE-THF	0	0	0	0	0
THC_MTOB	THC MTOB	1	1	0	1	1
THC_NAD	THC NAD	1	0	0	0	0
THC_NH3	THC NH3_1	0	1	1	1	0
THC_NIACINAMIDE	THC NIACINAMIDE_1	1	0	0	0	0
THC_NICOTINATE_NUCLEOTIDE	THC NICOTINATE NUCLEOTIDE	1	1	1	1	1
THC_O2	THC O2	0	0	0	0	0
THC_OAA_MAL	THC OAA MAL	1	1	1	1	1
THC_OLEATE-CPD	THC OLEATE-CPD	0	0	0	0	1
THC_OROTATE	THC OROTATE	0	0	0	0	1
THC_PALMITATE	THC PALMITATE	0	0	0	0	1
THC_PEP_Pi	THC PEP Pi	1	1	1	1	1
THC_PRO	THC PRO_1	0	1	0	1	1
THC_PYRUVATE	THC PYRUVATE	1	1	0	1	1
THC_Pi_H+	THC Pi H+	1	1	1	1	1
THC_SAM_SHAC	THC SAM SHAC	1	1	1	1	1
THC_SO4	THC SO4	0	0	0	0	0
THC_STEARIC_ACID	THC STEARIC ACID	0	0	0	0	1
THC_THF	THC THF	1	0	0	1	0
THC_THIAMINE	THC THIAMINE	1	0	0	0	0
THC_THR	THC THR_1	0	0	0	0	1
THC_UTP	THC UTP	1	1	1	1	1
THC_WATER	THC WATER	1	1	1	1	1
THC_X5P_Pi	THC X5P Pi	0	0	0	0	0
THE_CPD1F-114	NoduleI_THE_CPD1F-114	1	1	1	1	1
TMC_2KG_ACONITATE	TMC 2KG ACONITATE	1	1	1	1	1
TMC_2KG_CIT	TMC 2KG CIT	1	1	1	1	0.99
TMC_2KG_ISOCITRATE	TMC 2KG ISOCITRATE	1	1	1	1	1
TMC_2KG_MAL	TMC 2KG MAL	1	1	1	1	1
TMC_2KG_OAA	TMC 2KG OAA	1	1	1	1	1
TMC_2KG_SUC	TMC 2KG SUC	1	1	1	1	1
TMC_ARG_CITRULLINE	TMC ARG CITRULLINE	1	1	1	1	1
TMC_ARG_HIS	TMC ARG HIS	1	1	1	1	1
TMC_ARG_LYS	TMC ARG LYS	1	1	1	1	1
TMC_ARG_ORNITHINE	TMC ARG ORNITHINE	1	1	1	1	1
TMC_ATP_ADP	TMC ATP ADP	0.99	0.99	0	0	0.14
TMC_CIT_ACONITATE	TMC CIT ACONITATE	1	1	1	1	1
TMC_CIT_ISOCITRATE	TMC CIT ISOCITRATE	1	1	1	1	1
TMC_CO2	TMC CO2	0	0	0	0	1
TMC_FORMATE	TMC FORMATE	1	1	1	1	1
TMC_GLY	TMC GLY_1	1	0	1	0	1
TMC_HIS_CITRULLINE	TMC HIS CITRULLINE	1	1	1	1	1
TMC_HIS_ORNITHINE	TMC HIS ORNITHINE	1	1	1	1	1
TMC_ISOCITRATE_ACONITATE	TMC ISOCITRATE ACONITATE	1	1	1	1	1
TMC_L-ASPARTATE	TMC L-ASPARTATE	1	1	1	0	0
TMC_LYS_CITRULLINE	TMC LYS CITRULLINE	1	1	1	1	1
TMC_LYS_HIS	TMC LYS HIS	1	1	1	1	1
TMC_LYS_ORNITHINE	TMC LYS ORNITHINE	1	0.99	1	1	1
TMC_MAL_ACONITATE	TMC MAL ACONITATE	1	1	1	1	1
TMC_MAL_CIT	TMC MAL CIT	1	1	1	1	1
TMC_MAL_ISOCITRATE	TMC MAL ISOCITRATE	1	1	1	1	1
TMC_MAL_Pi	TMC MAL Pi	1	1	1	1	1
TMC_MAL_SO4	TMC MAL SO4	1	1	1	1	1
TMC_MAL_SUC	TMC MAL SUC	1	1	1	1	1
TMC_METHYLENE-THF	TMC METHYLENE-THF	0	1	0	0	0
TMC_NH3	TMC NH3_1	1	1	1	1	0.95
TMC_O2	TMC O2	0	0	0	0	0.88
TMC_OAA_ACONITATE	TMC OAA ACONITATE	1	1	1	1	1
TMC_OAA_CIT	TMC OAA CIT	1	1	1	1	1
TMC_OAA_ISOCITRATE	TMC OAA ISOCITRATE	1	1	1	1	1
TMC_OAA_MAL	TMC OAA MAL	1	1	1	1	1
TMC_OAA_Pi	TMC OAA Pi	1	1	1	1	1
TMC_OAA_SO4	TMC OAA SO4	1	1	1	1	1
TMC_OAA_SUC	TMC OAA SUC	1	1	1	1	1
TMC_ORNITHINE_CITRULLINE	TMC ORNITHINE CITRULLINE	1	1	1	1	1
TMC_PYRUVATE_H+	TMC PYRUVATE H+	1	1	0	1	1
TMC_Pi_H+	TMC Pi H+	1	0.99	0	0	0.12
TMC_SER	TMC SER_1	0	1	0	1	0
TMC_SUC_ACONITATE	TMC SUC ACONITATE	1	1	1	1	1
TMC_SUC_CIT	TMC SUC CIT	1	1	1	1	1
TMC_SUC_FUM	TMC SUC FUM	0	1	1	1	1
TMC_SUC_ISOCITRATE	TMC SUC ISOCITRATE	1	1	1	1	1
TMC_SUC_Pi	TMC SUC Pi	1	1	1	1	1
TMC_SUC_SO4	TMC SUC SO4	1	1	1	1	1
TMC_THF	TMC THF	0	1	0	0	0
TMC_WATER	TMC WATER	1	1	0	0	0.53
TRYPTOPHAN-23-DIOXYGENASE-RXN_H	Tryptophan 2,3-dioxygenase	1	1	1	1	1
TVC_CIT	TVC CIT_1	1	1	1	1	1
TXC_2-KETOGLUTARATE	TXC 2-KETOGLUTARATE	1	1	1	1	1
TXC_CO2	TXC CO2	1	1	1	1	1
TXC_GLT	TXC GLT	1	1	1	1	1
TXC_GLYOX	TXC GLYOX	1	1	1	1	1
TXC_L-ASPARTATE	TXC L-ASPARTATE	1	1	1	1	1
TXC_MAL	TXC MAL	1	1	1	1	1
TXC_OAA	TXC OAA	1	1	0.99	1	1
TXC_THREO-DS-ISO-CITRATE	TXC THREO-DS-ISO-CITRATE	1	1	1	1	1
