# Supplementary material for: Genome-scale metabolic reconstruction of the symbiosis between a leguminous plant and a nitrogen-fixing bacterium
Source: Nat Commun. 2020 May 22;11:2574. doi: 10.1038/s41467-020-16484-2 (PMC7244743; doi:10.1038/s41467-020-16484-2)
Supplement: Supplementary file 10 — Supplementary Data 7 [file 41467_2020_16484_MOESM10_ESM.xlsx]

## Sheet: README
Supplementary Data 7. The biomass composition of iGD1348 is provided in the tab "Biomass reaction". Notes corresponding to superscript notes are provided below.
a Composition based on the overall GC content of S. meliloti (1).
b The GC content for mRNA was estimated from the overall GC content of S. meliloti (1). The GC content of tRNA was estimated based on the GC content of the 10 most common codons in S. meliloti (1,2). The GC content of rRNA was determined based on the rrn loci of S. meliloti (1). The overall composition of cellular RNA was determined assuming 80% rRNA, 15% tRNA, and 5% mRNA.
c The amino acid composition was estimated based on the codon usage of S. meliloti (2).
d The membrane lipid composition used was as previously determined for S. meliloti (3).
e A 4:1 ratio of low molecular weight (LMW) to high molecular weight (HMW) succinoglycan was set as previously determined (4).
f Each of these compounds were included at an equal, trace concentration in the biomass.
g Metabolites/ions included at trace amounts were included in the biomass reaction at stoichiometry of 1 x 10-5 mol gDW-1, except for putrescine and spermidine that were included at 2.63561 x 10-4 mol gDW-1and 5.2742 x 10-5 mol gDW-1, respectively.
References
(1) Galibert, F. et al. The composite genome of the legume symbiont Sinorhizobium meliloti. Science 293, 668–672 (2001).
(2) Nakamura, Y., Gojobori, T. & Ikemura, T. Codon usage tabulated from international DNA sequence databases: status for the year 2000. Nucleic Acids Res 28, 292 (1999).
(3) Basconcillo, L. S., Zaheer, R., Finan, T. M. & McCarry, B. E. A shotgun lipidomics study of a putative lysophosphatidic acid acyl transferase (PlsC) in Sinorhizobium meliloti. J Chromatogr B 877, 2873–2882 (2009).
(4) Glenn, S. A., Gurich, N., Feeney, M. A. & González, J. E. The ExpR/Sin quorum-sensing system controls succinoglycan production in Sinorhizobium meliloti. J Bacteriol 189, 7077–7088 (2007).

## Sheet: Biomass reaction
Component	% dry mass	Composition - %
DNA a	3.56	Guanine - 31.05 Adenine - 18.95 Cytosine - 31.05 Thymine - 18.95
RNA b	9.03	Guanine - 28.09 Adenine - 21.91 Cytosine - 28.09 Uracil - 21.91
Protein c	62.72	Lysine - 3.20 Alanine - 12.01 Phenylalanine - 3.94 Leucine 10.19
		Arginine 7.33 Glutamine - 2.90 Glycine - 8.46 Methionine - 2.44
		Valine - 7.58 Proline - 5.03 Tyrosine - 2.29 Aspartate - 5.31
		Glutamate - 5.84 Histidine - 2.11 Threonine - 5.15 Isoleucine - 5.48
		Cysteine - 0.93 Asparagine - 2.64 Tryptophan - 1.38 Serine - 5.80
Phosphatidylglycerol d	1274	Phosphatidylglycerol-1-palmitoleoyl-2-palmitic - 0.4
		Phosphatidylglycerol-1,2-palmitic-2-palmitic - 1.4
		Phosphatidylglycerol-1-cis-vaccenoyl-2-palmitoleoyl - 1.8
		Phosphatidylglycerol-1-cis-vaccenoyl-2-palmitic - 24.9
		Phosphatidylglycerol-1-palmitic-2-cis-vaccenoyl - 1.7
		Phosphatidylglycerol-1-cis-vaccenoyl-2-palmitoleoyl(cyclopropanated) - 1.1
		Phosphatidylglycerol-1-cis-vaccenoyl(cyclopropanated)-2-palmitoleoyl - 1.1
		Phosphatidylglycerol-1-cis-vaccenoyl(cyclopropanated)-2-palmitic - 2.6
		Phosphatidylglycerol-1-cis-vaccenoyl-2-cis-vaccenoyl - 57.3
		Phosphatidylglycerol-1-cis-vaccenoyl(cyclopropanated)-2-cis-vaccenoyl - 7.3
		Phosphatidylglycerol-1-cis-vaccenoyl(cyclopropanated)-2-cis-vaccenoyl(cyclopropanated) - 0.3
Cardiolipin d	0.506	Cardiolipin-1,2-(1-palmitoleoyl-2-palmitic) - 0.4
		Cardiolipin-1,2-(1,2-palmitic) - 1.4)
		Cardiolipin-1,2-(1-cis-vaccenoyl-2-palmitoleoyl) - 1.8
		Cardiolipin-1,2-(1-cis-vaccenoyl-2-palmitic) - 24.9
		Cardiolipin-1,2-(1-palmitoleoyl-2-palmitic) - 1.7
		Cardiolipin-1,2-(1-cis-vaccenoyl-2-palmitoleoyl(cyclopropanated)) - 1.1
		Cardiolipin-1,2-(1-cis-vaccenoyl(cyclopropanated)-2-palmitoleoyl) - 1.1
		Cardiolipin-1,2-(1-cis-vaccenoyl(cyclopropanated)-2-palmitic) - 2.6
		Cardiolipin-1,2-(1-cis-vaccenoyl-2-cis-vaccenoyl) - 57.3
		Cardiolipin-1,2-(1-cis-vaccenoyl(cyclopropanated)-2-cis-vaccenoyl) - 7.3
		Cardiolipin-1,2-(1-cis-vaccenoyl(cyclopropanated)-2-cis-vaccenoyl(cyclopropanated)) - 0.3
Phosphatidylethanolamine d	2232	Phosphatidylethanolamine-1-cis-vaccenoyl-2-palmitoleoyl - 0.9
		Phosphatidylethanolamine-1-cis-vaccenoyl-2-palmitic - 7.0
		Phosphatidylethanolamine-1-cis-vaccenoyl-2-palmitoloeyl(cyclopropanated) - 1.05
		Phosphatidylethanolamine-1-cis-vaccenoyl(cyclopropanated)-2-palmitoloeyl - 1.05
		Phosphatidylethanolamine-1-cis-vaccenoyl(cyclopropanated)-2-palmitic - 2.9
		Phosphatidylethanolamine-1,2-cis-vaccenoyl - 47.2
		Phosphatidylethanolamine-1-cis-vaccenoyl(cyclopropanated)-2-cis-vaccenoyl - 35.5
		Phosphatidylethanolamine-1-cis-vaccenoyl(cyclopropanated)-2-cis-vaccenoyl(cyclopropanated) - 4.4
Monomethylethanolamine d	1897	Monomethyl-phosphatidylethanolamine-1-cis-vaccenoyl-2-palmitoleoyl - 0.9
		Monomethyl-phosphatidylethanolamine-1-cis-vaccenoyl-2-palmitic - 7.0
		Monomethyl-phosphatidylethanolamine-1-cis-vaccenoyl-2-palmitoleoyl(cyclopropanated) - 1.05
		Monomethyl-phosphatidylethanolamine-1-cis-vaccenoyl(cyclopropanated)-2-palmitoleoyl - 1.05
		Monomethyl-phosphatidylethanolamine-1-cis-vaccenoyl(cyclopropanated)-2-palmitic - 2.9
		Monomethyl-phosphatidylethanolamine-1,2-cis-vaccenoyl - 47.2
		Monomethyl-phosphatidylethanolamine-1-cis-vaccenoyl(cyclopropanated)-2-cis-vaccenoyl - 35.5
		Monomethyl-phosphatidylethanolamine-1-cis-vaccenoyl(cyclopropanated)-2-cis-vaccenoyl(cyclopropanated) - 4.4
Phosphatidylcholine d	9758	Phosphatidylcholine-1-cis-vaccenoyl-2-palmitoleoyl - 0.9
		Phosphatidylcholine-1-cis-vaccenoyl-2-palmitic - 7.0
		Phosphatidylcholine-1-cis-vaccenoyl-2-palmitoleoyl(cyclopropanated) - 1.05
		Phosphatidylcholine-1-cis-vaccenoyl(cyclopropanated)-2-palmitoleoyl - 1.05
		Phosphatidylcholine-1-cis-vaccenoyl(cyclopropanated)-2-palmitic - 2.9
		Phosphatidylcholine-1,2-cis-vaccenoyl - 47.2
		Phosphatidylcholine-1-cis-vaccenoyl(cyclopropanated)-2-cis-vaccenoyl - 35.5
		Phosphatidylcholine-1-cis-vaccenoyl(cyclopropanated)-2-cis-vaccenoyl(cyclopropanated) - 4.4
Sulfoquinovosyldiacylglycerol d	0.326	Sulfoquinovosyl-1-palmitoleoyl-2-palmitic-sn-glycerol - 3.0
		Sulfoquinovosyl-1,2-palmitic-sn-glycerol - 17.2
		Sulfoquinovosyl-1-cis-vaccenoyl-2-palmitoleoyl - 1.4
		Sulfoquinovosyl-1-cis-vaccenoyl-2-palmitic - 21.8
		Sulfoquinovosyl-1-palmitic-2-cis-vaccenoyl - 10.1
		Sulfoquinovosyl-1-cis-vaccenoyl-2-palmitoleoyl(cyclopropanated) - 0.75
		Sulfoquinovosyl-1-cis-vaccenoyl(cyclopropanated)-2-palmitoleoyl - 0.75
		Sulfoquinovosyl-1-cis-vaccenoyl(cyclopropanated)-2-palmitic - 3.1
		Sulfoquinovosyl-1-palmitic-2-cis-vaccenoyl(cyclopropanated)-sn-glycerol - 2.3
		Sulfoquinovosyl-1-cis-vaccenoyl-2-cis-vaccenoyl-sn-glycerol - 17.8
		Sulfoquinovosyl-1-cis-vaccenoyl(cyclopropanated)-2-cis-vaccenoyl-sn-glycerol - 10.5
		Sulfoquinovosyl-1-cis-vaccenoyl(cyclopropanated)-2-cis-vaccenoyl(cyclopropanated)-sn-glycerol - 0.5
		Sulfoquinovosyl-1-cis-vaccenoyl-steric-sn-glycerol - 10.8
Ornithine lipids d	0.293	Ornithine-1-palmitic-2-cis-vaccenoyl - 0.5
		Ornithine-1-steric-2-palmitoleoyl - 0.7
		Ornithine-1-palmitic-2-cis-vaccenoyl(cyclopropanated) - 1.0
		Ornithine-1-steric-2-palmitoleoyl(cyclopropanated) - 2.1
		Ornithine-1-cis-vaccenoyl-2-cis-vaccenoyl - 3.0
		Ornithine-1-steric-2-cis-vaccenoyl - 37.1
		Ornithine-1-cis-vaccenoyl-2-cis-vaccenoyl(cyclopropanated) - 5.3
		Ornithine-1-steric-2-cis-vaccenoyl(cyclopropanated) - 49.8
		Ornithine-1-cis-vaccenoyl(cyclopropanated)-2-cis-vaccenoyl(cyclopropanated) - 0.6
Poly-3-hydroxybutyrate	1	N/A
Glycogen	0.1	N/A
Lipopolysaccharide	3.82	N/A
Peptidoglycan	2.54	N/A
Low molecular weight succinoglycan e	0.4	N/A
High molecular weight succinoglycan e	0.1	N/A
Putrescine	Trace g	N/A
Spermidine	Trace g	N/A
Vitamins, cofactors, coenzymes, ions, and other g	Trace g	Polyphosphate
		Pantothenate
		Coenzyme A
		NAD+; NADH
		NADP+; NADPH
		FAD+, FADH2
		Folate; Tetrahydrofolate; 5,10-Methylenetetrahydrofolate
		Thiamine diphosphate
		Riboflavin
		Biotin
		Heme A
		Vitamin B12 coenzyme
		Undecaprenyl diphosphate
		Ubiquinone-8
		Pyridoxal phosphate
		Glutathionine reduced
		Glutathionine oxidized
		All-trans-Phytoene
		Holo-carboxylase
		Co2+ (Cobalt)
		Mg+ (Magnesium)
		Ca2+ (Calcium)
		Mn2+ (Manganese)
		Fe3+ (Iron)
		Fe2+ (Iron)
		Zn2+ (Zinc)
		K+ (Potassium)
		Na+ (Sodium)
a
b
c
d
e
f
g
