# Supplementary material for: Genome-scale metabolic reconstruction of the symbiosis between a leguminous plant and a nitrogen-fixing bacterium
Source: Nat Commun. 2020 May 22;11:2574. doi: 10.1038/s41467-020-16484-2 (PMC7244743; doi:10.1038/s41467-020-16484-2)
Supplement: Supplementary file 11 — Supplementary Data 8 [file 41467_2020_16484_MOESM11_ESM.zip]

Archive with 6 entries (5 files):
- Supplementary_Data_8/
- __MACOSX/._Supplementary_Data_8
- Supplementary_Data_8/PlantModel.xml
- __MACOSX/Supplementary_Data_8/._PlantModel.xml
- Supplementary_Data_8/README.txt
- __MACOSX/Supplementary_Data_8/._README.txt
