# Supplementary material for: Genome-scale metabolic reconstruction of the symbiosis between a leguminous plant and a nitrogen-fixing bacterium
Source: Nat Commun. 2020 May 22;11:2574. doi: 10.1038/s41467-020-16484-2 (PMC7244743; doi:10.1038/s41467-020-16484-2)
Supplement: Supplementary file 11 — Supplementary Data 8 [file 41467_2020_16484_MOESM11_ESM.zip › Supplementary_Data_8/PlantModel.xml]

<?xml version="1.0" encoding="UTF-8"?>
<sbml xmlns="http://www.sbml.org/sbml/level3/version1/core" xmlns:fbc="http://www.sbml.org/sbml/level3/version1/fbc/version2" xmlns:groups="http://www.sbml.org/sbml/level3/version1/groups/version1" level="3" version="1" fbc:required="false" groups:required="false">
  <model metaid="MedicagoTruncatula.xml" id="MedicagoTruncatula" name="Medicago_truncatula" fbc:strict="true">
    <listOfUnitDefinitions>
      <unitDefinition id="mmol_per_gDW_per_hr">
        <listOfUnits>
          <unit kind="mole" exponent="1" scale="-3" multiplier="1"/>
          <unit kind="gram" exponent="-1" scale="0" multiplier="1"/>
          <unit kind="second" exponent="-1" scale="0" multiplier="3600"/>
        </listOfUnits>
      </unitDefinition>
    </listOfUnitDefinitions>
    <listOfCompartments>
      <compartment metaid="C" id="C" name="Cytosol" constant="false"/>
      <compartment metaid="G" id="G" name="Golgi Apparatus" constant="false"/>
      <compartment metaid="H" id="H" name="Chloroplast" constant="false"/>
      <compartment metaid="L" id="L" name="Lumen" constant="false"/>
      <compartment metaid="M" id="M" name="Mitochondrion" constant="false"/>
      <compartment metaid="R" id="R" name="Endoplasmatic Reticulum" constant="false"/>
      <compartment metaid="V" id="V" name="Vacuole" constant="false"/>
      <compartment metaid="X" id="X" name="Peroxisome" constant="false"/>
    </listOfCompartments>
    <listOfSpecies>
      <species metaid="Leave_ADP__91__H__93__" sboTerm="SBO:0000247" id="Leave_ADP__91__H__93__" name="ADP" compartment="H" hasOnlySubstanceUnits="false" boundaryCondition="false" constant="false" fbc:charge="-3" fbc:chemicalFormula="C10H12N5O10P2">
        <notes>
          <body xmlns="http://www.w3.org/1999/xhtml">
            <p>ChEBIID:CHEBI%3A456216</p>
          </body>
        </notes>
        <annotation xmlns:sbml="http://www.sbml.org/sbml/level3/version1/core">
          <rdf:RDF xmlns:rdf="http://www.w3.org/1999/02/22-rdf-syntax-ns#" xmlns:dcterms="http://purl.org/dc/terms/" xmlns:vCard="http://www.w3.org/2001/vcard-rdf/3.0#" xmlns:vCard4="http://www.w3.org/2006/vcard/ns#" xmlns:bqbiol="http://biomodels.net/biology-qualifiers/" xmlns:bqmodel="http://biomodels.net/model-qualifiers/">
            <rdf:Description rdf:about="#Leave_ADP__91__H__93__">
              <bqbiol:is>
                <rdf:Bag>
                  <rdf:li rdf:resource="http://identifiers.org/biocyc/META%3AADP"/>
                  <rdf:li rdf:resource="http://identifiers.org/cas/20398-34-9"/>
                  <rdf:li rdf:resource="http://identifiers.org/cas/ 58-64-0"/>
                  <rdf:li rdf:resource="http://identifiers.org/kegg.compound/C00008"/>
                  <rdf:li rdf:resource="http://identifiers.org/metanetx.chemical/MNXM7"/>
                  <rdf:li rdf:resource="http://identifiers.org/pubchem.compound/7058055"/>
                  <rdf:li rdf:resource="http://identifiers.org/pubchem.compound/6022"/>
                  <rdf:li rdf:resource="http://identifiers.org/pubchem.compound/7058055"/>
                </rdf:Bag>
              </bqbiol:is>
              <bqbiol:hasProperty>
                <rdf:Bag>
                  <rdf:li rdf:resource="http://identifiers.org/sbo/SBO:0000247"/>
                </rdf:Bag>
              </bqbiol:hasProperty>
            </rdf:Description>
          </rdf:RDF>
        </annotation>
      </species>
      <species metaid="Leave_CPD__45__4211__91__H__93__" sboTerm="SBO:0000247" id="Leave_CPD__45__4211__91__H__93__" name="dimethylallyl diphosphate" compartment="H" hasOnlySubstanceUnits="false" boundaryCondition="false" constant="false" fbc:charge="-3" fbc:chemicalFormula="C5H9O7P2">
        <notes>
          <body xmlns="http://www.w3.org/1999/xhtml">
            <p>ChEBIID:CHEBI%3A57623</p>
          </body>
        </notes>
        <annotation xmlns:sbml="http://www.sbml.org/sbml/level3/version1/core">
          <rdf:RDF xmlns:rdf="http://www.w3.org/1999/02/22-rdf-syntax-ns#" xmlns:dcterms="http://purl.org/dc/terms/" xmlns:vCard="http://www.w3.org/2001/vcard-rdf/3.0#" xmlns:vCard4="http://www.w3.org/2006/vcard/ns#" xmlns:bqbiol="http://biomodels.net/biology-qualifiers/" xmlns:bqmodel="http://biomodels.net/model-qualifiers/">
            <rdf:Description rdf:about="#Leave_CPD__45__4211__91__H__93__">
              <bqbiol:is>
                <rdf:Bag>
                  <rdf:li rdf:resource="http://identifiers.org/biocyc/META%3ACPD-4211"/>
                  <rdf:li rdf:resource="http://identifiers.org/cas/358-71-4"/>
                  <rdf:li rdf:resource="http://identifiers.org/kegg.compound/C00235"/>
                  <rdf:li rdf:resource="http://identifiers.org/metanetx.chemical/MNXM132"/>
                  <rdf:li rdf:resource="http://identifiers.org/pubchem.compound/15983958"/>
                </rdf:Bag>
              </bqbiol:is>
              <bqbiol:hasProperty>
                <rdf:Bag>
                  <rdf:li rdf:resource="http://identifiers.org/sbo/SBO:0000247"/>
                </rdf:Bag>
              </bqbiol:hasProperty>
            </rdf:Description>
          </rdf:RDF>
        </annotation>
      </species>
      <species metaid="Leave_PPI__91__H__93__" sboTerm="SBO:0000247" id="Leave_PPI__91__H__93__" name="diphosphate" compartment="H" hasOnlySubstanceUnits="false" boundaryCondition="false" constant="false" fbc:charge="-3" fbc:chemicalFormula="H1O7P2">
        <notes>
          <body xmlns="http://www.w3.org/1999/xhtml">
            <p>ChEBIID:CHEBI%3A29888; CHEBI%3A33019</p>
          </body>
        </notes>
        <annotation xmlns:sbml="http://www.sbml.org/sbml/level3/version1/core">
          <rdf:RDF xmlns:rdf="http://www.w3.org/1999/02/22-rdf-syntax-ns#" xmlns:dcterms="http://purl.org/dc/terms/" xmlns:vCard="http://www.w3.org/2001/vcard-rdf/3.0#" xmlns:vCard4="http://www.w3.org/2006/vcard/ns#" xmlns:bqbiol="http://biomodels.net/biology-qualifiers/" xmlns:bqmodel="http://biomodels.net/model-qualifiers/">
            <rdf:Description rdf:about="#Leave_PPI__91__H__93__">
              <bqbiol:is>
                <rdf:Bag>
                  <rdf:li rdf:resource="http://identifiers.org/biocyc/META%3APPI"/>
                  <rdf:li rdf:resource="http://identifiers.org/cas/2466-09-3"/>
                  <rdf:li rdf:resource="http://identifiers.org/kegg.compound/C00013"/>
                  <rdf:li rdf:resource="http://identifiers.org/metanetx.chemical/MNXM11"/>
                  <rdf:li rdf:resource="http://identifiers.org/pubchem.compound/1023"/>
                  <rdf:li rdf:resource="http://identifiers.org/pubchem.compound/4097574"/>
                </rdf:Bag>
              </bqbiol:is>
              <bqbiol:hasProperty>
                <rdf:Bag>
                  <rdf:li rdf:resource="http://identifiers.org/sbo/SBO:0000247"/>
                </rdf:Bag>
              </bqbiol:hasProperty>
            </rdf:Description>
          </rdf:RDF>
        </annotation>
      </species>
      <species metaid="Leave_RIBOSE__45__5P__91__C__93__" sboTerm="SBO:0000247" id="Leave_RIBOSE__45__5P__91__C__93__" name="D-ribose-5-phosphate" compartment="C" hasOnlySubstanceUnits="false" boundaryCondition="false" constant="false" fbc:charge="-2" fbc:chemicalFormula="C5H9O8P1">
        <annotation xmlns:sbml="http://www.sbml.org/sbml/level3/version1/core">
          <rdf:RDF xmlns:rdf="http://www.w3.org/1999/02/22-rdf-syntax-ns#" xmlns:dcterms="http://purl.org/dc/terms/" xmlns:vCard="http://www.w3.org/2001/vcard-rdf/3.0#" xmlns:vCard4="http://www.w3.org/2006/vcard/ns#" xmlns:bqbiol="http://biomodels.net/biology-qualifiers/" xmlns:bqmodel="http://biomodels.net/model-qualifiers/">
            <rdf:Description rdf:about="#Leave_RIBOSE__45__5P__91__C__93__">
              <bqbiol:is>
                <rdf:Bag>
                  <rdf:li rdf:resource="http://identifiers.org/biocyc/META%3ARIBOSE-5P"/>
                  <rdf:li rdf:resource="http://identifiers.org/cas/4300-28-1"/>
                  <rdf:li rdf:resource="http://identifiers.org/kegg.compound/C00117"/>
                  <rdf:li rdf:resource="http://identifiers.org/metanetx.chemical/MNXM116"/>
                  <rdf:li rdf:resource="http://identifiers.org/pubchem.compound/24794349"/>
                </rdf:Bag>
              </bqbiol:is>
              <bqbiol:hasProperty>
                <rdf:Bag>
                  <rdf:li rdf:resource="http://identifiers.org/sbo/SBO:0000247"/>
                </rdf:Bag>
              </bqbiol:hasProperty>
            </rdf:Description>
          </rdf:RDF>
        </annotation>
      </species>
      <species metaid="Leave_RIBULOSE__45__5P__91__C__93__" sboTerm="SBO:0000247" id="Leave_RIBULOSE__45__5P__91__C__93__" name="D-ribulose-5-phosphate" compartment="C" hasOnlySubstanceUnits="false" boundaryCondition="false" constant="false" fbc:charge="-2" fbc:chemicalFormula="C5H9O8P1">
        <notes>
          <body xmlns="http://www.w3.org/1999/xhtml">
            <p>ChEBIID:CHEBI%3A58121</p>
          </body>
        </notes>
        <annotation xmlns:sbml="http://www.sbml.org/sbml/level3/version1/core">
          <rdf:RDF xmlns:rdf="http://www.w3.org/1999/02/22-rdf-syntax-ns#" xmlns:dcterms="http://purl.org/dc/terms/" xmlns:vCard="http://www.w3.org/2001/vcard-rdf/3.0#" xmlns:vCard4="http://www.w3.org/2006/vcard/ns#" xmlns:bqbiol="http://biomodels.net/biology-qualifiers/" xmlns:bqmodel="http://biomodels.net/model-qualifiers/">
            <rdf:Description rdf:about="#Leave_RIBULOSE__45__5P__91__C__93__">
              <bqbiol:is>
                <rdf:Bag>
                  <rdf:li rdf:resource="http://identifiers.org/biocyc/META%3ARIBULOSE-5P"/>
                  <rdf:li rdf:resource="http://identifiers.org/cas/4151-19-3"/>
                  <rdf:li rdf:resource="http://identifiers.org/kegg.compound/C00199"/>
                  <rdf:li rdf:resource="http://identifiers.org/metanetx.chemical/MNXM145"/>
                  <rdf:li rdf:resource="http://identifiers.org/pubchem.compound/21144996"/>
                </rdf:Bag>
              </bqbiol:is>
              <bqbiol:hasProperty>
                <rdf:Bag>
                  <rdf:li rdf:resource="http://identifiers.org/sbo/SBO:0000247"/>
                </rdf:Bag>
              </bqbiol:hasProperty>
            </rdf:Description>
          </rdf:RDF>
        </annotation>
      </species>
      <species metaid="Leave_S__45__ADENOSYLMETHIONINE__91__H__93__" sboTerm="SBO:0000247" id="Leave_S__45__ADENOSYLMETHIONINE__91__H__93__" name="&lt;i&gt;S&lt;/i&gt;-adenosyl-L-methionine" compartment="H" hasOnlySubstanceUnits="false" boundaryCondition="false" constant="false" fbc:charge="1" fbc:chemicalFormula="C15H23N6O5S1">
        <notes>
          <body xmlns="http://www.w3.org/1999/xhtml">
            <p>ChEBIID:CHEBI%3A59789</p>
          </body>
        </notes>
        <annotation xmlns:sbml="http://www.sbml.org/sbml/level3/version1/core">
          <rdf:RDF xmlns:rdf="http://www.w3.org/1999/02/22-rdf-syntax-ns#" xmlns:dcterms="http://purl.org/dc/terms/" xmlns:vCard="http://www.w3.org/2001/vcard-rdf/3.0#" xmlns:vCard4="http://www.w3.org/2006/vcard/ns#" xmlns:bqbiol="http://biomodels.net/biology-qualifiers/" xmlns:bqmodel="http://biomodels.net/model-qualifiers/">
            <rdf:Description rdf:about="#Leave_S__45__ADENOSYLMETHIONINE__91__H__93__">
              <bqbiol:is>
                <rdf:Bag>
                  <rdf:li rdf:resource="http://identifiers.org/biocyc/META%3AS-ADENOSYLMETHIONINE"/>
                  <rdf:li rdf:resource="http://identifiers.org/cas/29908-03-0"/>
                  <rdf:li rdf:resource="http://identifiers.org/kegg.compound/C00019"/>
                  <rdf:li rdf:resource="http://identifiers.org/metanetx.chemical/MNXM16"/>
                  <rdf:li rdf:resource="http://identifiers.org/pubchem.compound/44229224"/>
                </rdf:Bag>
              </bqbiol:is>
              <bqbiol:hasProperty>
                <rdf:Bag>
                  <rdf:li rdf:resource="http://identifiers.org/sbo/SBO:0000247"/>
                </rdf:Bag>
              </bqbiol:hasProperty>
            </rdf:Description>
          </rdf:RDF>
        </annotation>
      </species>
      <species metaid="Leave_PROTON__91__H__93__" sboTerm="SBO:0000247" id="Leave_PROTON__91__H__93__" name="H&lt;SUP&gt;+&lt;/SUP&gt;" compartment="H" hasOnlySubstanceUnits="false" boundaryCondition="false" constant="false" fbc:charge="1" fbc:chemicalFormula="H1">
        <notes>
          <body xmlns="http://www.w3.org/1999/xhtml">
            <p>ChEBIID:CHEBI%3A15378</p>
          </body>
        </notes>
        <annotation xmlns:sbml="http://www.sbml.org/sbml/level3/version1/core">
          <rdf:RDF xmlns:rdf="http://www.w3.org/1999/02/22-rdf-syntax-ns#" xmlns:dcterms="http://purl.org/dc/terms/" xmlns:vCard="http://www.w3.org/2001/vcard-rdf/3.0#" xmlns:vCard4="http://www.w3.org/2006/vcard/ns#" xmlns:bqbiol="http://biomodels.net/biology-qualifiers/" xmlns:bqmodel="http://biomodels.net/model-qualifiers/">
            <rdf:Description rdf:about="#Leave_PROTON__91__H__93__">
              <bqbiol:is>
                <rdf:Bag>
                  <rdf:li rdf:resource="http://identifiers.org/biocyc/META%3APROTON"/>
                  <rdf:li rdf:resource="http://identifiers.org/cas/12408-02-5"/>
                  <rdf:li rdf:resource="http://identifiers.org/kegg.compound/C00080"/>
                  <rdf:li rdf:resource="http://identifiers.org/metanetx.chemical/MNXM1"/>
                  <rdf:li rdf:resource="http://identifiers.org/pubchem.compound/1038"/>
                </rdf:Bag>
              </bqbiol:is>
              <bqbiol:hasProperty>
                <rdf:Bag>
                  <rdf:li rdf:resource="http://identifiers.org/sbo/SBO:0000247"/>
                </rdf:Bag>
              </bqbiol:hasProperty>
            </rdf:Description>
          </rdf:RDF>
        </annotation>
      </species>
      <species metaid="Leave_ADENOSYL__45__HOMO__45__CYS__91__H__93__" sboTerm="SBO:0000247" id="Leave_ADENOSYL__45__HOMO__45__CYS__91__H__93__" name="&lt;i&gt;S&lt;/i&gt;-adenosyl-L-homocysteine" compartment="H" hasOnlySubstanceUnits="false" boundaryCondition="false" constant="false" fbc:charge="0" fbc:chemicalFormula="C14H20N6O5S1">
        <notes>
          <body xmlns="http://www.w3.org/1999/xhtml">
            <p>ChEBIID:CHEBI%3A57856</p>
          </body>
        </notes>
        <annotation xmlns:sbml="http://www.sbml.org/sbml/level3/version1/core">
          <rdf:RDF xmlns:rdf="http://www.w3.org/1999/02/22-rdf-syntax-ns#" xmlns:dcterms="http://purl.org/dc/terms/" xmlns:vCard="http://www.w3.org/2001/vcard-rdf/3.0#" xmlns:vCard4="http://www.w3.org/2006/vcard/ns#" xmlns:bqbiol="http://biomodels.net/biology-qualifiers/" xmlns:bqmodel="http://biomodels.net/model-qualifiers/">
            <rdf:Description rdf:about="#Leave_ADENOSYL__45__HOMO__45__CYS__91__H__93__">
              <bqbiol:is>
                <rdf:Bag>
                  <rdf:li rdf:resource="http://identifiers.org/biocyc/META%3AADENOSYL-HOMO-CYS"/>
                  <rdf:li rdf:resource="http://identifiers.org/cas/979-92-0"/>
                  <rdf:li rdf:resource="http://identifiers.org/kegg.compound/C00021"/>
                  <rdf:li rdf:resource="http://identifiers.org/metanetx.chemical/MNXM19"/>
                  <rdf:li rdf:resource="http://identifiers.org/pubchem.compound/50986259"/>
                </rdf:Bag>
              </bqbiol:is>
              <bqbiol:hasProperty>
                <rdf:Bag>
                  <rdf:li rdf:resource="http://identifiers.org/sbo/SBO:0000247"/>
                </rdf:Bag>
              </bqbiol:hasProperty>
            </rdf:Description>
          </rdf:RDF>
        </annotation>
      </species>
      <species metaid="Leave_PHYTYL__45__PYROPHOSPHATE__91__H__93__" sboTerm="SBO:0000247" id="Leave_PHYTYL__45__PYROPHOSPHATE__91__H__93__" name="phytyl diphosphate" compartment="H" hasOnlySubstanceUnits="false" boundaryCondition="false" constant="false" fbc:charge="-3" fbc:chemicalFormula="C20H39O7P2">
        <notes>
          <body xmlns="http://www.w3.org/1999/xhtml">
            <p>ChEBIID:CHEBI%3A58404</p>
          </body>
        </notes>
        <annotation xmlns:sbml="http://www.sbml.org/sbml/level3/version1/core">
          <rdf:RDF xmlns:rdf="http://www.w3.org/1999/02/22-rdf-syntax-ns#" xmlns:dcterms="http://purl.org/dc/terms/" xmlns:vCard="http://www.w3.org/2001/vcard-rdf/3.0#" xmlns:vCard4="http://www.w3.org/2006/vcard/ns#" xmlns:bqbiol="http://biomodels.net/biology-qualifiers/" xmlns:bqmodel="http://biomodels.net/model-qualifiers/">
            <rdf:Description rdf:about="#Leave_PHYTYL__45__PYROPHOSPHATE__91__H__93__">
              <bqbiol:is>
                <rdf:Bag>
                  <rdf:li rdf:resource="http://identifiers.org/biocyc/META%3APHYTYL-PYROPHOSPHATE"/>
                  <rdf:li rdf:resource="http://identifiers.org/kegg.compound/C05427"/>
                  <rdf:li rdf:resource="http://identifiers.org/metanetx.chemical/MNXM903"/>
                  <rdf:li rdf:resource="http://identifiers.org/pubchem.compound/25244831"/>
                </rdf:Bag>
              </bqbiol:is>
              <bqbiol:hasProperty>
                <rdf:Bag>
                  <rdf:li rdf:resource="http://identifiers.org/sbo/SBO:0000247"/>
                </rdf:Bag>
              </bqbiol:hasProperty>
            </rdf:Description>
          </rdf:RDF>
        </annotation>
      </species>
      <species metaid="Leave_CHLOROPHYLLIDE__45__A__91__H__93__" sboTerm="SBO:0000247" id="Leave_CHLOROPHYLLIDE__45__A__91__H__93__" name="chlorophyllide &lt;i&gt;a&lt;/i&gt;" compartment="H" hasOnlySubstanceUnits="false" boundaryCondition="false" constant="false" fbc:charge="-1" fbc:chemicalFormula="C35H3Mg1N4O5">
        <annotation xmlns:sbml="http://www.sbml.org/sbml/level3/version1/core">
          <rdf:RDF xmlns:rdf="http://www.w3.org/1999/02/22-rdf-syntax-ns#" xmlns:dcterms="http://purl.org/dc/terms/" xmlns:vCard="http://www.w3.org/2001/vcard-rdf/3.0#" xmlns:vCard4="http://www.w3.org/2006/vcard/ns#" xmlns:bqbiol="http://biomodels.net/biology-qualifiers/" xmlns:bqmodel="http://biomodels.net/model-qualifiers/">
            <rdf:Description rdf:about="#Leave_CHLOROPHYLLIDE__45__A__91__H__93__">
              <bqbiol:is>
                <rdf:Bag>
                  <rdf:li rdf:resource="http://identifiers.org/biocyc/META%3ACHLOROPHYLLIDE-A"/>
                  <rdf:li rdf:resource="http://identifiers.org/cas/14897-06-4"/>
                  <rdf:li rdf:resource="http://identifiers.org/kegg.compound/C02139"/>
                  <rdf:li rdf:resource="http://identifiers.org/metanetx.chemical/MNXM631"/>
                  <rdf:li rdf:resource="http://identifiers.org/pubchem.compound/44229203"/>
                </rdf:Bag>
              </bqbiol:is>
              <bqbiol:hasProperty>
                <rdf:Bag>
                  <rdf:li rdf:resource="http://identifiers.org/sbo/SBO:0000247"/>
                </rdf:Bag>
              </bqbiol:hasProperty>
            </rdf:Description>
          </rdf:RDF>
        </annotation>
      </species>
      <species metaid="Leave_CHLOROPHYLL__45__A__91__H__93__" sboTerm="SBO:0000247" id="Leave_CHLOROPHYLL__45__A__91__H__93__" name="chlorophyll &lt;i&gt;a&lt;/i&gt;" compartment="H" hasOnlySubstanceUnits="false" boundaryCondition="false" constant="false" fbc:charge="0" fbc:chemicalFormula="C55H72Mg1N4O5">
        <notes>
          <body xmlns="http://www.w3.org/1999/xhtml">
            <p>ChEBIID:CHEBI%3A18230</p>
          </body>
        </notes>
        <annotation xmlns:sbml="http://www.sbml.org/sbml/level3/version1/core">
          <rdf:RDF xmlns:rdf="http://www.w3.org/1999/02/22-rdf-syntax-ns#" xmlns:dcterms="http://purl.org/dc/terms/" xmlns:vCard="http://www.w3.org/2001/vcard-rdf/3.0#" xmlns:vCard4="http://www.w3.org/2006/vcard/ns#" xmlns:bqbiol="http://biomodels.net/biology-qualifiers/" xmlns:bqmodel="http://biomodels.net/model-qualifiers/">
            <rdf:Description rdf:about="#Leave_CHLOROPHYLL__45__A__91__H__93__">
              <bqbiol:is>
                <rdf:Bag>
                  <rdf:li rdf:resource="http://identifiers.org/biocyc/META%3ACHLOROPHYLL-A"/>
                  <rdf:li rdf:resource="http://identifiers.org/cas/479-61-8"/>
                  <rdf:li rdf:resource="http://identifiers.org/knapsack/C00001528"/>
                  <rdf:li rdf:resource="http://identifiers.org/kegg.compound/C05306"/>
                  <rdf:li rdf:resource="http://identifiers.org/metanetx.chemical/MNXM46466"/>
                  <rdf:li rdf:resource="http://identifiers.org/pubchem.compound/44602414"/>
                </rdf:Bag>
              </bqbiol:is>
              <bqbiol:hasProperty>
                <rdf:Bag>
                  <rdf:li rdf:resource="http://identifiers.org/sbo/SBO:0000247"/>
                </rdf:Bag>
              </bqbiol:hasProperty>
            </rdf:Description>
          </rdf:RDF>
        </annotation>
      </species>
      <species metaid="Leave_2__45__KETOGLUTARATE__91__V__93__" sboTerm="SBO:0000247" id="Leave_2__45__KETOGLUTARATE__91__V__93__" name="2-oxoglutarate" compartment="V" hasOnlySubstanceUnits="false" boundaryCondition="false" constant="false" fbc:charge="-2" fbc:chemicalFormula="C5H4O5">
        <notes>
          <body xmlns="http://www.w3.org/1999/xhtml">
            <p>ChEBIID:CHEBI%3A16810</p>
          </body>
        </notes>
        <annotation xmlns:sbml="http://www.sbml.org/sbml/level3/version1/core">
          <rdf:RDF xmlns:rdf="http://www.w3.org/1999/02/22-rdf-syntax-ns#" xmlns:dcterms="http://purl.org/dc/terms/" xmlns:vCard="http://www.w3.org/2001/vcard-rdf/3.0#" xmlns:vCard4="http://www.w3.org/2006/vcard/ns#" xmlns:bqbiol="http://biomodels.net/biology-qualifiers/" xmlns:bqmodel="http://biomodels.net/model-qualifiers/">
            <rdf:Description rdf:about="#Leave_2__45__KETOGLUTARATE__91__V__93__">
              <bqbiol:is>
                <rdf:Bag>
                  <rdf:li rdf:resource="http://identifiers.org/biocyc/META%3A2-KETOGLUTARATE"/>
                  <rdf:li rdf:resource="http://identifiers.org/cas/328-50-7"/>
                  <rdf:li rdf:resource="http://identifiers.org/knapsack/C00000769"/>
                  <rdf:li rdf:resource="http://identifiers.org/kegg.compound/C00026"/>
                  <rdf:li rdf:resource="http://identifiers.org/metanetx.chemical/MNXM20"/>
                  <rdf:li rdf:resource="http://identifiers.org/pubchem.compound/164533"/>
                </rdf:Bag>
              </bqbiol:is>
              <bqbiol:hasProperty>
                <rdf:Bag>
                  <rdf:li rdf:resource="http://identifiers.org/sbo/SBO:0000247"/>
                </rdf:Bag>
              </bqbiol:hasProperty>
            </rdf:Description>
          </rdf:RDF>
        </annotation>
      </species>
      <species metaid="Leave_2__45__KETOGLUTARATE__91__C__93__" sboTerm="SBO:0000247" id="Leave_2__45__KETOGLUTARATE__91__C__93__" name="2-oxoglutarate" compartment="C" hasOnlySubstanceUnits="false" boundaryCondition="false" constant="false" fbc:charge="-2" fbc:chemicalFormula="C5H4O5">
        <notes>
          <body xmlns="http://www.w3.org/1999/xhtml">
            <p>ChEBIID:CHEBI%3A16810</p>
          </body>
        </notes>
        <annotation xmlns:sbml="http://www.sbml.org/sbml/level3/version1/core">
          <rdf:RDF xmlns:rdf="http://www.w3.org/1999/02/22-rdf-syntax-ns#" xmlns:dcterms="http://purl.org/dc/terms/" xmlns:vCard="http://www.w3.org/2001/vcard-rdf/3.0#" xmlns:vCard4="http://www.w3.org/2006/vcard/ns#" xmlns:bqbiol="http://biomodels.net/biology-qualifiers/" xmlns:bqmodel="http://biomodels.net/model-qualifiers/">
            <rdf:Description rdf:about="#Leave_2__45__KETOGLUTARATE__91__C__93__">
              <bqbiol:is>
                <rdf:Bag>
                  <rdf:li rdf:resource="http://identifiers.org/biocyc/META%3A2-KETOGLUTARATE"/>
                  <rdf:li rdf:resource="http://identifiers.org/cas/328-50-7"/>
                  <rdf:li rdf:resource="http://identifiers.org/knapsack/C00000769"/>
                  <rdf:li rdf:resource="http://identifiers.org/kegg.compound/C00026"/>
                  <rdf:li rdf:resource="http://identifiers.org/metanetx.chemical/MNXM20"/>
                  <rdf:li rdf:resource="http://identifiers.org/pubchem.compound/164533"/>
                </rdf:Bag>
              </bqbiol:is>
              <bqbiol:hasProperty>
                <rdf:Bag>
                  <rdf:li rdf:resource="http://identifiers.org/sbo/SBO:0000247"/>
                </rdf:Bag>
              </bqbiol:hasProperty>
            </rdf:Description>
          </rdf:RDF>
        </annotation>
      </species>
      <species metaid="Leave_NADPH__91__R__93__" sboTerm="SBO:0000247" id="Leave_NADPH__91__R__93__" name="NADPH" compartment="R" hasOnlySubstanceUnits="false" boundaryCondition="false" constant="false" fbc:charge="-4" fbc:chemicalFormula="C21H26N7O17P3">
        <notes>
          <body xmlns="http://www.w3.org/1999/xhtml">
            <p>ChEBIID:CHEBI%3A57783</p>
          </body>
        </notes>
        <annotation xmlns:sbml="http://www.sbml.org/sbml/level3/version1/core">
          <rdf:RDF xmlns:rdf="http://www.w3.org/1999/02/22-rdf-syntax-ns#" xmlns:dcterms="http://purl.org/dc/terms/" xmlns:vCard="http://www.w3.org/2001/vcard-rdf/3.0#" xmlns:vCard4="http://www.w3.org/2006/vcard/ns#" xmlns:bqbiol="http://biomodels.net/biology-qualifiers/" xmlns:bqmodel="http://biomodels.net/model-qualifiers/">
            <rdf:Description rdf:about="#Leave_NADPH__91__R__93__">
              <bqbiol:is>
                <rdf:Bag>
                  <rdf:li rdf:resource="http://identifiers.org/biocyc/META%3ANADPH"/>
                  <rdf:li rdf:resource="http://identifiers.org/cas/2646-71-1"/>
                  <rdf:li rdf:resource="http://identifiers.org/kegg.compound/C00005"/>
                  <rdf:li rdf:resource="http://identifiers.org/metanetx.chemical/MNXM6"/>
                  <rdf:li rdf:resource="http://identifiers.org/pubchem.compound/15983949"/>
                </rdf:Bag>
              </bqbiol:is>
              <bqbiol:hasProperty>
                <rdf:Bag>
                  <rdf:li rdf:resource="http://identifiers.org/sbo/SBO:0000247"/>
                </rdf:Bag>
              </bqbiol:hasProperty>
            </rdf:Description>
          </rdf:RDF>
        </annotation>
      </species>
      <species metaid="Leave_PROTON__91__R__93__" sboTerm="SBO:0000247" id="Leave_PROTON__91__R__93__" name="H&lt;SUP&gt;+&lt;/SUP&gt;" compartment="R" hasOnlySubstanceUnits="false" boundaryCondition="false" constant="false" fbc:charge="1" fbc:chemicalFormula="H1">
        <notes>
          <body xmlns="http://www.w3.org/1999/xhtml">
            <p>ChEBIID:CHEBI%3A15378</p>
          </body>
        </notes>
        <annotation xmlns:sbml="http://www.sbml.org/sbml/level3/version1/core">
          <rdf:RDF xmlns:rdf="http://www.w3.org/1999/02/22-rdf-syntax-ns#" xmlns:dcterms="http://purl.org/dc/terms/" xmlns:vCard="http://www.w3.org/2001/vcard-rdf/3.0#" xmlns:vCard4="http://www.w3.org/2006/vcard/ns#" xmlns:bqbiol="http://biomodels.net/biology-qualifiers/" xmlns:bqmodel="http://biomodels.net/model-qualifiers/">
            <rdf:Description rdf:about="#Leave_PROTON__91__R__93__">
              <bqbiol:is>
                <rdf:Bag>
                  <rdf:li rdf:resource="http://identifiers.org/biocyc/META%3APROTON"/>
                  <rdf:li rdf:resource="http://identifiers.org/cas/12408-02-5"/>
                  <rdf:li rdf:resource="http://identifiers.org/kegg.compound/C00080"/>
                  <rdf:li rdf:resource="http://identifiers.org/metanetx.chemical/MNXM1"/>
                  <rdf:li rdf:resource="http://identifiers.org/pubchem.compound/1038"/>
                </rdf:Bag>
              </bqbiol:is>
              <bqbiol:hasProperty>
                <rdf:Bag>
                  <rdf:li rdf:resource="http://identifiers.org/sbo/SBO:0000247"/>
                </rdf:Bag>
              </bqbiol:hasProperty>
            </rdf:Description>
          </rdf:RDF>
        </annotation>
      </species>
      <species metaid="Leave_NADP__91__R__93__" sboTerm="SBO:0000247" id="Leave_NADP__91__R__93__" name="NADP&lt;sup&gt;+&lt;/sup&gt;" compartment="R" hasOnlySubstanceUnits="false" boundaryCondition="false" constant="false" fbc:charge="-3" fbc:chemicalFormula="C21H25N7O17P3">
        <notes>
          <body xmlns="http://www.w3.org/1999/xhtml">
            <p>ChEBIID:CHEBI%3A58349</p>
          </body>
        </notes>
        <annotation xmlns:sbml="http://www.sbml.org/sbml/level3/version1/core">
          <rdf:RDF xmlns:rdf="http://www.w3.org/1999/02/22-rdf-syntax-ns#" xmlns:dcterms="http://purl.org/dc/terms/" xmlns:vCard="http://www.w3.org/2001/vcard-rdf/3.0#" xmlns:vCard4="http://www.w3.org/2006/vcard/ns#" xmlns:bqbiol="http://biomodels.net/biology-qualifiers/" xmlns:bqmodel="http://biomodels.net/model-qualifiers/">
            <rdf:Description rdf:about="#Leave_NADP__91__R__93__">
              <bqbiol:is>
                <rdf:Bag>
                  <rdf:li rdf:resource="http://identifiers.org/biocyc/META%3ANADP"/>
                  <rdf:li rdf:resource="http://identifiers.org/cas/53-59-8"/>
                  <rdf:li rdf:resource="http://identifiers.org/kegg.compound/C00006"/>
                  <rdf:li rdf:resource="http://identifiers.org/metanetx.chemical/MNXM5"/>
                  <rdf:li rdf:resource="http://identifiers.org/pubchem.compound/15938972"/>
                </rdf:Bag>
              </bqbiol:is>
              <bqbiol:hasProperty>
                <rdf:Bag>
                  <rdf:li rdf:resource="http://identifiers.org/sbo/SBO:0000247"/>
                </rdf:Bag>
              </bqbiol:hasProperty>
            </rdf:Description>
          </rdf:RDF>
        </annotation>
      </species>
      <species metaid="Leave_WATER__91__X__93__" sboTerm="SBO:0000247" id="Leave_WATER__91__X__93__" name="H&lt;SUB&gt;2&lt;/SUB&gt;O" compartment="X" hasOnlySubstanceUnits="false" boundaryCondition="false" constant="false" fbc:charge="0" fbc:chemicalFormula="H2O1">
        <notes>
          <body xmlns="http://www.w3.org/1999/xhtml">
            <p>ChEBIID:CHEBI%3A15377; CHEBI%3A15377</p>
          </body>
        </notes>
        <annotation xmlns:sbml="http://www.sbml.org/sbml/level3/version1/core">
          <rdf:RDF xmlns:rdf="http://www.w3.org/1999/02/22-rdf-syntax-ns#" xmlns:dcterms="http://purl.org/dc/terms/" xmlns:vCard="http://www.w3.org/2001/vcard-rdf/3.0#" xmlns:vCard4="http://www.w3.org/2006/vcard/ns#" xmlns:bqbiol="http://biomodels.net/biology-qualifiers/" xmlns:bqmodel="http://biomodels.net/model-qualifiers/">
            <rdf:Description rdf:about="#Leave_WATER__91__X__93__">
              <bqbiol:is>
                <rdf:Bag>
                  <rdf:li rdf:resource="http://identifiers.org/biocyc/META%3AWATER"/>
                  <rdf:li rdf:resource="http://identifiers.org/cas/7732-18-5"/>
                  <rdf:li rdf:resource="http://identifiers.org/kegg.compound/C00001"/>
                  <rdf:li rdf:resource="http://identifiers.org/kegg.compound/C00001"/>
                  <rdf:li rdf:resource="http://identifiers.org/metanetx.chemical/MNXM2"/>
                  <rdf:li rdf:resource="http://identifiers.org/pubchem.compound/962"/>
                  <rdf:li rdf:resource="http://identifiers.org/pubchem.compound/962"/>
                </rdf:Bag>
              </bqbiol:is>
              <bqbiol:hasProperty>
                <rdf:Bag>
                  <rdf:li rdf:resource="http://identifiers.org/sbo/SBO:0000247"/>
                </rdf:Bag>
              </bqbiol:hasProperty>
            </rdf:Description>
          </rdf:RDF>
        </annotation>
      </species>
      <species metaid="Leave_3__45__P__45__HYDROXYPYRUVATE__91__H__93__" sboTerm="SBO:0000247" id="Leave_3__45__P__45__HYDROXYPYRUVATE__91__H__93__" name="3-phospho-hydroxypyruvate" compartment="H" hasOnlySubstanceUnits="false" boundaryCondition="false" constant="false" fbc:charge="-3" fbc:chemicalFormula="C3H2O7P1">
        <notes>
          <body xmlns="http://www.w3.org/1999/xhtml">
            <p>ChEBIID:CHEBI%3A18110</p>
          </body>
        </notes>
        <annotation xmlns:sbml="http://www.sbml.org/sbml/level3/version1/core">
          <rdf:RDF xmlns:rdf="http://www.w3.org/1999/02/22-rdf-syntax-ns#" xmlns:dcterms="http://purl.org/dc/terms/" xmlns:vCard="http://www.w3.org/2001/vcard-rdf/3.0#" xmlns:vCard4="http://www.w3.org/2006/vcard/ns#" xmlns:bqbiol="http://biomodels.net/biology-qualifiers/" xmlns:bqmodel="http://biomodels.net/model-qualifiers/">
            <rdf:Description rdf:about="#Leave_3__45__P__45__HYDROXYPYRUVATE__91__H__93__">
              <bqbiol:is>
                <rdf:Bag>
                  <rdf:li rdf:resource="http://identifiers.org/biocyc/META%3A3-P-HYDROXYPYRUVATE"/>
                  <rdf:li rdf:resource="http://identifiers.org/cas/3913-50-6"/>
                  <rdf:li rdf:resource="http://identifiers.org/kegg.compound/C03232"/>
                  <rdf:li rdf:resource="http://identifiers.org/metanetx.chemical/MNXM541"/>
                  <rdf:li rdf:resource="http://identifiers.org/pubchem.compound/5460375"/>
                </rdf:Bag>
              </bqbiol:is>
              <bqbiol:hasProperty>
                <rdf:Bag>
                  <rdf:li rdf:resource="http://identifiers.org/sbo/SBO:0000247"/>
                </rdf:Bag>
              </bqbiol:hasProperty>
            </rdf:Description>
          </rdf:RDF>
        </annotation>
      </species>
      <species metaid="Leave_GLT__91__H__93__" sboTerm="SBO:0000247" id="Leave_GLT__91__H__93__" name="L-glutamate" compartment="H" hasOnlySubstanceUnits="false" boundaryCondition="false" constant="false" fbc:charge="-1" fbc:chemicalFormula="C5H8N1O4">
        <notes>
          <body xmlns="http://www.w3.org/1999/xhtml">
            <p>ChEBIID:CHEBI%3A29985</p>
          </body>
        </notes>
        <annotation xmlns:sbml="http://www.sbml.org/sbml/level3/version1/core">
          <rdf:RDF xmlns:rdf="http://www.w3.org/1999/02/22-rdf-syntax-ns#" xmlns:dcterms="http://purl.org/dc/terms/" xmlns:vCard="http://www.w3.org/2001/vcard-rdf/3.0#" xmlns:vCard4="http://www.w3.org/2006/vcard/ns#" xmlns:bqbiol="http://biomodels.net/biology-qualifiers/" xmlns:bqmodel="http://biomodels.net/model-qualifiers/">
            <rdf:Description rdf:about="#Leave_GLT__91__H__93__">
              <bqbiol:is>
                <rdf:Bag>
                  <rdf:li rdf:resource="http://identifiers.org/biocyc/META%3AGLT"/>
                  <rdf:li rdf:resource="http://identifiers.org/cas/56-86-0"/>
                  <rdf:li rdf:resource="http://identifiers.org/knapsack/C00001358"/>
                  <rdf:li rdf:resource="http://identifiers.org/kegg.compound/C00025"/>
                  <rdf:li rdf:resource="http://identifiers.org/metanetx.chemical/MNXM89557"/>
                  <rdf:li rdf:resource="http://identifiers.org/pubchem.compound/5460299"/>
                </rdf:Bag>
              </bqbiol:is>
              <bqbiol:hasProperty>
                <rdf:Bag>
                  <rdf:li rdf:resource="http://identifiers.org/sbo/SBO:0000247"/>
                </rdf:Bag>
              </bqbiol:hasProperty>
            </rdf:Description>
          </rdf:RDF>
        </annotation>
      </species>
      <species metaid="Leave_3__45__P__45__SERINE__91__H__93__" sboTerm="SBO:0000247" id="Leave_3__45__P__45__SERINE__91__H__93__" name="3-phospho-L-serine" compartment="H" hasOnlySubstanceUnits="false" boundaryCondition="false" constant="false" fbc:charge="-2" fbc:chemicalFormula="C3H6N1O6P1">
        <notes>
          <body xmlns="http://www.w3.org/1999/xhtml">
            <p>ChEBIID:CHEBI%3A57524</p>
          </body>
        </notes>
        <annotation xmlns:sbml="http://www.sbml.org/sbml/level3/version1/core">
          <rdf:RDF xmlns:rdf="http://www.w3.org/1999/02/22-rdf-syntax-ns#" xmlns:dcterms="http://purl.org/dc/terms/" xmlns:vCard="http://www.w3.org/2001/vcard-rdf/3.0#" xmlns:vCard4="http://www.w3.org/2006/vcard/ns#" xmlns:bqbiol="http://biomodels.net/biology-qualifiers/" xmlns:bqmodel="http://biomodels.net/model-qualifiers/">
            <rdf:Description rdf:about="#Leave_3__45__P__45__SERINE__91__H__93__">
              <bqbiol:is>
                <rdf:Bag>
                  <rdf:li rdf:resource="http://identifiers.org/biocyc/META%3A3-P-SERINE"/>
                  <rdf:li rdf:resource="http://identifiers.org/cas/407-41-0"/>
                  <rdf:li rdf:resource="http://identifiers.org/cas/ 17885-08-4"/>
                  <rdf:li rdf:resource="http://identifiers.org/kegg.compound/C01005"/>
                  <rdf:li rdf:resource="http://identifiers.org/metanetx.chemical/MNXM379"/>
                  <rdf:li rdf:resource="http://identifiers.org/pubchem.compound/7059387"/>
                </rdf:Bag>
              </bqbiol:is>
              <bqbiol:hasProperty>
                <rdf:Bag>
                  <rdf:li rdf:resource="http://identifiers.org/sbo/SBO:0000247"/>
                </rdf:Bag>
              </bqbiol:hasProperty>
            </rdf:Description>
          </rdf:RDF>
        </annotation>
      </species>
      <species metaid="Leave_2__45__KETOGLUTARATE__91__H__93__" sboTerm="SBO:0000247" id="Leave_2__45__KETOGLUTARATE__91__H__93__" name="2-oxoglutarate" compartment="H" hasOnlySubstanceUnits="false" boundaryCondition="false" constant="false" fbc:charge="-2" fbc:chemicalFormula="C5H4O5">
        <notes>
          <body xmlns="http://www.w3.org/1999/xhtml">
            <p>ChEBIID:CHEBI%3A16810</p>
          </body>
        </notes>
        <annotation xmlns:sbml="http://www.sbml.org/sbml/level3/version1/core">
          <rdf:RDF xmlns:rdf="http://www.w3.org/1999/02/22-rdf-syntax-ns#" xmlns:dcterms="http://purl.org/dc/terms/" xmlns:vCard="http://www.w3.org/2001/vcard-rdf/3.0#" xmlns:vCard4="http://www.w3.org/2006/vcard/ns#" xmlns:bqbiol="http://biomodels.net/biology-qualifiers/" xmlns:bqmodel="http://biomodels.net/model-qualifiers/">
            <rdf:Description rdf:about="#Leave_2__45__KETOGLUTARATE__91__H__93__">
              <bqbiol:is>
                <rdf:Bag>
                  <rdf:li rdf:resource="http://identifiers.org/biocyc/META%3A2-KETOGLUTARATE"/>
                  <rdf:li rdf:resource="http://identifiers.org/cas/328-50-7"/>
                  <rdf:li rdf:resource="http://identifiers.org/knapsack/C00000769"/>
                  <rdf:li rdf:resource="http://identifiers.org/kegg.compound/C00026"/>
                  <rdf:li rdf:resource="http://identifiers.org/metanetx.chemical/MNXM20"/>
                  <rdf:li rdf:resource="http://identifiers.org/pubchem.compound/164533"/>
                </rdf:Bag>
              </bqbiol:is>
              <bqbiol:hasProperty>
                <rdf:Bag>
                  <rdf:li rdf:resource="http://identifiers.org/sbo/SBO:0000247"/>
                </rdf:Bag>
              </bqbiol:hasProperty>
            </rdf:Description>
          </rdf:RDF>
        </annotation>
      </species>
      <species metaid="Leave_Pi__91__C__93__" sboTerm="SBO:0000247" id="Leave_Pi__91__C__93__" name="phosphate" compartment="C" hasOnlySubstanceUnits="false" boundaryCondition="false" constant="false" fbc:charge="-2" fbc:chemicalFormula="H1O4P1">
        <annotation xmlns:sbml="http://www.sbml.org/sbml/level3/version1/core">
          <rdf:RDF xmlns:rdf="http://www.w3.org/1999/02/22-rdf-syntax-ns#" xmlns:dcterms="http://purl.org/dc/terms/" xmlns:vCard="http://www.w3.org/2001/vcard-rdf/3.0#" xmlns:vCard4="http://www.w3.org/2006/vcard/ns#" xmlns:bqbiol="http://biomodels.net/biology-qualifiers/" xmlns:bqmodel="http://biomodels.net/model-qualifiers/">
            <rdf:Description rdf:about="#Leave_Pi__91__C__93__">
              <bqbiol:is>
                <rdf:Bag>
                  <rdf:li rdf:resource="http://identifiers.org/biocyc/META%3APi"/>
                  <rdf:li rdf:resource="http://identifiers.org/cas/14265-44-2"/>
                  <rdf:li rdf:resource="http://identifiers.org/knapsack/C00007408"/>
                  <rdf:li rdf:resource="http://identifiers.org/kegg.compound/C00009"/>
                  <rdf:li rdf:resource="http://identifiers.org/metanetx.chemical/MNXM9"/>
                </rdf:Bag>
              </bqbiol:is>
              <bqbiol:hasProperty>
                <rdf:Bag>
                  <rdf:li rdf:resource="http://identifiers.org/sbo/SBO:0000247"/>
                </rdf:Bag>
              </bqbiol:hasProperty>
            </rdf:Description>
          </rdf:RDF>
        </annotation>
      </species>
      <species metaid="Leave_NAD__91__X__93__" sboTerm="SBO:0000247" id="Leave_NAD__91__X__93__" name="NAD&lt;sup&gt;+&lt;/sup&gt;" compartment="X" hasOnlySubstanceUnits="false" boundaryCondition="false" constant="false" fbc:charge="-1" fbc:chemicalFormula="C21H26N7O14P2">
        <notes>
          <body xmlns="http://www.w3.org/1999/xhtml">
            <p>ChEBIID:CHEBI%3A57540</p>
          </body>
        </notes>
        <annotation xmlns:sbml="http://www.sbml.org/sbml/level3/version1/core">
          <rdf:RDF xmlns:rdf="http://www.w3.org/1999/02/22-rdf-syntax-ns#" xmlns:dcterms="http://purl.org/dc/terms/" xmlns:vCard="http://www.w3.org/2001/vcard-rdf/3.0#" xmlns:vCard4="http://www.w3.org/2006/vcard/ns#" xmlns:bqbiol="http://biomodels.net/biology-qualifiers/" xmlns:bqmodel="http://biomodels.net/model-qualifiers/">
            <rdf:Description rdf:about="#Leave_NAD__91__X__93__">
              <bqbiol:is>
                <rdf:Bag>
                  <rdf:li rdf:resource="http://identifiers.org/biocyc/META%3ANAD"/>
                  <rdf:li rdf:resource="http://identifiers.org/cas/53-84-9"/>
                  <rdf:li rdf:resource="http://identifiers.org/kegg.compound/C00003"/>
                  <rdf:li rdf:resource="http://identifiers.org/metanetx.chemical/MNXM8"/>
                  <rdf:li rdf:resource="http://identifiers.org/pubchem.compound/15938971"/>
                  <rdf:li rdf:resource="http://identifiers.org/pubchem.compound/15938971"/>
                </rdf:Bag>
              </bqbiol:is>
              <bqbiol:hasProperty>
                <rdf:Bag>
                  <rdf:li rdf:resource="http://identifiers.org/sbo/SBO:0000247"/>
                </rdf:Bag>
              </bqbiol:hasProperty>
            </rdf:Description>
          </rdf:RDF>
        </annotation>
      </species>
      <species metaid="Leave_NADH__91__X__93__" sboTerm="SBO:0000247" id="Leave_NADH__91__X__93__" name="NADH" compartment="X" hasOnlySubstanceUnits="false" boundaryCondition="false" constant="false" fbc:charge="-2" fbc:chemicalFormula="C21H27N7O14P2">
        <notes>
          <body xmlns="http://www.w3.org/1999/xhtml">
            <p>ChEBIID:CHEBI%3A16908</p>
          </body>
        </notes>
        <annotation xmlns:sbml="http://www.sbml.org/sbml/level3/version1/core">
          <rdf:RDF xmlns:rdf="http://www.w3.org/1999/02/22-rdf-syntax-ns#" xmlns:dcterms="http://purl.org/dc/terms/" xmlns:vCard="http://www.w3.org/2001/vcard-rdf/3.0#" xmlns:vCard4="http://www.w3.org/2006/vcard/ns#" xmlns:bqbiol="http://biomodels.net/biology-qualifiers/" xmlns:bqmodel="http://biomodels.net/model-qualifiers/">
            <rdf:Description rdf:about="#Leave_NADH__91__X__93__">
              <bqbiol:is>
                <rdf:Bag>
                  <rdf:li rdf:resource="http://identifiers.org/biocyc/META%3ANADH"/>
                  <rdf:li rdf:resource="http://identifiers.org/cas/58-68-4"/>
                  <rdf:li rdf:resource="http://identifiers.org/kegg.compound/C00004"/>
                  <rdf:li rdf:resource="http://identifiers.org/metanetx.chemical/MNXM10"/>
                  <rdf:li rdf:resource="http://identifiers.org/pubchem.compound/21604869"/>
                  <rdf:li rdf:resource="http://identifiers.org/pubchem.compound/4349538"/>
                  <rdf:li rdf:resource="http://identifiers.org/pubchem.compound/439153"/>
                  <rdf:li rdf:resource="http://identifiers.org/pubchem.compound/4349538"/>
                </rdf:Bag>
              </bqbiol:is>
              <bqbiol:hasProperty>
                <rdf:Bag>
                  <rdf:li rdf:resource="http://identifiers.org/sbo/SBO:0000247"/>
                </rdf:Bag>
              </bqbiol:hasProperty>
            </rdf:Description>
          </rdf:RDF>
        </annotation>
      </species>
      <species metaid="Leave_PROTON__91__X__93__" sboTerm="SBO:0000247" id="Leave_PROTON__91__X__93__" name="H&lt;SUP&gt;+&lt;/SUP&gt;" compartment="X" hasOnlySubstanceUnits="false" boundaryCondition="false" constant="false" fbc:charge="1" fbc:chemicalFormula="H1">
        <notes>
          <body xmlns="http://www.w3.org/1999/xhtml">
            <p>ChEBIID:CHEBI%3A15378</p>
          </body>
        </notes>
        <annotation xmlns:sbml="http://www.sbml.org/sbml/level3/version1/core">
          <rdf:RDF xmlns:rdf="http://www.w3.org/1999/02/22-rdf-syntax-ns#" xmlns:dcterms="http://purl.org/dc/terms/" xmlns:vCard="http://www.w3.org/2001/vcard-rdf/3.0#" xmlns:vCard4="http://www.w3.org/2006/vcard/ns#" xmlns:bqbiol="http://biomodels.net/biology-qualifiers/" xmlns:bqmodel="http://biomodels.net/model-qualifiers/">
            <rdf:Description rdf:about="#Leave_PROTON__91__X__93__">
              <bqbiol:is>
                <rdf:Bag>
                  <rdf:li rdf:resource="http://identifiers.org/biocyc/META%3APROTON"/>
                  <rdf:li rdf:resource="http://identifiers.org/cas/12408-02-5"/>
                  <rdf:li rdf:resource="http://identifiers.org/kegg.compound/C00080"/>
                  <rdf:li rdf:resource="http://identifiers.org/metanetx.chemical/MNXM1"/>
                  <rdf:li rdf:resource="http://identifiers.org/pubchem.compound/1038"/>
                </rdf:Bag>
              </bqbiol:is>
              <bqbiol:hasProperty>
                <rdf:Bag>
                  <rdf:li rdf:resource="http://identifiers.org/sbo/SBO:0000247"/>
                </rdf:Bag>
              </bqbiol:hasProperty>
            </rdf:Description>
          </rdf:RDF>
        </annotation>
      </species>
      <species metaid="Leave_PHE__91__C__93__" sboTerm="SBO:0000247" id="Leave_PHE__91__C__93__" name="L-phenylalanine" compartment="C" hasOnlySubstanceUnits="false" boundaryCondition="false" constant="false" fbc:charge="0" fbc:chemicalFormula="C9H11N1O2">
        <notes>
          <body xmlns="http://www.w3.org/1999/xhtml">
            <p>ChEBIID:CHEBI%3A58095</p>
          </body>
        </notes>
        <annotation xmlns:sbml="http://www.sbml.org/sbml/level3/version1/core">
          <rdf:RDF xmlns:rdf="http://www.w3.org/1999/02/22-rdf-syntax-ns#" xmlns:dcterms="http://purl.org/dc/terms/" xmlns:vCard="http://www.w3.org/2001/vcard-rdf/3.0#" xmlns:vCard4="http://www.w3.org/2006/vcard/ns#" xmlns:bqbiol="http://biomodels.net/biology-qualifiers/" xmlns:bqmodel="http://biomodels.net/model-qualifiers/">
            <rdf:Description rdf:about="#Leave_PHE__91__C__93__">
              <bqbiol:is>
                <rdf:Bag>
                  <rdf:li rdf:resource="http://identifiers.org/biocyc/META%3APHE"/>
                  <rdf:li rdf:resource="http://identifiers.org/cas/63-91-2"/>
                  <rdf:li rdf:resource="http://identifiers.org/kegg.compound/C00079"/>
                  <rdf:li rdf:resource="http://identifiers.org/metanetx.chemical/MNXM97"/>
                  <rdf:li rdf:resource="http://identifiers.org/pubchem.compound/6925665"/>
                </rdf:Bag>
              </bqbiol:is>
              <bqbiol:hasProperty>
                <rdf:Bag>
                  <rdf:li rdf:resource="http://identifiers.org/sbo/SBO:0000247"/>
                </rdf:Bag>
              </bqbiol:hasProperty>
            </rdf:Description>
          </rdf:RDF>
        </annotation>
      </species>
      <species metaid="Leave_CPD__45__674__91__C__93__" sboTerm="SBO:0000247" id="Leave_CPD__45__674__91__C__93__" name="&lt;i&gt;trans&lt;/i&gt;-cinnamate" compartment="C" hasOnlySubstanceUnits="false" boundaryCondition="false" constant="false" fbc:charge="-1" fbc:chemicalFormula="C9H7O2">
        <notes>
          <body xmlns="http://www.w3.org/1999/xhtml">
            <p>ChEBIID:CHEBI%3A15669</p>
          </body>
        </notes>
        <annotation xmlns:sbml="http://www.sbml.org/sbml/level3/version1/core">
          <rdf:RDF xmlns:rdf="http://www.w3.org/1999/02/22-rdf-syntax-ns#" xmlns:dcterms="http://purl.org/dc/terms/" xmlns:vCard="http://www.w3.org/2001/vcard-rdf/3.0#" xmlns:vCard4="http://www.w3.org/2006/vcard/ns#" xmlns:bqbiol="http://biomodels.net/biology-qualifiers/" xmlns:bqmodel="http://biomodels.net/model-qualifiers/">
            <rdf:Description rdf:about="#Leave_CPD__45__674__91__C__93__">
              <bqbiol:is>
                <rdf:Bag>
                  <rdf:li rdf:resource="http://identifiers.org/biocyc/META%3ACPD-674"/>
                  <rdf:li rdf:resource="http://identifiers.org/cas/140-10-3"/>
                  <rdf:li rdf:resource="http://identifiers.org/kegg.compound/C00423"/>
                  <rdf:li rdf:resource="http://identifiers.org/metanetx.chemical/MNXM438"/>
                  <rdf:li rdf:resource="http://identifiers.org/pubchem.compound/5957728"/>
                </rdf:Bag>
              </bqbiol:is>
              <bqbiol:hasProperty>
                <rdf:Bag>
                  <rdf:li rdf:resource="http://identifiers.org/sbo/SBO:0000247"/>
                </rdf:Bag>
              </bqbiol:hasProperty>
            </rdf:Description>
          </rdf:RDF>
        </annotation>
      </species>
      <species metaid="Leave_AMMONIA__91__C__93__" sboTerm="SBO:0000247" id="Leave_AMMONIA__91__C__93__" name="ammonia" compartment="C" hasOnlySubstanceUnits="false" boundaryCondition="false" constant="false" fbc:charge="0" fbc:chemicalFormula="H3N1">
        <notes>
          <body xmlns="http://www.w3.org/1999/xhtml">
            <p>ChEBIID:CHEBI%3A32863</p>
          </body>
        </notes>
        <annotation xmlns:sbml="http://www.sbml.org/sbml/level3/version1/core">
          <rdf:RDF xmlns:rdf="http://www.w3.org/1999/02/22-rdf-syntax-ns#" xmlns:dcterms="http://purl.org/dc/terms/" xmlns:vCard="http://www.w3.org/2001/vcard-rdf/3.0#" xmlns:vCard4="http://www.w3.org/2006/vcard/ns#" xmlns:bqbiol="http://biomodels.net/biology-qualifiers/" xmlns:bqmodel="http://biomodels.net/model-qualifiers/">
            <rdf:Description rdf:about="#Leave_AMMONIA__91__C__93__">
              <bqbiol:is>
                <rdf:Bag>
                  <rdf:li rdf:resource="http://identifiers.org/biocyc/META%3AAMMONIA"/>
                  <rdf:li rdf:resource="http://identifiers.org/cas/7664-41-7"/>
                  <rdf:li rdf:resource="http://identifiers.org/knapsack/C00007267"/>
                  <rdf:li rdf:resource="http://identifiers.org/kegg.compound/C00014"/>
                  <rdf:li rdf:resource="http://identifiers.org/metanetx.chemical/MNXM15"/>
                  <rdf:li rdf:resource="http://identifiers.org/pubchem.compound/222"/>
                </rdf:Bag>
              </bqbiol:is>
              <bqbiol:hasProperty>
                <rdf:Bag>
                  <rdf:li rdf:resource="http://identifiers.org/sbo/SBO:0000247"/>
                </rdf:Bag>
              </bqbiol:hasProperty>
            </rdf:Description>
          </rdf:RDF>
        </annotation>
      </species>
      <species metaid="Leave_PROTON__91__C__93__" sboTerm="SBO:0000247" id="Leave_PROTON__91__C__93__" name="H&lt;SUP&gt;+&lt;/SUP&gt;" compartment="C" hasOnlySubstanceUnits="false" boundaryCondition="false" constant="false" fbc:charge="1" fbc:chemicalFormula="H1">
        <notes>
          <body xmlns="http://www.w3.org/1999/xhtml">
            <p>ChEBIID:CHEBI%3A15378</p>
          </body>
        </notes>
        <annotation xmlns:sbml="http://www.sbml.org/sbml/level3/version1/core">
          <rdf:RDF xmlns:rdf="http://www.w3.org/1999/02/22-rdf-syntax-ns#" xmlns:dcterms="http://purl.org/dc/terms/" xmlns:vCard="http://www.w3.org/2001/vcard-rdf/3.0#" xmlns:vCard4="http://www.w3.org/2006/vcard/ns#" xmlns:bqbiol="http://biomodels.net/biology-qualifiers/" xmlns:bqmodel="http://biomodels.net/model-qualifiers/">
            <rdf:Description rdf:about="#Leave_PROTON__91__C__93__">
              <bqbiol:is>
                <rdf:Bag>
                  <rdf:li rdf:resource="http://identifiers.org/biocyc/META%3APROTON"/>
                  <rdf:li rdf:resource="http://identifiers.org/cas/12408-02-5"/>
                  <rdf:li rdf:resource="http://identifiers.org/kegg.compound/C00080"/>
                  <rdf:li rdf:resource="http://identifiers.org/metanetx.chemical/MNXM1"/>
                  <rdf:li rdf:resource="http://identifiers.org/pubchem.compound/1038"/>
                </rdf:Bag>
              </bqbiol:is>
              <bqbiol:hasProperty>
                <rdf:Bag>
                  <rdf:li rdf:resource="http://identifiers.org/sbo/SBO:0000247"/>
                </rdf:Bag>
              </bqbiol:hasProperty>
            </rdf:Description>
          </rdf:RDF>
        </annotation>
      </species>
      <species metaid="Leave_ATP__91__C__93__" sboTerm="SBO:0000247" id="Leave_ATP__91__C__93__" name="ATP" compartment="C" hasOnlySubstanceUnits="false" boundaryCondition="false" constant="false" fbc:charge="-4" fbc:chemicalFormula="C10H12N5O13P3">
        <notes>
          <body xmlns="http://www.w3.org/1999/xhtml">
            <p>ChEBIID:CHEBI%3A30616; CHEBI%3A15422</p>
          </body>
        </notes>
        <annotation xmlns:sbml="http://www.sbml.org/sbml/level3/version1/core">
          <rdf:RDF xmlns:rdf="http://www.w3.org/1999/02/22-rdf-syntax-ns#" xmlns:dcterms="http://purl.org/dc/terms/" xmlns:vCard="http://www.w3.org/2001/vcard-rdf/3.0#" xmlns:vCard4="http://www.w3.org/2006/vcard/ns#" xmlns:bqbiol="http://biomodels.net/biology-qualifiers/" xmlns:bqmodel="http://biomodels.net/model-qualifiers/">
            <rdf:Description rdf:about="#Leave_ATP__91__C__93__">
              <bqbiol:is>
                <rdf:Bag>
                  <rdf:li rdf:resource="http://identifiers.org/biocyc/META%3AATP"/>
                  <rdf:li rdf:resource="http://identifiers.org/cas/56-65-5"/>
                  <rdf:li rdf:resource="http://identifiers.org/kegg.compound/C00002"/>
                  <rdf:li rdf:resource="http://identifiers.org/metanetx.chemical/MNXM3"/>
                  <rdf:li rdf:resource="http://identifiers.org/pubchem.compound/5461108"/>
                </rdf:Bag>
              </bqbiol:is>
              <bqbiol:hasProperty>
                <rdf:Bag>
                  <rdf:li rdf:resource="http://identifiers.org/sbo/SBO:0000247"/>
                </rdf:Bag>
              </bqbiol:hasProperty>
            </rdf:Description>
          </rdf:RDF>
        </annotation>
      </species>
      <species metaid="Leave_CO__45__A__91__C__93__" sboTerm="SBO:0000247" id="Leave_CO__45__A__91__C__93__" name="coenzyme A" compartment="C" hasOnlySubstanceUnits="false" boundaryCondition="false" constant="false" fbc:charge="-4" fbc:chemicalFormula="C21H32N7O16P3S1">
        <notes>
          <body xmlns="http://www.w3.org/1999/xhtml">
            <p>ChEBIID:CHEBI%3A57287</p>
          </body>
        </notes>
        <annotation xmlns:sbml="http://www.sbml.org/sbml/level3/version1/core">
          <rdf:RDF xmlns:rdf="http://www.w3.org/1999/02/22-rdf-syntax-ns#" xmlns:dcterms="http://purl.org/dc/terms/" xmlns:vCard="http://www.w3.org/2001/vcard-rdf/3.0#" xmlns:vCard4="http://www.w3.org/2006/vcard/ns#" xmlns:bqbiol="http://biomodels.net/biology-qualifiers/" xmlns:bqmodel="http://biomodels.net/model-qualifiers/">
            <rdf:Description rdf:about="#Leave_CO__45__A__91__C__93__">
              <bqbiol:is>
                <rdf:Bag>
                  <rdf:li rdf:resource="http://identifiers.org/biocyc/META%3ACO-A"/>
                  <rdf:li rdf:resource="http://identifiers.org/cas/85-61-0"/>
                  <rdf:li rdf:resource="http://identifiers.org/knapsack/C00007258"/>
                  <rdf:li rdf:resource="http://identifiers.org/kegg.compound/C00010"/>
                  <rdf:li rdf:resource="http://identifiers.org/metanetx.chemical/MNXM12"/>
                  <rdf:li rdf:resource="http://identifiers.org/pubchem.compound/25113190"/>
                  <rdf:li rdf:resource="http://identifiers.org/pubchem.compound/25113190"/>
                </rdf:Bag>
              </bqbiol:is>
              <bqbiol:hasProperty>
                <rdf:Bag>
                  <rdf:li rdf:resource="http://identifiers.org/sbo/SBO:0000247"/>
                </rdf:Bag>
              </bqbiol:hasProperty>
            </rdf:Description>
          </rdf:RDF>
        </annotation>
      </species>
      <species metaid="Leave_ADP__91__C__93__" sboTerm="SBO:0000247" id="Leave_ADP__91__C__93__" name="ADP" compartment="C" hasOnlySubstanceUnits="false" boundaryCondition="false" constant="false" fbc:charge="-3" fbc:chemicalFormula="C10H12N5O10P2">
        <notes>
          <body xmlns="http://www.w3.org/1999/xhtml">
            <p>ChEBIID:CHEBI%3A456216</p>
          </body>
        </notes>
        <annotation xmlns:sbml="http://www.sbml.org/sbml/level3/version1/core">
          <rdf:RDF xmlns:rdf="http://www.w3.org/1999/02/22-rdf-syntax-ns#" xmlns:dcterms="http://purl.org/dc/terms/" xmlns:vCard="http://www.w3.org/2001/vcard-rdf/3.0#" xmlns:vCard4="http://www.w3.org/2006/vcard/ns#" xmlns:bqbiol="http://biomodels.net/biology-qualifiers/" xmlns:bqmodel="http://biomodels.net/model-qualifiers/">
            <rdf:Description rdf:about="#Leave_ADP__91__C__93__">
              <bqbiol:is>
                <rdf:Bag>
                  <rdf:li rdf:resource="http://identifiers.org/biocyc/META%3AADP"/>
                  <rdf:li rdf:resource="http://identifiers.org/cas/20398-34-9"/>
                  <rdf:li rdf:resource="http://identifiers.org/cas/ 58-64-0"/>
                  <rdf:li rdf:resource="http://identifiers.org/kegg.compound/C00008"/>
                  <rdf:li rdf:resource="http://identifiers.org/metanetx.chemical/MNXM7"/>
                  <rdf:li rdf:resource="http://identifiers.org/pubchem.compound/7058055"/>
                  <rdf:li rdf:resource="http://identifiers.org/pubchem.compound/6022"/>
                  <rdf:li rdf:resource="http://identifiers.org/pubchem.compound/7058055"/>
                </rdf:Bag>
              </bqbiol:is>
              <bqbiol:hasProperty>
                <rdf:Bag>
                  <rdf:li rdf:resource="http://identifiers.org/sbo/SBO:0000247"/>
                </rdf:Bag>
              </bqbiol:hasProperty>
            </rdf:Description>
          </rdf:RDF>
        </annotation>
      </species>
      <species metaid="Leave_VAL__91__C__93__" sboTerm="SBO:0000247" id="Leave_VAL__91__C__93__" name="L-valine" compartment="C" hasOnlySubstanceUnits="false" boundaryCondition="false" constant="false" fbc:charge="0" fbc:chemicalFormula="C5H11N1O2">
        <notes>
          <body xmlns="http://www.w3.org/1999/xhtml">
            <p>ChEBIID:CHEBI%3A57762</p>
          </body>
        </notes>
        <annotation xmlns:sbml="http://www.sbml.org/sbml/level3/version1/core">
          <rdf:RDF xmlns:rdf="http://www.w3.org/1999/02/22-rdf-syntax-ns#" xmlns:dcterms="http://purl.org/dc/terms/" xmlns:vCard="http://www.w3.org/2001/vcard-rdf/3.0#" xmlns:vCard4="http://www.w3.org/2006/vcard/ns#" xmlns:bqbiol="http://biomodels.net/biology-qualifiers/" xmlns:bqmodel="http://biomodels.net/model-qualifiers/">
            <rdf:Description rdf:about="#Leave_VAL__91__C__93__">
              <bqbiol:is>
                <rdf:Bag>
                  <rdf:li rdf:resource="http://identifiers.org/biocyc/META%3AVAL"/>
                  <rdf:li rdf:resource="http://identifiers.org/cas/72-18-4"/>
                  <rdf:li rdf:resource="http://identifiers.org/kegg.compound/C00183"/>
                  <rdf:li rdf:resource="http://identifiers.org/metanetx.chemical/MNXM199"/>
                  <rdf:li rdf:resource="http://identifiers.org/pubchem.compound/6971018"/>
                </rdf:Bag>
              </bqbiol:is>
              <bqbiol:hasProperty>
                <rdf:Bag>
                  <rdf:li rdf:resource="http://identifiers.org/sbo/SBO:0000247"/>
                </rdf:Bag>
              </bqbiol:hasProperty>
            </rdf:Description>
          </rdf:RDF>
        </annotation>
      </species>
      <species metaid="Leave_VAL__45__tRNAs__91__C__93__" sboTerm="SBO:0000247" id="Leave_VAL__45__tRNAs__91__C__93__" name="VAL-tRNAs" compartment="C" hasOnlySubstanceUnits="false" boundaryCondition="false" constant="false" fbc:charge="0" fbc:chemicalFormula="H1R1">
        <annotation xmlns:sbml="http://www.sbml.org/sbml/level3/version1/core">
          <rdf:RDF xmlns:rdf="http://www.w3.org/1999/02/22-rdf-syntax-ns#" xmlns:dcterms="http://purl.org/dc/terms/" xmlns:vCard="http://www.w3.org/2001/vcard-rdf/3.0#" xmlns:vCard4="http://www.w3.org/2006/vcard/ns#" xmlns:bqbiol="http://biomodels.net/biology-qualifiers/" xmlns:bqmodel="http://biomodels.net/model-qualifiers/">
            <rdf:Description rdf:about="#Leave_VAL__45__tRNAs__91__C__93__">
              <bqbiol:is>
                <rdf:Bag>
                  <rdf:li rdf:resource="http://identifiers.org/biocyc/META%3AVAL-tRNAs"/>
                  <rdf:li rdf:resource="http://identifiers.org/metanetx.chemical/MNXM90885"/>
                </rdf:Bag>
              </bqbiol:is>
              <bqbiol:hasProperty>
                <rdf:Bag>
                  <rdf:li rdf:resource="http://identifiers.org/sbo/SBO:0000247"/>
                </rdf:Bag>
              </bqbiol:hasProperty>
            </rdf:Description>
          </rdf:RDF>
        </annotation>
      </species>
      <species metaid="Leave_Charged__45__VAL__45__tRNAs__91__C__93__" sboTerm="SBO:0000247" id="Leave_Charged__45__VAL__45__tRNAs__91__C__93__" name="Charged-VAL-tRNAs" compartment="C" hasOnlySubstanceUnits="false" boundaryCondition="false" constant="false" fbc:charge="1" fbc:chemicalFormula="C5H11N1O1R1">
        <annotation xmlns:sbml="http://www.sbml.org/sbml/level3/version1/core">
          <rdf:RDF xmlns:rdf="http://www.w3.org/1999/02/22-rdf-syntax-ns#" xmlns:dcterms="http://purl.org/dc/terms/" xmlns:vCard="http://www.w3.org/2001/vcard-rdf/3.0#" xmlns:vCard4="http://www.w3.org/2006/vcard/ns#" xmlns:bqbiol="http://biomodels.net/biology-qualifiers/" xmlns:bqmodel="http://biomodels.net/model-qualifiers/">
            <rdf:Description rdf:about="#Leave_Charged__45__VAL__45__tRNAs__91__C__93__">
              <bqbiol:is>
                <rdf:Bag>
                  <rdf:li rdf:resource="http://identifiers.org/biocyc/META%3ACharged-VAL-tRNAs"/>
                  <rdf:li rdf:resource="http://identifiers.org/metanetx.chemical/MNXM167419"/>
                </rdf:Bag>
              </bqbiol:is>
              <bqbiol:hasProperty>
                <rdf:Bag>
                  <rdf:li rdf:resource="http://identifiers.org/sbo/SBO:0000247"/>
                </rdf:Bag>
              </bqbiol:hasProperty>
            </rdf:Description>
          </rdf:RDF>
        </annotation>
      </species>
      <species metaid="Leave_PPI__91__C__93__" sboTerm="SBO:0000247" id="Leave_PPI__91__C__93__" name="diphosphate" compartment="C" hasOnlySubstanceUnits="false" boundaryCondition="false" constant="false" fbc:charge="-3" fbc:chemicalFormula="H1O7P2">
        <notes>
          <body xmlns="http://www.w3.org/1999/xhtml">
            <p>ChEBIID:CHEBI%3A29888; CHEBI%3A33019</p>
          </body>
        </notes>
        <annotation xmlns:sbml="http://www.sbml.org/sbml/level3/version1/core">
          <rdf:RDF xmlns:rdf="http://www.w3.org/1999/02/22-rdf-syntax-ns#" xmlns:dcterms="http://purl.org/dc/terms/" xmlns:vCard="http://www.w3.org/2001/vcard-rdf/3.0#" xmlns:vCard4="http://www.w3.org/2006/vcard/ns#" xmlns:bqbiol="http://biomodels.net/biology-qualifiers/" xmlns:bqmodel="http://biomodels.net/model-qualifiers/">
            <rdf:Description rdf:about="#Leave_PPI__91__C__93__">
              <bqbiol:is>
                <rdf:Bag>
                  <rdf:li rdf:resource="http://identifiers.org/biocyc/META%3APPI"/>
                  <rdf:li rdf:resource="http://identifiers.org/cas/2466-09-3"/>
                  <rdf:li rdf:resource="http://identifiers.org/kegg.compound/C00013"/>
                  <rdf:li rdf:resource="http://identifiers.org/metanetx.chemical/MNXM11"/>
                  <rdf:li rdf:resource="http://identifiers.org/pubchem.compound/1023"/>
                  <rdf:li rdf:resource="http://identifiers.org/pubchem.compound/4097574"/>
                </rdf:Bag>
              </bqbiol:is>
              <bqbiol:hasProperty>
                <rdf:Bag>
                  <rdf:li rdf:resource="http://identifiers.org/sbo/SBO:0000247"/>
                </rdf:Bag>
              </bqbiol:hasProperty>
            </rdf:Description>
          </rdf:RDF>
        </annotation>
      </species>
      <species metaid="Leave_AMP__91__C__93__" sboTerm="SBO:0000247" id="Leave_AMP__91__C__93__" name="AMP" compartment="C" hasOnlySubstanceUnits="false" boundaryCondition="false" constant="false" fbc:charge="-2" fbc:chemicalFormula="C10H12N5O7P1">
        <notes>
          <body xmlns="http://www.w3.org/1999/xhtml">
            <p>ChEBIID:CHEBI%3A456215</p>
          </body>
        </notes>
        <annotation xmlns:sbml="http://www.sbml.org/sbml/level3/version1/core">
          <rdf:RDF xmlns:rdf="http://www.w3.org/1999/02/22-rdf-syntax-ns#" xmlns:dcterms="http://purl.org/dc/terms/" xmlns:vCard="http://www.w3.org/2001/vcard-rdf/3.0#" xmlns:vCard4="http://www.w3.org/2006/vcard/ns#" xmlns:bqbiol="http://biomodels.net/biology-qualifiers/" xmlns:bqmodel="http://biomodels.net/model-qualifiers/">
            <rdf:Description rdf:about="#Leave_AMP__91__C__93__">
              <bqbiol:is>
                <rdf:Bag>
                  <rdf:li rdf:resource="http://identifiers.org/biocyc/META%3AAMP"/>
                  <rdf:li rdf:resource="http://identifiers.org/cas/61-19-8"/>
                  <rdf:li rdf:resource="http://identifiers.org/kegg.compound/C00020"/>
                  <rdf:li rdf:resource="http://identifiers.org/metanetx.chemical/MNXM14"/>
                  <rdf:li rdf:resource="http://identifiers.org/pubchem.compound/15938965"/>
                </rdf:Bag>
              </bqbiol:is>
              <bqbiol:hasProperty>
                <rdf:Bag>
                  <rdf:li rdf:resource="http://identifiers.org/sbo/SBO:0000247"/>
                </rdf:Bag>
              </bqbiol:hasProperty>
            </rdf:Description>
          </rdf:RDF>
        </annotation>
      </species>
      <species metaid="Leave_NAD__91__R__93__" sboTerm="SBO:0000247" id="Leave_NAD__91__R__93__" name="NAD&lt;sup&gt;+&lt;/sup&gt;" compartment="R" hasOnlySubstanceUnits="false" boundaryCondition="false" constant="false" fbc:charge="-1" fbc:chemicalFormula="C21H26N7O14P2">
        <notes>
          <body xmlns="http://www.w3.org/1999/xhtml">
            <p>ChEBIID:CHEBI%3A57540</p>
          </body>
        </notes>
        <annotation xmlns:sbml="http://www.sbml.org/sbml/level3/version1/core">
          <rdf:RDF xmlns:rdf="http://www.w3.org/1999/02/22-rdf-syntax-ns#" xmlns:dcterms="http://purl.org/dc/terms/" xmlns:vCard="http://www.w3.org/2001/vcard-rdf/3.0#" xmlns:vCard4="http://www.w3.org/2006/vcard/ns#" xmlns:bqbiol="http://biomodels.net/biology-qualifiers/" xmlns:bqmodel="http://biomodels.net/model-qualifiers/">
            <rdf:Description rdf:about="#Leave_NAD__91__R__93__">
              <bqbiol:is>
                <rdf:Bag>
                  <rdf:li rdf:resource="http://identifiers.org/biocyc/META%3ANAD"/>
                  <rdf:li rdf:resource="http://identifiers.org/cas/53-84-9"/>
                  <rdf:li rdf:resource="http://identifiers.org/kegg.compound/C00003"/>
                  <rdf:li rdf:resource="http://identifiers.org/metanetx.chemical/MNXM8"/>
                  <rdf:li rdf:resource="http://identifiers.org/pubchem.compound/15938971"/>
                  <rdf:li rdf:resource="http://identifiers.org/pubchem.compound/15938971"/>
                </rdf:Bag>
              </bqbiol:is>
              <bqbiol:hasProperty>
                <rdf:Bag>
                  <rdf:li rdf:resource="http://identifiers.org/sbo/SBO:0000247"/>
                </rdf:Bag>
              </bqbiol:hasProperty>
            </rdf:Description>
          </rdf:RDF>
        </annotation>
      </species>
      <species metaid="Leave_NADH__91__R__93__" sboTerm="SBO:0000247" id="Leave_NADH__91__R__93__" name="NADH" compartment="R" hasOnlySubstanceUnits="false" boundaryCondition="false" constant="false" fbc:charge="-2" fbc:chemicalFormula="C21H27N7O14P2">
        <notes>
          <body xmlns="http://www.w3.org/1999/xhtml">
            <p>ChEBIID:CHEBI%3A16908</p>
          </body>
        </notes>
        <annotation xmlns:sbml="http://www.sbml.org/sbml/level3/version1/core">
          <rdf:RDF xmlns:rdf="http://www.w3.org/1999/02/22-rdf-syntax-ns#" xmlns:dcterms="http://purl.org/dc/terms/" xmlns:vCard="http://www.w3.org/2001/vcard-rdf/3.0#" xmlns:vCard4="http://www.w3.org/2006/vcard/ns#" xmlns:bqbiol="http://biomodels.net/biology-qualifiers/" xmlns:bqmodel="http://biomodels.net/model-qualifiers/">
            <rdf:Description rdf:about="#Leave_NADH__91__R__93__">
              <bqbiol:is>
                <rdf:Bag>
                  <rdf:li rdf:resource="http://identifiers.org/biocyc/META%3ANADH"/>
                  <rdf:li rdf:resource="http://identifiers.org/cas/58-68-4"/>
                  <rdf:li rdf:resource="http://identifiers.org/kegg.compound/C00004"/>
                  <rdf:li rdf:resource="http://identifiers.org/metanetx.chemical/MNXM10"/>
                  <rdf:li rdf:resource="http://identifiers.org/pubchem.compound/21604869"/>
                  <rdf:li rdf:resource="http://identifiers.org/pubchem.compound/4349538"/>
                  <rdf:li rdf:resource="http://identifiers.org/pubchem.compound/439153"/>
                  <rdf:li rdf:resource="http://identifiers.org/pubchem.compound/4349538"/>
                </rdf:Bag>
              </bqbiol:is>
              <bqbiol:hasProperty>
                <rdf:Bag>
                  <rdf:li rdf:resource="http://identifiers.org/sbo/SBO:0000247"/>
                </rdf:Bag>
              </bqbiol:hasProperty>
            </rdf:Description>
          </rdf:RDF>
        </annotation>
      </species>
      <species metaid="Leave_Oxidized__45__Plastocyanins__91__L__93__" sboTerm="SBO:0000247" id="Leave_Oxidized__45__Plastocyanins__91__L__93__" name="Oxidized-Plastocyanins" compartment="L" hasOnlySubstanceUnits="false" boundaryCondition="false" constant="false" fbc:charge="1">
        <annotation xmlns:sbml="http://www.sbml.org/sbml/level3/version1/core">
          <rdf:RDF xmlns:rdf="http://www.w3.org/1999/02/22-rdf-syntax-ns#" xmlns:dcterms="http://purl.org/dc/terms/" xmlns:vCard="http://www.w3.org/2001/vcard-rdf/3.0#" xmlns:vCard4="http://www.w3.org/2006/vcard/ns#" xmlns:bqbiol="http://biomodels.net/biology-qualifiers/" xmlns:bqmodel="http://biomodels.net/model-qualifiers/">
            <rdf:Description rdf:about="#Leave_Oxidized__45__Plastocyanins__91__L__93__">
              <bqbiol:is>
                <rdf:Bag>
                  <rdf:li rdf:resource="http://identifiers.org/biocyc/META%3AOxidized-Plastocyanins"/>
                  <rdf:li rdf:resource="http://identifiers.org/metanetx.chemical/MNXM8977"/>
                </rdf:Bag>
              </bqbiol:is>
              <bqbiol:hasProperty>
                <rdf:Bag>
                  <rdf:li rdf:resource="http://identifiers.org/sbo/SBO:0000247"/>
                </rdf:Bag>
              </bqbiol:hasProperty>
            </rdf:Description>
          </rdf:RDF>
        </annotation>
      </species>
      <species metaid="Leave_PLASTOQUINOL__45__1__91__L__93__" sboTerm="SBO:0000247" id="Leave_PLASTOQUINOL__45__1__91__L__93__" name="PLASTOQUINOL-1" compartment="L" hasOnlySubstanceUnits="false" boundaryCondition="false" constant="false" fbc:charge="0" fbc:chemicalFormula="C53H82O2">
        <annotation xmlns:sbml="http://www.sbml.org/sbml/level3/version1/core">
          <rdf:RDF xmlns:rdf="http://www.w3.org/1999/02/22-rdf-syntax-ns#" xmlns:dcterms="http://purl.org/dc/terms/" xmlns:vCard="http://www.w3.org/2001/vcard-rdf/3.0#" xmlns:vCard4="http://www.w3.org/2006/vcard/ns#" xmlns:bqbiol="http://biomodels.net/biology-qualifiers/" xmlns:bqmodel="http://biomodels.net/model-qualifiers/">
            <rdf:Description rdf:about="#Leave_PLASTOQUINOL__45__1__91__L__93__">
              <bqbiol:is>
                <rdf:Bag>
                  <rdf:li rdf:resource="http://identifiers.org/biocyc/META%3APLASTOQUINOL-1"/>
                </rdf:Bag>
              </bqbiol:is>
              <bqbiol:hasProperty>
                <rdf:Bag>
                  <rdf:li rdf:resource="http://identifiers.org/sbo/SBO:0000247"/>
                </rdf:Bag>
              </bqbiol:hasProperty>
            </rdf:Description>
          </rdf:RDF>
        </annotation>
      </species>
      <species metaid="Leave_Plastocyanin__45__Reduced__91__L__93__" sboTerm="SBO:0000247" id="Leave_Plastocyanin__45__Reduced__91__L__93__" name="Plastocyanin-Reduced" compartment="L" hasOnlySubstanceUnits="false" boundaryCondition="false" constant="false" fbc:charge="0">
        <annotation xmlns:sbml="http://www.sbml.org/sbml/level3/version1/core">
          <rdf:RDF xmlns:rdf="http://www.w3.org/1999/02/22-rdf-syntax-ns#" xmlns:dcterms="http://purl.org/dc/terms/" xmlns:vCard="http://www.w3.org/2001/vcard-rdf/3.0#" xmlns:vCard4="http://www.w3.org/2006/vcard/ns#" xmlns:bqbiol="http://biomodels.net/biology-qualifiers/" xmlns:bqmodel="http://biomodels.net/model-qualifiers/">
            <rdf:Description rdf:about="#Leave_Plastocyanin__45__Reduced__91__L__93__">
              <bqbiol:is>
                <rdf:Bag>
                  <rdf:li rdf:resource="http://identifiers.org/biocyc/META%3APlastocyanin-Reduced"/>
                  <rdf:li rdf:resource="http://identifiers.org/metanetx.chemical/MNXM9034"/>
                </rdf:Bag>
              </bqbiol:is>
              <bqbiol:hasProperty>
                <rdf:Bag>
                  <rdf:li rdf:resource="http://identifiers.org/sbo/SBO:0000247"/>
                </rdf:Bag>
              </bqbiol:hasProperty>
            </rdf:Description>
          </rdf:RDF>
        </annotation>
      </species>
      <species metaid="Leave_PLASTOQUINONE__91__L__93__" sboTerm="SBO:0000247" id="Leave_PLASTOQUINONE__91__L__93__" name="PLASTOQUINONE" compartment="L" hasOnlySubstanceUnits="false" boundaryCondition="false" constant="false" fbc:charge="0" fbc:chemicalFormula="C53H80O2">
        <annotation xmlns:sbml="http://www.sbml.org/sbml/level3/version1/core">
          <rdf:RDF xmlns:rdf="http://www.w3.org/1999/02/22-rdf-syntax-ns#" xmlns:dcterms="http://purl.org/dc/terms/" xmlns:vCard="http://www.w3.org/2001/vcard-rdf/3.0#" xmlns:vCard4="http://www.w3.org/2006/vcard/ns#" xmlns:bqbiol="http://biomodels.net/biology-qualifiers/" xmlns:bqmodel="http://biomodels.net/model-qualifiers/">
            <rdf:Description rdf:about="#Leave_PLASTOQUINONE__91__L__93__">
              <bqbiol:is>
                <rdf:Bag>
                  <rdf:li rdf:resource="http://identifiers.org/biocyc/META%3APLASTOQUINONE"/>
                  <rdf:li rdf:resource="http://identifiers.org/metanetx.chemical/MNXM145579"/>
                </rdf:Bag>
              </bqbiol:is>
              <bqbiol:hasProperty>
                <rdf:Bag>
                  <rdf:li rdf:resource="http://identifiers.org/sbo/SBO:0000247"/>
                </rdf:Bag>
              </bqbiol:hasProperty>
            </rdf:Description>
          </rdf:RDF>
        </annotation>
      </species>
      <species metaid="Leave_PROTON__91__L__93__" sboTerm="SBO:0000247" id="Leave_PROTON__91__L__93__" name="H&lt;SUP&gt;+&lt;/SUP&gt;" compartment="L" hasOnlySubstanceUnits="false" boundaryCondition="false" constant="false" fbc:charge="1" fbc:chemicalFormula="H1">
        <notes>
          <body xmlns="http://www.w3.org/1999/xhtml">
            <p>ChEBIID:CHEBI%3A15378</p>
          </body>
        </notes>
        <annotation xmlns:sbml="http://www.sbml.org/sbml/level3/version1/core">
          <rdf:RDF xmlns:rdf="http://www.w3.org/1999/02/22-rdf-syntax-ns#" xmlns:dcterms="http://purl.org/dc/terms/" xmlns:vCard="http://www.w3.org/2001/vcard-rdf/3.0#" xmlns:vCard4="http://www.w3.org/2006/vcard/ns#" xmlns:bqbiol="http://biomodels.net/biology-qualifiers/" xmlns:bqmodel="http://biomodels.net/model-qualifiers/">
            <rdf:Description rdf:about="#Leave_PROTON__91__L__93__">
              <bqbiol:is>
                <rdf:Bag>
                  <rdf:li rdf:resource="http://identifiers.org/biocyc/META%3APROTON"/>
                  <rdf:li rdf:resource="http://identifiers.org/cas/12408-02-5"/>
                  <rdf:li rdf:resource="http://identifiers.org/kegg.compound/C00080"/>
                  <rdf:li rdf:resource="http://identifiers.org/metanetx.chemical/MNXM1"/>
                  <rdf:li rdf:resource="http://identifiers.org/pubchem.compound/1038"/>
                </rdf:Bag>
              </bqbiol:is>
              <bqbiol:hasProperty>
                <rdf:Bag>
                  <rdf:li rdf:resource="http://identifiers.org/sbo/SBO:0000247"/>
                </rdf:Bag>
              </bqbiol:hasProperty>
            </rdf:Description>
          </rdf:RDF>
        </annotation>
      </species>
      <species metaid="Leave_NADP__91__X__93__" sboTerm="SBO:0000247" id="Leave_NADP__91__X__93__" name="NADP&lt;sup&gt;+&lt;/sup&gt;" compartment="X" hasOnlySubstanceUnits="false" boundaryCondition="false" constant="false" fbc:charge="-3" fbc:chemicalFormula="C21H25N7O17P3">
        <notes>
          <body xmlns="http://www.w3.org/1999/xhtml">
            <p>ChEBIID:CHEBI%3A58349</p>
          </body>
        </notes>
        <annotation xmlns:sbml="http://www.sbml.org/sbml/level3/version1/core">
          <rdf:RDF xmlns:rdf="http://www.w3.org/1999/02/22-rdf-syntax-ns#" xmlns:dcterms="http://purl.org/dc/terms/" xmlns:vCard="http://www.w3.org/2001/vcard-rdf/3.0#" xmlns:vCard4="http://www.w3.org/2006/vcard/ns#" xmlns:bqbiol="http://biomodels.net/biology-qualifiers/" xmlns:bqmodel="http://biomodels.net/model-qualifiers/">
            <rdf:Description rdf:about="#Leave_NADP__91__X__93__">
              <bqbiol:is>
                <rdf:Bag>
                  <rdf:li rdf:resource="http://identifiers.org/biocyc/META%3ANADP"/>
                  <rdf:li rdf:resource="http://identifiers.org/cas/53-59-8"/>
                  <rdf:li rdf:resource="http://identifiers.org/kegg.compound/C00006"/>
                  <rdf:li rdf:resource="http://identifiers.org/metanetx.chemical/MNXM5"/>
                  <rdf:li rdf:resource="http://identifiers.org/pubchem.compound/15938972"/>
                </rdf:Bag>
              </bqbiol:is>
              <bqbiol:hasProperty>
                <rdf:Bag>
                  <rdf:li rdf:resource="http://identifiers.org/sbo/SBO:0000247"/>
                </rdf:Bag>
              </bqbiol:hasProperty>
            </rdf:Description>
          </rdf:RDF>
        </annotation>
      </species>
      <species metaid="Leave_THREO__45__DS__45__ISO__45__CITRATE__91__X__93__" sboTerm="SBO:0000247" id="Leave_THREO__45__DS__45__ISO__45__CITRATE__91__X__93__" name="D-&lt;i&gt;threo&lt;/i&gt;-isocitrate" compartment="X" hasOnlySubstanceUnits="false" boundaryCondition="false" constant="false" fbc:charge="-3" fbc:chemicalFormula="C6H5O7">
        <notes>
          <body xmlns="http://www.w3.org/1999/xhtml">
            <p>ChEBIID:CHEBI%3A15562</p>
          </body>
        </notes>
        <annotation xmlns:sbml="http://www.sbml.org/sbml/level3/version1/core">
          <rdf:RDF xmlns:rdf="http://www.w3.org/1999/02/22-rdf-syntax-ns#" xmlns:dcterms="http://purl.org/dc/terms/" xmlns:vCard="http://www.w3.org/2001/vcard-rdf/3.0#" xmlns:vCard4="http://www.w3.org/2006/vcard/ns#" xmlns:bqbiol="http://biomodels.net/biology-qualifiers/" xmlns:bqmodel="http://biomodels.net/model-qualifiers/">
            <rdf:Description rdf:about="#Leave_THREO__45__DS__45__ISO__45__CITRATE__91__X__93__">
              <bqbiol:is>
                <rdf:Bag>
                  <rdf:li rdf:resource="http://identifiers.org/biocyc/META%3ATHREO-DS-ISO-CITRATE"/>
                  <rdf:li rdf:resource="http://identifiers.org/cas/320-77-4"/>
                  <rdf:li rdf:resource="http://identifiers.org/cas/ 30810-51-6"/>
                  <rdf:li rdf:resource="http://identifiers.org/knapsack/C00001188"/>
                  <rdf:li rdf:resource="http://identifiers.org/kegg.compound/C00451"/>
                  <rdf:li rdf:resource="http://identifiers.org/metanetx.chemical/MNXM162"/>
                  <rdf:li rdf:resource="http://identifiers.org/pubchem.compound/5459771"/>
                </rdf:Bag>
              </bqbiol:is>
              <bqbiol:hasProperty>
                <rdf:Bag>
                  <rdf:li rdf:resource="http://identifiers.org/sbo/SBO:0000247"/>
                </rdf:Bag>
              </bqbiol:hasProperty>
            </rdf:Description>
          </rdf:RDF>
        </annotation>
      </species>
      <species metaid="Leave_CARBON__45__DIOXIDE__91__X__93__" sboTerm="SBO:0000247" id="Leave_CARBON__45__DIOXIDE__91__X__93__" name="CO&lt;SUB&gt;2&lt;/SUB&gt;" compartment="X" hasOnlySubstanceUnits="false" boundaryCondition="false" constant="false" fbc:charge="0" fbc:chemicalFormula="C1O2">
        <notes>
          <body xmlns="http://www.w3.org/1999/xhtml">
            <p>ChEBIID:CHEBI%3A16526; CHEBI%3A16526</p>
          </body>
        </notes>
        <annotation xmlns:sbml="http://www.sbml.org/sbml/level3/version1/core">
          <rdf:RDF xmlns:rdf="http://www.w3.org/1999/02/22-rdf-syntax-ns#" xmlns:dcterms="http://purl.org/dc/terms/" xmlns:vCard="http://www.w3.org/2001/vcard-rdf/3.0#" xmlns:vCard4="http://www.w3.org/2006/vcard/ns#" xmlns:bqbiol="http://biomodels.net/biology-qualifiers/" xmlns:bqmodel="http://biomodels.net/model-qualifiers/">
            <rdf:Description rdf:about="#Leave_CARBON__45__DIOXIDE__91__X__93__">
              <bqbiol:is>
                <rdf:Bag>
                  <rdf:li rdf:resource="http://identifiers.org/biocyc/META%3ACARBON-DIOXIDE"/>
                  <rdf:li rdf:resource="http://identifiers.org/cas/124-38-9"/>
                  <rdf:li rdf:resource="http://identifiers.org/kegg.compound/C00011"/>
                  <rdf:li rdf:resource="http://identifiers.org/kegg.compound/C00011"/>
                  <rdf:li rdf:resource="http://identifiers.org/metanetx.chemical/MNXM13"/>
                  <rdf:li rdf:resource="http://identifiers.org/pubchem.compound/280"/>
                  <rdf:li rdf:resource="http://identifiers.org/pubchem.compound/280"/>
                  <rdf:li rdf:resource="http://identifiers.org/pubchem.compound/280"/>
                </rdf:Bag>
              </bqbiol:is>
              <bqbiol:hasProperty>
                <rdf:Bag>
                  <rdf:li rdf:resource="http://identifiers.org/sbo/SBO:0000247"/>
                </rdf:Bag>
              </bqbiol:hasProperty>
            </rdf:Description>
          </rdf:RDF>
        </annotation>
      </species>
      <species metaid="Leave_2__45__KETOGLUTARATE__91__X__93__" sboTerm="SBO:0000247" id="Leave_2__45__KETOGLUTARATE__91__X__93__" name="2-oxoglutarate" compartment="X" hasOnlySubstanceUnits="false" boundaryCondition="false" constant="false" fbc:charge="-2" fbc:chemicalFormula="C5H4O5">
        <notes>
          <body xmlns="http://www.w3.org/1999/xhtml">
            <p>ChEBIID:CHEBI%3A16810</p>
          </body>
        </notes>
        <annotation xmlns:sbml="http://www.sbml.org/sbml/level3/version1/core">
          <rdf:RDF xmlns:rdf="http://www.w3.org/1999/02/22-rdf-syntax-ns#" xmlns:dcterms="http://purl.org/dc/terms/" xmlns:vCard="http://www.w3.org/2001/vcard-rdf/3.0#" xmlns:vCard4="http://www.w3.org/2006/vcard/ns#" xmlns:bqbiol="http://biomodels.net/biology-qualifiers/" xmlns:bqmodel="http://biomodels.net/model-qualifiers/">
            <rdf:Description rdf:about="#Leave_2__45__KETOGLUTARATE__91__X__93__">
              <bqbiol:is>
                <rdf:Bag>
                  <rdf:li rdf:resource="http://identifiers.org/biocyc/META%3A2-KETOGLUTARATE"/>
                  <rdf:li rdf:resource="http://identifiers.org/cas/328-50-7"/>
                  <rdf:li rdf:resource="http://identifiers.org/knapsack/C00000769"/>
                  <rdf:li rdf:resource="http://identifiers.org/kegg.compound/C00026"/>
                  <rdf:li rdf:resource="http://identifiers.org/metanetx.chemical/MNXM20"/>
                  <rdf:li rdf:resource="http://identifiers.org/pubchem.compound/164533"/>
                </rdf:Bag>
              </bqbiol:is>
              <bqbiol:hasProperty>
                <rdf:Bag>
                  <rdf:li rdf:resource="http://identifiers.org/sbo/SBO:0000247"/>
                </rdf:Bag>
              </bqbiol:hasProperty>
            </rdf:Description>
          </rdf:RDF>
        </annotation>
      </species>
      <species metaid="Leave_NADPH__91__X__93__" sboTerm="SBO:0000247" id="Leave_NADPH__91__X__93__" name="NADPH" compartment="X" hasOnlySubstanceUnits="false" boundaryCondition="false" constant="false" fbc:charge="-4" fbc:chemicalFormula="C21H26N7O17P3">
        <notes>
          <body xmlns="http://www.w3.org/1999/xhtml">
            <p>ChEBIID:CHEBI%3A57783</p>
          </body>
        </notes>
        <annotation xmlns:sbml="http://www.sbml.org/sbml/level3/version1/core">
          <rdf:RDF xmlns:rdf="http://www.w3.org/1999/02/22-rdf-syntax-ns#" xmlns:dcterms="http://purl.org/dc/terms/" xmlns:vCard="http://www.w3.org/2001/vcard-rdf/3.0#" xmlns:vCard4="http://www.w3.org/2006/vcard/ns#" xmlns:bqbiol="http://biomodels.net/biology-qualifiers/" xmlns:bqmodel="http://biomodels.net/model-qualifiers/">
            <rdf:Description rdf:about="#Leave_NADPH__91__X__93__">
              <bqbiol:is>
                <rdf:Bag>
                  <rdf:li rdf:resource="http://identifiers.org/biocyc/META%3ANADPH"/>
                  <rdf:li rdf:resource="http://identifiers.org/cas/2646-71-1"/>
                  <rdf:li rdf:resource="http://identifiers.org/kegg.compound/C00005"/>
                  <rdf:li rdf:resource="http://identifiers.org/metanetx.chemical/MNXM6"/>
                  <rdf:li rdf:resource="http://identifiers.org/pubchem.compound/15983949"/>
                </rdf:Bag>
              </bqbiol:is>
              <bqbiol:hasProperty>
                <rdf:Bag>
                  <rdf:li rdf:resource="http://identifiers.org/sbo/SBO:0000247"/>
                </rdf:Bag>
              </bqbiol:hasProperty>
            </rdf:Description>
          </rdf:RDF>
        </annotation>
      </species>
      <species metaid="Leave_WATER__91__C__93__" sboTerm="SBO:0000247" id="Leave_WATER__91__C__93__" name="H&lt;SUB&gt;2&lt;/SUB&gt;O" compartment="C" hasOnlySubstanceUnits="false" boundaryCondition="false" constant="false" fbc:charge="0" fbc:chemicalFormula="H2O1">
        <notes>
          <body xmlns="http://www.w3.org/1999/xhtml">
            <p>ChEBIID:CHEBI%3A15377; CHEBI%3A15377</p>
          </body>
        </notes>
        <annotation xmlns:sbml="http://www.sbml.org/sbml/level3/version1/core">
          <rdf:RDF xmlns:rdf="http://www.w3.org/1999/02/22-rdf-syntax-ns#" xmlns:dcterms="http://purl.org/dc/terms/" xmlns:vCard="http://www.w3.org/2001/vcard-rdf/3.0#" xmlns:vCard4="http://www.w3.org/2006/vcard/ns#" xmlns:bqbiol="http://biomodels.net/biology-qualifiers/" xmlns:bqmodel="http://biomodels.net/model-qualifiers/">
            <rdf:Description rdf:about="#Leave_WATER__91__C__93__">
              <bqbiol:is>
                <rdf:Bag>
                  <rdf:li rdf:resource="http://identifiers.org/biocyc/META%3AWATER"/>
                  <rdf:li rdf:resource="http://identifiers.org/cas/7732-18-5"/>
                  <rdf:li rdf:resource="http://identifiers.org/kegg.compound/C00001"/>
                  <rdf:li rdf:resource="http://identifiers.org/kegg.compound/C00001"/>
                  <rdf:li rdf:resource="http://identifiers.org/metanetx.chemical/MNXM2"/>
                  <rdf:li rdf:resource="http://identifiers.org/pubchem.compound/962"/>
                  <rdf:li rdf:resource="http://identifiers.org/pubchem.compound/962"/>
                </rdf:Bag>
              </bqbiol:is>
              <bqbiol:hasProperty>
                <rdf:Bag>
                  <rdf:li rdf:resource="http://identifiers.org/sbo/SBO:0000247"/>
                </rdf:Bag>
              </bqbiol:hasProperty>
            </rdf:Description>
          </rdf:RDF>
        </annotation>
      </species>
      <species metaid="Leave_NAD__91__V__93__" sboTerm="SBO:0000247" id="Leave_NAD__91__V__93__" name="NAD&lt;sup&gt;+&lt;/sup&gt;" compartment="V" hasOnlySubstanceUnits="false" boundaryCondition="false" constant="false" fbc:charge="-1" fbc:chemicalFormula="C21H26N7O14P2">
        <notes>
          <body xmlns="http://www.w3.org/1999/xhtml">
            <p>ChEBIID:CHEBI%3A57540</p>
          </body>
        </notes>
        <annotation xmlns:sbml="http://www.sbml.org/sbml/level3/version1/core">
          <rdf:RDF xmlns:rdf="http://www.w3.org/1999/02/22-rdf-syntax-ns#" xmlns:dcterms="http://purl.org/dc/terms/" xmlns:vCard="http://www.w3.org/2001/vcard-rdf/3.0#" xmlns:vCard4="http://www.w3.org/2006/vcard/ns#" xmlns:bqbiol="http://biomodels.net/biology-qualifiers/" xmlns:bqmodel="http://biomodels.net/model-qualifiers/">
            <rdf:Description rdf:about="#Leave_NAD__91__V__93__">
              <bqbiol:is>
                <rdf:Bag>
                  <rdf:li rdf:resource="http://identifiers.org/biocyc/META%3ANAD"/>
                  <rdf:li rdf:resource="http://identifiers.org/cas/53-84-9"/>
                  <rdf:li rdf:resource="http://identifiers.org/kegg.compound/C00003"/>
                  <rdf:li rdf:resource="http://identifiers.org/metanetx.chemical/MNXM8"/>
                  <rdf:li rdf:resource="http://identifiers.org/pubchem.compound/15938971"/>
                  <rdf:li rdf:resource="http://identifiers.org/pubchem.compound/15938971"/>
                </rdf:Bag>
              </bqbiol:is>
              <bqbiol:hasProperty>
                <rdf:Bag>
                  <rdf:li rdf:resource="http://identifiers.org/sbo/SBO:0000247"/>
                </rdf:Bag>
              </bqbiol:hasProperty>
            </rdf:Description>
          </rdf:RDF>
        </annotation>
      </species>
      <species metaid="Leave_MAL__91__V__93__" sboTerm="SBO:0000247" id="Leave_MAL__91__V__93__" name="(&lt;i&gt;S&lt;/i&gt;)-malate" compartment="V" hasOnlySubstanceUnits="false" boundaryCondition="false" constant="false" fbc:charge="-2" fbc:chemicalFormula="C4H4O5">
        <notes>
          <body xmlns="http://www.w3.org/1999/xhtml">
            <p>ChEBIID:CHEBI%3A15589</p>
          </body>
        </notes>
        <annotation xmlns:sbml="http://www.sbml.org/sbml/level3/version1/core">
          <rdf:RDF xmlns:rdf="http://www.w3.org/1999/02/22-rdf-syntax-ns#" xmlns:dcterms="http://purl.org/dc/terms/" xmlns:vCard="http://www.w3.org/2001/vcard-rdf/3.0#" xmlns:vCard4="http://www.w3.org/2006/vcard/ns#" xmlns:bqbiol="http://biomodels.net/biology-qualifiers/" xmlns:bqmodel="http://biomodels.net/model-qualifiers/">
            <rdf:Description rdf:about="#Leave_MAL__91__V__93__">
              <bqbiol:is>
                <rdf:Bag>
                  <rdf:li rdf:resource="http://identifiers.org/biocyc/META%3AMAL"/>
                  <rdf:li rdf:resource="http://identifiers.org/cas/6915-15-7"/>
                  <rdf:li rdf:resource="http://identifiers.org/cas/ 97-67-6"/>
                  <rdf:li rdf:resource="http://identifiers.org/kegg.compound/C00149"/>
                  <rdf:li rdf:resource="http://identifiers.org/metanetx.chemical/MNXM98"/>
                  <rdf:li rdf:resource="http://identifiers.org/pubchem.compound/5459792"/>
                </rdf:Bag>
              </bqbiol:is>
              <bqbiol:hasProperty>
                <rdf:Bag>
                  <rdf:li rdf:resource="http://identifiers.org/sbo/SBO:0000247"/>
                </rdf:Bag>
              </bqbiol:hasProperty>
            </rdf:Description>
          </rdf:RDF>
        </annotation>
      </species>
      <species metaid="Leave_PYRUVATE__91__V__93__" sboTerm="SBO:0000247" id="Leave_PYRUVATE__91__V__93__" name="pyruvate" compartment="V" hasOnlySubstanceUnits="false" boundaryCondition="false" constant="false" fbc:charge="-1" fbc:chemicalFormula="C3H3O3">
        <notes>
          <body xmlns="http://www.w3.org/1999/xhtml">
            <p>ChEBIID:CHEBI%3A15361</p>
          </body>
        </notes>
        <annotation xmlns:sbml="http://www.sbml.org/sbml/level3/version1/core">
          <rdf:RDF xmlns:rdf="http://www.w3.org/1999/02/22-rdf-syntax-ns#" xmlns:dcterms="http://purl.org/dc/terms/" xmlns:vCard="http://www.w3.org/2001/vcard-rdf/3.0#" xmlns:vCard4="http://www.w3.org/2006/vcard/ns#" xmlns:bqbiol="http://biomodels.net/biology-qualifiers/" xmlns:bqmodel="http://biomodels.net/model-qualifiers/">
            <rdf:Description rdf:about="#Leave_PYRUVATE__91__V__93__">
              <bqbiol:is>
                <rdf:Bag>
                  <rdf:li rdf:resource="http://identifiers.org/biocyc/META%3APYRUVATE"/>
                  <rdf:li rdf:resource="http://identifiers.org/cas/127-17-3"/>
                  <rdf:li rdf:resource="http://identifiers.org/knapsack/C00001200"/>
                  <rdf:li rdf:resource="http://identifiers.org/umbbd.compound/c0159"/>
                  <rdf:li rdf:resource="http://identifiers.org/kegg.compound/C00022"/>
                  <rdf:li rdf:resource="http://identifiers.org/metanetx.chemical/MNXM23"/>
                  <rdf:li rdf:resource="http://identifiers.org/pubchem.compound/107735"/>
                </rdf:Bag>
              </bqbiol:is>
              <bqbiol:hasProperty>
                <rdf:Bag>
                  <rdf:li rdf:resource="http://identifiers.org/sbo/SBO:0000247"/>
                </rdf:Bag>
              </bqbiol:hasProperty>
            </rdf:Description>
          </rdf:RDF>
        </annotation>
      </species>
      <species metaid="Leave_NADH__91__V__93__" sboTerm="SBO:0000247" id="Leave_NADH__91__V__93__" name="NADH" compartment="V" hasOnlySubstanceUnits="false" boundaryCondition="false" constant="false" fbc:charge="-2" fbc:chemicalFormula="C21H27N7O14P2">
        <notes>
          <body xmlns="http://www.w3.org/1999/xhtml">
            <p>ChEBIID:CHEBI%3A16908</p>
          </body>
        </notes>
        <annotation xmlns:sbml="http://www.sbml.org/sbml/level3/version1/core">
          <rdf:RDF xmlns:rdf="http://www.w3.org/1999/02/22-rdf-syntax-ns#" xmlns:dcterms="http://purl.org/dc/terms/" xmlns:vCard="http://www.w3.org/2001/vcard-rdf/3.0#" xmlns:vCard4="http://www.w3.org/2006/vcard/ns#" xmlns:bqbiol="http://biomodels.net/biology-qualifiers/" xmlns:bqmodel="http://biomodels.net/model-qualifiers/">
            <rdf:Description rdf:about="#Leave_NADH__91__V__93__">
              <bqbiol:is>
                <rdf:Bag>
                  <rdf:li rdf:resource="http://identifiers.org/biocyc/META%3ANADH"/>
                  <rdf:li rdf:resource="http://identifiers.org/cas/58-68-4"/>
                  <rdf:li rdf:resource="http://identifiers.org/kegg.compound/C00004"/>
                  <rdf:li rdf:resource="http://identifiers.org/metanetx.chemical/MNXM10"/>
                  <rdf:li rdf:resource="http://identifiers.org/pubchem.compound/21604869"/>
                  <rdf:li rdf:resource="http://identifiers.org/pubchem.compound/4349538"/>
                  <rdf:li rdf:resource="http://identifiers.org/pubchem.compound/439153"/>
                  <rdf:li rdf:resource="http://identifiers.org/pubchem.compound/4349538"/>
                </rdf:Bag>
              </bqbiol:is>
              <bqbiol:hasProperty>
                <rdf:Bag>
                  <rdf:li rdf:resource="http://identifiers.org/sbo/SBO:0000247"/>
                </rdf:Bag>
              </bqbiol:hasProperty>
            </rdf:Description>
          </rdf:RDF>
        </annotation>
      </species>
      <species metaid="Leave_S__45__ADENOSYLMETHIONINE__91__C__93__" sboTerm="SBO:0000247" id="Leave_S__45__ADENOSYLMETHIONINE__91__C__93__" name="&lt;i&gt;S&lt;/i&gt;-adenosyl-L-methionine" compartment="C" hasOnlySubstanceUnits="false" boundaryCondition="false" constant="false" fbc:charge="1" fbc:chemicalFormula="C15H23N6O5S1">
        <notes>
          <body xmlns="http://www.w3.org/1999/xhtml">
            <p>ChEBIID:CHEBI%3A59789</p>
          </body>
        </notes>
        <annotation xmlns:sbml="http://www.sbml.org/sbml/level3/version1/core">
          <rdf:RDF xmlns:rdf="http://www.w3.org/1999/02/22-rdf-syntax-ns#" xmlns:dcterms="http://purl.org/dc/terms/" xmlns:vCard="http://www.w3.org/2001/vcard-rdf/3.0#" xmlns:vCard4="http://www.w3.org/2006/vcard/ns#" xmlns:bqbiol="http://biomodels.net/biology-qualifiers/" xmlns:bqmodel="http://biomodels.net/model-qualifiers/">
            <rdf:Description rdf:about="#Leave_S__45__ADENOSYLMETHIONINE__91__C__93__">
              <bqbiol:is>
                <rdf:Bag>
                  <rdf:li rdf:resource="http://identifiers.org/biocyc/META%3AS-ADENOSYLMETHIONINE"/>
                  <rdf:li rdf:resource="http://identifiers.org/cas/29908-03-0"/>
                  <rdf:li rdf:resource="http://identifiers.org/kegg.compound/C00019"/>
                  <rdf:li rdf:resource="http://identifiers.org/metanetx.chemical/MNXM16"/>
                  <rdf:li rdf:resource="http://identifiers.org/pubchem.compound/44229224"/>
                </rdf:Bag>
              </bqbiol:is>
              <bqbiol:hasProperty>
                <rdf:Bag>
                  <rdf:li rdf:resource="http://identifiers.org/sbo/SBO:0000247"/>
                </rdf:Bag>
              </bqbiol:hasProperty>
            </rdf:Description>
          </rdf:RDF>
        </annotation>
      </species>
      <species metaid="Leave_ADENOSYL__45__HOMO__45__CYS__91__C__93__" sboTerm="SBO:0000247" id="Leave_ADENOSYL__45__HOMO__45__CYS__91__C__93__" name="&lt;i&gt;S&lt;/i&gt;-adenosyl-L-homocysteine" compartment="C" hasOnlySubstanceUnits="false" boundaryCondition="false" constant="false" fbc:charge="0" fbc:chemicalFormula="C14H20N6O5S1">
        <notes>
          <body xmlns="http://www.w3.org/1999/xhtml">
            <p>ChEBIID:CHEBI%3A57856</p>
          </body>
        </notes>
        <annotation xmlns:sbml="http://www.sbml.org/sbml/level3/version1/core">
          <rdf:RDF xmlns:rdf="http://www.w3.org/1999/02/22-rdf-syntax-ns#" xmlns:dcterms="http://purl.org/dc/terms/" xmlns:vCard="http://www.w3.org/2001/vcard-rdf/3.0#" xmlns:vCard4="http://www.w3.org/2006/vcard/ns#" xmlns:bqbiol="http://biomodels.net/biology-qualifiers/" xmlns:bqmodel="http://biomodels.net/model-qualifiers/">
            <rdf:Description rdf:about="#Leave_ADENOSYL__45__HOMO__45__CYS__91__C__93__">
              <bqbiol:is>
                <rdf:Bag>
                  <rdf:li rdf:resource="http://identifiers.org/biocyc/META%3AADENOSYL-HOMO-CYS"/>
                  <rdf:li rdf:resource="http://identifiers.org/cas/979-92-0"/>
                  <rdf:li rdf:resource="http://identifiers.org/kegg.compound/C00021"/>
                  <rdf:li rdf:resource="http://identifiers.org/metanetx.chemical/MNXM19"/>
                  <rdf:li rdf:resource="http://identifiers.org/pubchem.compound/50986259"/>
                </rdf:Bag>
              </bqbiol:is>
              <bqbiol:hasProperty>
                <rdf:Bag>
                  <rdf:li rdf:resource="http://identifiers.org/sbo/SBO:0000247"/>
                </rdf:Bag>
              </bqbiol:hasProperty>
            </rdf:Description>
          </rdf:RDF>
        </annotation>
      </species>
      <species metaid="Leave_Ubiquinones__91__V__93__" sboTerm="SBO:0000247" id="Leave_Ubiquinones__91__V__93__" name="Ubiquinones" compartment="V" hasOnlySubstanceUnits="false" boundaryCondition="false" constant="false" fbc:charge="0">
        <annotation xmlns:sbml="http://www.sbml.org/sbml/level3/version1/core">
          <rdf:RDF xmlns:rdf="http://www.w3.org/1999/02/22-rdf-syntax-ns#" xmlns:dcterms="http://purl.org/dc/terms/" xmlns:vCard="http://www.w3.org/2001/vcard-rdf/3.0#" xmlns:vCard4="http://www.w3.org/2006/vcard/ns#" xmlns:bqbiol="http://biomodels.net/biology-qualifiers/" xmlns:bqmodel="http://biomodels.net/model-qualifiers/">
            <rdf:Description rdf:about="#Leave_Ubiquinones__91__V__93__">
              <bqbiol:is>
                <rdf:Bag>
                  <rdf:li rdf:resource="http://identifiers.org/biocyc/META%3AUbiquinones"/>
                  <rdf:li rdf:resource="http://identifiers.org/metanetx.chemical/MNXM176"/>
                </rdf:Bag>
              </bqbiol:is>
              <bqbiol:hasProperty>
                <rdf:Bag>
                  <rdf:li rdf:resource="http://identifiers.org/sbo/SBO:0000247"/>
                </rdf:Bag>
              </bqbiol:hasProperty>
            </rdf:Description>
          </rdf:RDF>
        </annotation>
      </species>
      <species metaid="Leave_PROTON__91__V__93__" sboTerm="SBO:0000247" id="Leave_PROTON__91__V__93__" name="H&lt;SUP&gt;+&lt;/SUP&gt;" compartment="V" hasOnlySubstanceUnits="false" boundaryCondition="false" constant="false" fbc:charge="1" fbc:chemicalFormula="H1">
        <notes>
          <body xmlns="http://www.w3.org/1999/xhtml">
            <p>ChEBIID:CHEBI%3A15378</p>
          </body>
        </notes>
        <annotation xmlns:sbml="http://www.sbml.org/sbml/level3/version1/core">
          <rdf:RDF xmlns:rdf="http://www.w3.org/1999/02/22-rdf-syntax-ns#" xmlns:dcterms="http://purl.org/dc/terms/" xmlns:vCard="http://www.w3.org/2001/vcard-rdf/3.0#" xmlns:vCard4="http://www.w3.org/2006/vcard/ns#" xmlns:bqbiol="http://biomodels.net/biology-qualifiers/" xmlns:bqmodel="http://biomodels.net/model-qualifiers/">
            <rdf:Description rdf:about="#Leave_PROTON__91__V__93__">
              <bqbiol:is>
                <rdf:Bag>
                  <rdf:li rdf:resource="http://identifiers.org/biocyc/META%3APROTON"/>
                  <rdf:li rdf:resource="http://identifiers.org/cas/12408-02-5"/>
                  <rdf:li rdf:resource="http://identifiers.org/kegg.compound/C00080"/>
                  <rdf:li rdf:resource="http://identifiers.org/metanetx.chemical/MNXM1"/>
                  <rdf:li rdf:resource="http://identifiers.org/pubchem.compound/1038"/>
                </rdf:Bag>
              </bqbiol:is>
              <bqbiol:hasProperty>
                <rdf:Bag>
                  <rdf:li rdf:resource="http://identifiers.org/sbo/SBO:0000247"/>
                </rdf:Bag>
              </bqbiol:hasProperty>
            </rdf:Description>
          </rdf:RDF>
        </annotation>
      </species>
      <species metaid="Leave_Ubiquinols__91__V__93__" sboTerm="SBO:0000247" id="Leave_Ubiquinols__91__V__93__" name="Ubiquinols" compartment="V" hasOnlySubstanceUnits="false" boundaryCondition="false" constant="false" fbc:charge="0" fbc:chemicalFormula="H2">
        <annotation xmlns:sbml="http://www.sbml.org/sbml/level3/version1/core">
          <rdf:RDF xmlns:rdf="http://www.w3.org/1999/02/22-rdf-syntax-ns#" xmlns:dcterms="http://purl.org/dc/terms/" xmlns:vCard="http://www.w3.org/2001/vcard-rdf/3.0#" xmlns:vCard4="http://www.w3.org/2006/vcard/ns#" xmlns:bqbiol="http://biomodels.net/biology-qualifiers/" xmlns:bqmodel="http://biomodels.net/model-qualifiers/">
            <rdf:Description rdf:about="#Leave_Ubiquinols__91__V__93__">
              <bqbiol:is>
                <rdf:Bag>
                  <rdf:li rdf:resource="http://identifiers.org/biocyc/META%3AUbiquinols"/>
                  <rdf:li rdf:resource="http://identifiers.org/metanetx.chemical/MNXM202"/>
                </rdf:Bag>
              </bqbiol:is>
              <bqbiol:hasProperty>
                <rdf:Bag>
                  <rdf:li rdf:resource="http://identifiers.org/sbo/SBO:0000247"/>
                </rdf:Bag>
              </bqbiol:hasProperty>
            </rdf:Description>
          </rdf:RDF>
        </annotation>
      </species>
      <species metaid="Leave_PROTON__91__M__93__" sboTerm="SBO:0000247" id="Leave_PROTON__91__M__93__" name="H&lt;SUP&gt;+&lt;/SUP&gt;" compartment="M" hasOnlySubstanceUnits="false" boundaryCondition="false" constant="false" fbc:charge="1" fbc:chemicalFormula="H1">
        <notes>
          <body xmlns="http://www.w3.org/1999/xhtml">
            <p>ChEBIID:CHEBI%3A15378</p>
          </body>
        </notes>
        <annotation xmlns:sbml="http://www.sbml.org/sbml/level3/version1/core">
          <rdf:RDF xmlns:rdf="http://www.w3.org/1999/02/22-rdf-syntax-ns#" xmlns:dcterms="http://purl.org/dc/terms/" xmlns:vCard="http://www.w3.org/2001/vcard-rdf/3.0#" xmlns:vCard4="http://www.w3.org/2006/vcard/ns#" xmlns:bqbiol="http://biomodels.net/biology-qualifiers/" xmlns:bqmodel="http://biomodels.net/model-qualifiers/">
            <rdf:Description rdf:about="#Leave_PROTON__91__M__93__">
              <bqbiol:is>
                <rdf:Bag>
                  <rdf:li rdf:resource="http://identifiers.org/biocyc/META%3APROTON"/>
                  <rdf:li rdf:resource="http://identifiers.org/cas/12408-02-5"/>
                  <rdf:li rdf:resource="http://identifiers.org/kegg.compound/C00080"/>
                  <rdf:li rdf:resource="http://identifiers.org/metanetx.chemical/MNXM1"/>
                  <rdf:li rdf:resource="http://identifiers.org/pubchem.compound/1038"/>
                </rdf:Bag>
              </bqbiol:is>
              <bqbiol:hasProperty>
                <rdf:Bag>
                  <rdf:li rdf:resource="http://identifiers.org/sbo/SBO:0000247"/>
                </rdf:Bag>
              </bqbiol:hasProperty>
            </rdf:Description>
          </rdf:RDF>
        </annotation>
      </species>
      <species metaid="Leave_GDP__45__MANNOSE__91__C__93__" sboTerm="SBO:0000247" id="Leave_GDP__45__MANNOSE__91__C__93__" name="GDP-&amp;alpha;-D-mannose" compartment="C" hasOnlySubstanceUnits="false" boundaryCondition="false" constant="false" fbc:charge="-2" fbc:chemicalFormula="C16H23N5O16P2">
        <notes>
          <body xmlns="http://www.w3.org/1999/xhtml">
            <p>ChEBIID:CHEBI%3A57527</p>
          </body>
        </notes>
        <annotation xmlns:sbml="http://www.sbml.org/sbml/level3/version1/core">
          <rdf:RDF xmlns:rdf="http://www.w3.org/1999/02/22-rdf-syntax-ns#" xmlns:dcterms="http://purl.org/dc/terms/" xmlns:vCard="http://www.w3.org/2001/vcard-rdf/3.0#" xmlns:vCard4="http://www.w3.org/2006/vcard/ns#" xmlns:bqbiol="http://biomodels.net/biology-qualifiers/" xmlns:bqmodel="http://biomodels.net/model-qualifiers/">
            <rdf:Description rdf:about="#Leave_GDP__45__MANNOSE__91__C__93__">
              <bqbiol:is>
                <rdf:Bag>
                  <rdf:li rdf:resource="http://identifiers.org/biocyc/META%3AGDP-MANNOSE"/>
                  <rdf:li rdf:resource="http://identifiers.org/cas/18441-12-8"/>
                  <rdf:li rdf:resource="http://identifiers.org/cas/ 3123-67-9"/>
                  <rdf:li rdf:resource="http://identifiers.org/kegg.compound/C00096"/>
                  <rdf:li rdf:resource="http://identifiers.org/metanetx.chemical/MNXM82"/>
                  <rdf:li rdf:resource="http://identifiers.org/pubchem.compound/46878389"/>
                </rdf:Bag>
              </bqbiol:is>
              <bqbiol:hasProperty>
                <rdf:Bag>
                  <rdf:li rdf:resource="http://identifiers.org/sbo/SBO:0000247"/>
                </rdf:Bag>
              </bqbiol:hasProperty>
            </rdf:Description>
          </rdf:RDF>
        </annotation>
      </species>
      <species metaid="Leave_GDP__91__C__93__" sboTerm="SBO:0000247" id="Leave_GDP__91__C__93__" name="GDP" compartment="C" hasOnlySubstanceUnits="false" boundaryCondition="false" constant="false" fbc:charge="-3" fbc:chemicalFormula="C10H12N5O11P2">
        <notes>
          <body xmlns="http://www.w3.org/1999/xhtml">
            <p>ChEBIID:CHEBI%3A58189</p>
          </body>
        </notes>
        <annotation xmlns:sbml="http://www.sbml.org/sbml/level3/version1/core">
          <rdf:RDF xmlns:rdf="http://www.w3.org/1999/02/22-rdf-syntax-ns#" xmlns:dcterms="http://purl.org/dc/terms/" xmlns:vCard="http://www.w3.org/2001/vcard-rdf/3.0#" xmlns:vCard4="http://www.w3.org/2006/vcard/ns#" xmlns:bqbiol="http://biomodels.net/biology-qualifiers/" xmlns:bqmodel="http://biomodels.net/model-qualifiers/">
            <rdf:Description rdf:about="#Leave_GDP__91__C__93__">
              <bqbiol:is>
                <rdf:Bag>
                  <rdf:li rdf:resource="http://identifiers.org/biocyc/META%3AGDP"/>
                  <rdf:li rdf:resource="http://identifiers.org/cas/146-91-8"/>
                  <rdf:li rdf:resource="http://identifiers.org/kegg.compound/C00035"/>
                  <rdf:li rdf:resource="http://identifiers.org/metanetx.chemical/MNXM30"/>
                  <rdf:li rdf:resource="http://identifiers.org/pubchem.compound/21604868"/>
                </rdf:Bag>
              </bqbiol:is>
              <bqbiol:hasProperty>
                <rdf:Bag>
                  <rdf:li rdf:resource="http://identifiers.org/sbo/SBO:0000247"/>
                </rdf:Bag>
              </bqbiol:hasProperty>
            </rdf:Description>
          </rdf:RDF>
        </annotation>
      </species>
      <species metaid="Leave_UDP__45__GLUCURONATE__91__C__93__" sboTerm="SBO:0000247" id="Leave_UDP__45__GLUCURONATE__91__C__93__" name="UDP-D-glucuronate" compartment="C" hasOnlySubstanceUnits="false" boundaryCondition="false" constant="false" fbc:charge="-3" fbc:chemicalFormula="C15H19N2O18P2">
        <notes>
          <body xmlns="http://www.w3.org/1999/xhtml">
            <p>ChEBIID:CHEBI%3A58052</p>
          </body>
        </notes>
        <annotation xmlns:sbml="http://www.sbml.org/sbml/level3/version1/core">
          <rdf:RDF xmlns:rdf="http://www.w3.org/1999/02/22-rdf-syntax-ns#" xmlns:dcterms="http://purl.org/dc/terms/" xmlns:vCard="http://www.w3.org/2001/vcard-rdf/3.0#" xmlns:vCard4="http://www.w3.org/2006/vcard/ns#" xmlns:bqbiol="http://biomodels.net/biology-qualifiers/" xmlns:bqmodel="http://biomodels.net/model-qualifiers/">
            <rdf:Description rdf:about="#Leave_UDP__45__GLUCURONATE__91__C__93__">
              <bqbiol:is>
                <rdf:Bag>
                  <rdf:li rdf:resource="http://identifiers.org/biocyc/META%3AUDP-GLUCURONATE"/>
                  <rdf:li rdf:resource="http://identifiers.org/cas/2616-64-0"/>
                  <rdf:li rdf:resource="http://identifiers.org/kegg.compound/C00167"/>
                  <rdf:li rdf:resource="http://identifiers.org/metanetx.chemical/MNXM87"/>
                  <rdf:li rdf:resource="http://identifiers.org/pubchem.compound/25202620"/>
                </rdf:Bag>
              </bqbiol:is>
              <bqbiol:hasProperty>
                <rdf:Bag>
                  <rdf:li rdf:resource="http://identifiers.org/sbo/SBO:0000247"/>
                </rdf:Bag>
              </bqbiol:hasProperty>
            </rdf:Description>
          </rdf:RDF>
        </annotation>
      </species>
      <species metaid="Leave_CARBON__45__DIOXIDE__91__C__93__" sboTerm="SBO:0000247" id="Leave_CARBON__45__DIOXIDE__91__C__93__" name="CO&lt;SUB&gt;2&lt;/SUB&gt;" compartment="C" hasOnlySubstanceUnits="false" boundaryCondition="false" constant="false" fbc:charge="0" fbc:chemicalFormula="C1O2">
        <notes>
          <body xmlns="http://www.w3.org/1999/xhtml">
            <p>ChEBIID:CHEBI%3A16526; CHEBI%3A16526</p>
          </body>
        </notes>
        <annotation xmlns:sbml="http://www.sbml.org/sbml/level3/version1/core">
          <rdf:RDF xmlns:rdf="http://www.w3.org/1999/02/22-rdf-syntax-ns#" xmlns:dcterms="http://purl.org/dc/terms/" xmlns:vCard="http://www.w3.org/2001/vcard-rdf/3.0#" xmlns:vCard4="http://www.w3.org/2006/vcard/ns#" xmlns:bqbiol="http://biomodels.net/biology-qualifiers/" xmlns:bqmodel="http://biomodels.net/model-qualifiers/">
            <rdf:Description rdf:about="#Leave_CARBON__45__DIOXIDE__91__C__93__">
              <bqbiol:is>
                <rdf:Bag>
                  <rdf:li rdf:resource="http://identifiers.org/biocyc/META%3ACARBON-DIOXIDE"/>
                  <rdf:li rdf:resource="http://identifiers.org/cas/124-38-9"/>
                  <rdf:li rdf:resource="http://identifiers.org/kegg.compound/C00011"/>
                  <rdf:li rdf:resource="http://identifiers.org/kegg.compound/C00011"/>
                  <rdf:li rdf:resource="http://identifiers.org/metanetx.chemical/MNXM13"/>
                  <rdf:li rdf:resource="http://identifiers.org/pubchem.compound/280"/>
                  <rdf:li rdf:resource="http://identifiers.org/pubchem.compound/280"/>
                  <rdf:li rdf:resource="http://identifiers.org/pubchem.compound/280"/>
                </rdf:Bag>
              </bqbiol:is>
              <bqbiol:hasProperty>
                <rdf:Bag>
                  <rdf:li rdf:resource="http://identifiers.org/sbo/SBO:0000247"/>
                </rdf:Bag>
              </bqbiol:hasProperty>
            </rdf:Description>
          </rdf:RDF>
        </annotation>
      </species>
      <species metaid="Leave_BETA__45__D__45__FRUCTOSE__91__C__93__" sboTerm="SBO:0000247" id="Leave_BETA__45__D__45__FRUCTOSE__91__C__93__" name="&amp;beta;-D-fructofuranose" compartment="C" hasOnlySubstanceUnits="false" boundaryCondition="false" constant="false" fbc:charge="0" fbc:chemicalFormula="C6H12O6">
        <notes>
          <body xmlns="http://www.w3.org/1999/xhtml">
            <p>ChEBIID:CHEBI%3A28645</p>
          </body>
        </notes>
        <annotation xmlns:sbml="http://www.sbml.org/sbml/level3/version1/core">
          <rdf:RDF xmlns:rdf="http://www.w3.org/1999/02/22-rdf-syntax-ns#" xmlns:dcterms="http://purl.org/dc/terms/" xmlns:vCard="http://www.w3.org/2001/vcard-rdf/3.0#" xmlns:vCard4="http://www.w3.org/2006/vcard/ns#" xmlns:bqbiol="http://biomodels.net/biology-qualifiers/" xmlns:bqmodel="http://biomodels.net/model-qualifiers/">
            <rdf:Description rdf:about="#Leave_BETA__45__D__45__FRUCTOSE__91__C__93__">
              <bqbiol:is>
                <rdf:Bag>
                  <rdf:li rdf:resource="http://identifiers.org/biocyc/META%3ABETA-D-FRUCTOSE"/>
                  <rdf:li rdf:resource="http://identifiers.org/kegg.compound/C02336"/>
                  <rdf:li rdf:resource="http://identifiers.org/metanetx.chemical/MNXM1542"/>
                  <rdf:li rdf:resource="http://identifiers.org/pubchem.compound/439709"/>
                </rdf:Bag>
              </bqbiol:is>
              <bqbiol:hasProperty>
                <rdf:Bag>
                  <rdf:li rdf:resource="http://identifiers.org/sbo/SBO:0000247"/>
                </rdf:Bag>
              </bqbiol:hasProperty>
            </rdf:Description>
          </rdf:RDF>
        </annotation>
      </species>
      <species metaid="Leave_DCTP__91__C__93__" sboTerm="SBO:0000247" id="Leave_DCTP__91__C__93__" name="dCTP" compartment="C" hasOnlySubstanceUnits="false" boundaryCondition="false" constant="false" fbc:charge="-4" fbc:chemicalFormula="C9H12N3O13P3">
        <notes>
          <body xmlns="http://www.w3.org/1999/xhtml">
            <p>ChEBIID:CHEBI%3A61481</p>
          </body>
        </notes>
        <annotation xmlns:sbml="http://www.sbml.org/sbml/level3/version1/core">
          <rdf:RDF xmlns:rdf="http://www.w3.org/1999/02/22-rdf-syntax-ns#" xmlns:dcterms="http://purl.org/dc/terms/" xmlns:vCard="http://www.w3.org/2001/vcard-rdf/3.0#" xmlns:vCard4="http://www.w3.org/2006/vcard/ns#" xmlns:bqbiol="http://biomodels.net/biology-qualifiers/" xmlns:bqmodel="http://biomodels.net/model-qualifiers/">
            <rdf:Description rdf:about="#Leave_DCTP__91__C__93__">
              <bqbiol:is>
                <rdf:Bag>
                  <rdf:li rdf:resource="http://identifiers.org/biocyc/META%3ADCTP"/>
                  <rdf:li rdf:resource="http://identifiers.org/cas/2056-98-6"/>
                  <rdf:li rdf:resource="http://identifiers.org/kegg.compound/C00458"/>
                  <rdf:li rdf:resource="http://identifiers.org/metanetx.chemical/MNXM360"/>
                  <rdf:li rdf:resource="http://identifiers.org/pubchem.compound/25244665"/>
                </rdf:Bag>
              </bqbiol:is>
              <bqbiol:hasProperty>
                <rdf:Bag>
                  <rdf:li rdf:resource="http://identifiers.org/sbo/SBO:0000247"/>
                </rdf:Bag>
              </bqbiol:hasProperty>
            </rdf:Description>
          </rdf:RDF>
        </annotation>
      </species>
      <species metaid="Leave_DUTP__91__C__93__" sboTerm="SBO:0000247" id="Leave_DUTP__91__C__93__" name="dUTP" compartment="C" hasOnlySubstanceUnits="false" boundaryCondition="false" constant="false" fbc:charge="-4" fbc:chemicalFormula="C9H11N2O14P3">
        <notes>
          <body xmlns="http://www.w3.org/1999/xhtml">
            <p>ChEBIID:CHEBI%3A61555</p>
          </body>
        </notes>
        <annotation xmlns:sbml="http://www.sbml.org/sbml/level3/version1/core">
          <rdf:RDF xmlns:rdf="http://www.w3.org/1999/02/22-rdf-syntax-ns#" xmlns:dcterms="http://purl.org/dc/terms/" xmlns:vCard="http://www.w3.org/2001/vcard-rdf/3.0#" xmlns:vCard4="http://www.w3.org/2006/vcard/ns#" xmlns:bqbiol="http://biomodels.net/biology-qualifiers/" xmlns:bqmodel="http://biomodels.net/model-qualifiers/">
            <rdf:Description rdf:about="#Leave_DUTP__91__C__93__">
              <bqbiol:is>
                <rdf:Bag>
                  <rdf:li rdf:resource="http://identifiers.org/biocyc/META%3ADUTP"/>
                  <rdf:li rdf:resource="http://identifiers.org/cas/1173-82-6"/>
                  <rdf:li rdf:resource="http://identifiers.org/kegg.compound/C00460"/>
                  <rdf:li rdf:resource="http://identifiers.org/metanetx.chemical/MNXM452"/>
                  <rdf:li rdf:resource="http://identifiers.org/pubchem.compound/25244408"/>
                </rdf:Bag>
              </bqbiol:is>
              <bqbiol:hasProperty>
                <rdf:Bag>
                  <rdf:li rdf:resource="http://identifiers.org/sbo/SBO:0000247"/>
                </rdf:Bag>
              </bqbiol:hasProperty>
            </rdf:Description>
          </rdf:RDF>
        </annotation>
      </species>
      <species metaid="Leave_DIHYDROXY__45__ACETONE__45__PHOSPHATE__91__H__93__" sboTerm="SBO:0000247" id="Leave_DIHYDROXY__45__ACETONE__45__PHOSPHATE__91__H__93__" name="dihydroxyacetone phosphate" compartment="H" hasOnlySubstanceUnits="false" boundaryCondition="false" constant="false" fbc:charge="-2" fbc:chemicalFormula="C3H5O6P1">
        <notes>
          <body xmlns="http://www.w3.org/1999/xhtml">
            <p>ChEBIID:CHEBI%3A57642</p>
          </body>
        </notes>
        <annotation xmlns:sbml="http://www.sbml.org/sbml/level3/version1/core">
          <rdf:RDF xmlns:rdf="http://www.w3.org/1999/02/22-rdf-syntax-ns#" xmlns:dcterms="http://purl.org/dc/terms/" xmlns:vCard="http://www.w3.org/2001/vcard-rdf/3.0#" xmlns:vCard4="http://www.w3.org/2006/vcard/ns#" xmlns:bqbiol="http://biomodels.net/biology-qualifiers/" xmlns:bqmodel="http://biomodels.net/model-qualifiers/">
            <rdf:Description rdf:about="#Leave_DIHYDROXY__45__ACETONE__45__PHOSPHATE__91__H__93__">
              <bqbiol:is>
                <rdf:Bag>
                  <rdf:li rdf:resource="http://identifiers.org/biocyc/META%3ADIHYDROXY-ACETONE-PHOSPHATE"/>
                  <rdf:li rdf:resource="http://identifiers.org/cas/57-04-5"/>
                  <rdf:li rdf:resource="http://identifiers.org/kegg.compound/C00111"/>
                  <rdf:li rdf:resource="http://identifiers.org/metanetx.chemical/MNXM77"/>
                  <rdf:li rdf:resource="http://identifiers.org/pubchem.compound/4643300"/>
                  <rdf:li rdf:resource="http://identifiers.org/pubchem.compound/4643300"/>
                </rdf:Bag>
              </bqbiol:is>
              <bqbiol:hasProperty>
                <rdf:Bag>
                  <rdf:li rdf:resource="http://identifiers.org/sbo/SBO:0000247"/>
                </rdf:Bag>
              </bqbiol:hasProperty>
            </rdf:Description>
          </rdf:RDF>
        </annotation>
      </species>
      <species metaid="Leave_Pi__91__H__93__" sboTerm="SBO:0000247" id="Leave_Pi__91__H__93__" name="phosphate" compartment="H" hasOnlySubstanceUnits="false" boundaryCondition="false" constant="false" fbc:charge="-2" fbc:chemicalFormula="H1O4P1">
        <annotation xmlns:sbml="http://www.sbml.org/sbml/level3/version1/core">
          <rdf:RDF xmlns:rdf="http://www.w3.org/1999/02/22-rdf-syntax-ns#" xmlns:dcterms="http://purl.org/dc/terms/" xmlns:vCard="http://www.w3.org/2001/vcard-rdf/3.0#" xmlns:vCard4="http://www.w3.org/2006/vcard/ns#" xmlns:bqbiol="http://biomodels.net/biology-qualifiers/" xmlns:bqmodel="http://biomodels.net/model-qualifiers/">
            <rdf:Description rdf:about="#Leave_Pi__91__H__93__">
              <bqbiol:is>
                <rdf:Bag>
                  <rdf:li rdf:resource="http://identifiers.org/biocyc/META%3APi"/>
                  <rdf:li rdf:resource="http://identifiers.org/cas/14265-44-2"/>
                  <rdf:li rdf:resource="http://identifiers.org/knapsack/C00007408"/>
                  <rdf:li rdf:resource="http://identifiers.org/kegg.compound/C00009"/>
                  <rdf:li rdf:resource="http://identifiers.org/metanetx.chemical/MNXM9"/>
                </rdf:Bag>
              </bqbiol:is>
              <bqbiol:hasProperty>
                <rdf:Bag>
                  <rdf:li rdf:resource="http://identifiers.org/sbo/SBO:0000247"/>
                </rdf:Bag>
              </bqbiol:hasProperty>
            </rdf:Description>
          </rdf:RDF>
        </annotation>
      </species>
      <species metaid="Leave_DIHYDROXY__45__ACETONE__45__PHOSPHATE__91__C__93__" sboTerm="SBO:0000247" id="Leave_DIHYDROXY__45__ACETONE__45__PHOSPHATE__91__C__93__" name="dihydroxyacetone phosphate" compartment="C" hasOnlySubstanceUnits="false" boundaryCondition="false" constant="false" fbc:charge="-2" fbc:chemicalFormula="C3H5O6P1">
        <notes>
          <body xmlns="http://www.w3.org/1999/xhtml">
            <p>ChEBIID:CHEBI%3A57642</p>
          </body>
        </notes>
        <annotation xmlns:sbml="http://www.sbml.org/sbml/level3/version1/core">
          <rdf:RDF xmlns:rdf="http://www.w3.org/1999/02/22-rdf-syntax-ns#" xmlns:dcterms="http://purl.org/dc/terms/" xmlns:vCard="http://www.w3.org/2001/vcard-rdf/3.0#" xmlns:vCard4="http://www.w3.org/2006/vcard/ns#" xmlns:bqbiol="http://biomodels.net/biology-qualifiers/" xmlns:bqmodel="http://biomodels.net/model-qualifiers/">
            <rdf:Description rdf:about="#Leave_DIHYDROXY__45__ACETONE__45__PHOSPHATE__91__C__93__">
              <bqbiol:is>
                <rdf:Bag>
                  <rdf:li rdf:resource="http://identifiers.org/biocyc/META%3ADIHYDROXY-ACETONE-PHOSPHATE"/>
                  <rdf:li rdf:resource="http://identifiers.org/cas/57-04-5"/>
                  <rdf:li rdf:resource="http://identifiers.org/kegg.compound/C00111"/>
                  <rdf:li rdf:resource="http://identifiers.org/metanetx.chemical/MNXM77"/>
                  <rdf:li rdf:resource="http://identifiers.org/pubchem.compound/4643300"/>
                  <rdf:li rdf:resource="http://identifiers.org/pubchem.compound/4643300"/>
                </rdf:Bag>
              </bqbiol:is>
              <bqbiol:hasProperty>
                <rdf:Bag>
                  <rdf:li rdf:resource="http://identifiers.org/sbo/SBO:0000247"/>
                </rdf:Bag>
              </bqbiol:hasProperty>
            </rdf:Description>
          </rdf:RDF>
        </annotation>
      </species>
      <species metaid="Leave_P__45__COUMAROYL__45__COA__91__C__93__" sboTerm="SBO:0000247" id="Leave_P__45__COUMAROYL__45__COA__91__C__93__" name="4-coumaroyl-CoA" compartment="C" hasOnlySubstanceUnits="false" boundaryCondition="false" constant="false" fbc:charge="-4" fbc:chemicalFormula="C30H38N7O18P3S1">
        <notes>
          <body xmlns="http://www.w3.org/1999/xhtml">
            <p>ChEBIID:CHEBI%3A15499</p>
          </body>
        </notes>
        <annotation xmlns:sbml="http://www.sbml.org/sbml/level3/version1/core">
          <rdf:RDF xmlns:rdf="http://www.w3.org/1999/02/22-rdf-syntax-ns#" xmlns:dcterms="http://purl.org/dc/terms/" xmlns:vCard="http://www.w3.org/2001/vcard-rdf/3.0#" xmlns:vCard4="http://www.w3.org/2006/vcard/ns#" xmlns:bqbiol="http://biomodels.net/biology-qualifiers/" xmlns:bqmodel="http://biomodels.net/model-qualifiers/">
            <rdf:Description rdf:about="#Leave_P__45__COUMAROYL__45__COA__91__C__93__">
              <bqbiol:is>
                <rdf:Bag>
                  <rdf:li rdf:resource="http://identifiers.org/biocyc/META%3AP-COUMAROYL-COA"/>
                  <rdf:li rdf:resource="http://identifiers.org/kegg.compound/C00223"/>
                  <rdf:li rdf:resource="http://identifiers.org/metanetx.chemical/MNXM264"/>
                  <rdf:li rdf:resource="http://identifiers.org/pubchem.compound/25244633"/>
                </rdf:Bag>
              </bqbiol:is>
              <bqbiol:hasProperty>
                <rdf:Bag>
                  <rdf:li rdf:resource="http://identifiers.org/sbo/SBO:0000247"/>
                </rdf:Bag>
              </bqbiol:hasProperty>
            </rdf:Description>
          </rdf:RDF>
        </annotation>
      </species>
      <species metaid="Leave_NADPH__91__C__93__" sboTerm="SBO:0000247" id="Leave_NADPH__91__C__93__" name="NADPH" compartment="C" hasOnlySubstanceUnits="false" boundaryCondition="false" constant="false" fbc:charge="-4" fbc:chemicalFormula="C21H26N7O17P3">
        <notes>
          <body xmlns="http://www.w3.org/1999/xhtml">
            <p>ChEBIID:CHEBI%3A57783</p>
          </body>
        </notes>
        <annotation xmlns:sbml="http://www.sbml.org/sbml/level3/version1/core">
          <rdf:RDF xmlns:rdf="http://www.w3.org/1999/02/22-rdf-syntax-ns#" xmlns:dcterms="http://purl.org/dc/terms/" xmlns:vCard="http://www.w3.org/2001/vcard-rdf/3.0#" xmlns:vCard4="http://www.w3.org/2006/vcard/ns#" xmlns:bqbiol="http://biomodels.net/biology-qualifiers/" xmlns:bqmodel="http://biomodels.net/model-qualifiers/">
            <rdf:Description rdf:about="#Leave_NADPH__91__C__93__">
              <bqbiol:is>
                <rdf:Bag>
                  <rdf:li rdf:resource="http://identifiers.org/biocyc/META%3ANADPH"/>
                  <rdf:li rdf:resource="http://identifiers.org/cas/2646-71-1"/>
                  <rdf:li rdf:resource="http://identifiers.org/kegg.compound/C00005"/>
                  <rdf:li rdf:resource="http://identifiers.org/metanetx.chemical/MNXM6"/>
                  <rdf:li rdf:resource="http://identifiers.org/pubchem.compound/15983949"/>
                </rdf:Bag>
              </bqbiol:is>
              <bqbiol:hasProperty>
                <rdf:Bag>
                  <rdf:li rdf:resource="http://identifiers.org/sbo/SBO:0000247"/>
                </rdf:Bag>
              </bqbiol:hasProperty>
            </rdf:Description>
          </rdf:RDF>
        </annotation>
      </species>
      <species metaid="Leave_MALONYL__45__COA__91__C__93__" sboTerm="SBO:0000247" id="Leave_MALONYL__45__COA__91__C__93__" name="malonyl-CoA" compartment="C" hasOnlySubstanceUnits="false" boundaryCondition="false" constant="false" fbc:charge="-5" fbc:chemicalFormula="C24H33N7O19P3S1">
        <annotation xmlns:sbml="http://www.sbml.org/sbml/level3/version1/core">
          <rdf:RDF xmlns:rdf="http://www.w3.org/1999/02/22-rdf-syntax-ns#" xmlns:dcterms="http://purl.org/dc/terms/" xmlns:vCard="http://www.w3.org/2001/vcard-rdf/3.0#" xmlns:vCard4="http://www.w3.org/2006/vcard/ns#" xmlns:bqbiol="http://biomodels.net/biology-qualifiers/" xmlns:bqmodel="http://biomodels.net/model-qualifiers/">
            <rdf:Description rdf:about="#Leave_MALONYL__45__COA__91__C__93__">
              <bqbiol:is>
                <rdf:Bag>
                  <rdf:li rdf:resource="http://identifiers.org/biocyc/META%3AMALONYL-COA"/>
                  <rdf:li rdf:resource="http://identifiers.org/cas/524-14-1"/>
                  <rdf:li rdf:resource="http://identifiers.org/kegg.compound/C00083"/>
                  <rdf:li rdf:resource="http://identifiers.org/metanetx.chemical/MNXM40"/>
                  <rdf:li rdf:resource="http://identifiers.org/pubchem.compound/25246281"/>
                </rdf:Bag>
              </bqbiol:is>
              <bqbiol:hasProperty>
                <rdf:Bag>
                  <rdf:li rdf:resource="http://identifiers.org/sbo/SBO:0000247"/>
                </rdf:Bag>
              </bqbiol:hasProperty>
            </rdf:Description>
          </rdf:RDF>
        </annotation>
      </species>
      <species metaid="Leave_NADP__91__C__93__" sboTerm="SBO:0000247" id="Leave_NADP__91__C__93__" name="NADP&lt;sup&gt;+&lt;/sup&gt;" compartment="C" hasOnlySubstanceUnits="false" boundaryCondition="false" constant="false" fbc:charge="-3" fbc:chemicalFormula="C21H25N7O17P3">
        <notes>
          <body xmlns="http://www.w3.org/1999/xhtml">
            <p>ChEBIID:CHEBI%3A58349</p>
          </body>
        </notes>
        <annotation xmlns:sbml="http://www.sbml.org/sbml/level3/version1/core">
          <rdf:RDF xmlns:rdf="http://www.w3.org/1999/02/22-rdf-syntax-ns#" xmlns:dcterms="http://purl.org/dc/terms/" xmlns:vCard="http://www.w3.org/2001/vcard-rdf/3.0#" xmlns:vCard4="http://www.w3.org/2006/vcard/ns#" xmlns:bqbiol="http://biomodels.net/biology-qualifiers/" xmlns:bqmodel="http://biomodels.net/model-qualifiers/">
            <rdf:Description rdf:about="#Leave_NADP__91__C__93__">
              <bqbiol:is>
                <rdf:Bag>
                  <rdf:li rdf:resource="http://identifiers.org/biocyc/META%3ANADP"/>
                  <rdf:li rdf:resource="http://identifiers.org/cas/53-59-8"/>
                  <rdf:li rdf:resource="http://identifiers.org/kegg.compound/C00006"/>
                  <rdf:li rdf:resource="http://identifiers.org/metanetx.chemical/MNXM5"/>
                  <rdf:li rdf:resource="http://identifiers.org/pubchem.compound/15938972"/>
                </rdf:Bag>
              </bqbiol:is>
              <bqbiol:hasProperty>
                <rdf:Bag>
                  <rdf:li rdf:resource="http://identifiers.org/sbo/SBO:0000247"/>
                </rdf:Bag>
              </bqbiol:hasProperty>
            </rdf:Description>
          </rdf:RDF>
        </annotation>
      </species>
      <species metaid="Leave_NADPH__91__V__93__" sboTerm="SBO:0000247" id="Leave_NADPH__91__V__93__" name="NADPH" compartment="V" hasOnlySubstanceUnits="false" boundaryCondition="false" constant="false" fbc:charge="-4" fbc:chemicalFormula="C21H26N7O17P3">
        <notes>
          <body xmlns="http://www.w3.org/1999/xhtml">
            <p>ChEBIID:CHEBI%3A57783</p>
          </body>
        </notes>
        <annotation xmlns:sbml="http://www.sbml.org/sbml/level3/version1/core">
          <rdf:RDF xmlns:rdf="http://www.w3.org/1999/02/22-rdf-syntax-ns#" xmlns:dcterms="http://purl.org/dc/terms/" xmlns:vCard="http://www.w3.org/2001/vcard-rdf/3.0#" xmlns:vCard4="http://www.w3.org/2006/vcard/ns#" xmlns:bqbiol="http://biomodels.net/biology-qualifiers/" xmlns:bqmodel="http://biomodels.net/model-qualifiers/">
            <rdf:Description rdf:about="#Leave_NADPH__91__V__93__">
              <bqbiol:is>
                <rdf:Bag>
                  <rdf:li rdf:resource="http://identifiers.org/biocyc/META%3ANADPH"/>
                  <rdf:li rdf:resource="http://identifiers.org/cas/2646-71-1"/>
                  <rdf:li rdf:resource="http://identifiers.org/kegg.compound/C00005"/>
                  <rdf:li rdf:resource="http://identifiers.org/metanetx.chemical/MNXM6"/>
                  <rdf:li rdf:resource="http://identifiers.org/pubchem.compound/15983949"/>
                </rdf:Bag>
              </bqbiol:is>
              <bqbiol:hasProperty>
                <rdf:Bag>
                  <rdf:li rdf:resource="http://identifiers.org/sbo/SBO:0000247"/>
                </rdf:Bag>
              </bqbiol:hasProperty>
            </rdf:Description>
          </rdf:RDF>
        </annotation>
      </species>
      <species metaid="Leave_WATER__91__V__93__" sboTerm="SBO:0000247" id="Leave_WATER__91__V__93__" name="H&lt;SUB&gt;2&lt;/SUB&gt;O" compartment="V" hasOnlySubstanceUnits="false" boundaryCondition="false" constant="false" fbc:charge="0" fbc:chemicalFormula="H2O1">
        <notes>
          <body xmlns="http://www.w3.org/1999/xhtml">
            <p>ChEBIID:CHEBI%3A15377; CHEBI%3A15377</p>
          </body>
        </notes>
        <annotation xmlns:sbml="http://www.sbml.org/sbml/level3/version1/core">
          <rdf:RDF xmlns:rdf="http://www.w3.org/1999/02/22-rdf-syntax-ns#" xmlns:dcterms="http://purl.org/dc/terms/" xmlns:vCard="http://www.w3.org/2001/vcard-rdf/3.0#" xmlns:vCard4="http://www.w3.org/2006/vcard/ns#" xmlns:bqbiol="http://biomodels.net/biology-qualifiers/" xmlns:bqmodel="http://biomodels.net/model-qualifiers/">
            <rdf:Description rdf:about="#Leave_WATER__91__V__93__">
              <bqbiol:is>
                <rdf:Bag>
                  <rdf:li rdf:resource="http://identifiers.org/biocyc/META%3AWATER"/>
                  <rdf:li rdf:resource="http://identifiers.org/cas/7732-18-5"/>
                  <rdf:li rdf:resource="http://identifiers.org/kegg.compound/C00001"/>
                  <rdf:li rdf:resource="http://identifiers.org/kegg.compound/C00001"/>
                  <rdf:li rdf:resource="http://identifiers.org/metanetx.chemical/MNXM2"/>
                  <rdf:li rdf:resource="http://identifiers.org/pubchem.compound/962"/>
                  <rdf:li rdf:resource="http://identifiers.org/pubchem.compound/962"/>
                </rdf:Bag>
              </bqbiol:is>
              <bqbiol:hasProperty>
                <rdf:Bag>
                  <rdf:li rdf:resource="http://identifiers.org/sbo/SBO:0000247"/>
                </rdf:Bag>
              </bqbiol:hasProperty>
            </rdf:Description>
          </rdf:RDF>
        </annotation>
      </species>
      <species metaid="Leave_NADP__91__V__93__" sboTerm="SBO:0000247" id="Leave_NADP__91__V__93__" name="NADP&lt;sup&gt;+&lt;/sup&gt;" compartment="V" hasOnlySubstanceUnits="false" boundaryCondition="false" constant="false" fbc:charge="-3" fbc:chemicalFormula="C21H25N7O17P3">
        <notes>
          <body xmlns="http://www.w3.org/1999/xhtml">
            <p>ChEBIID:CHEBI%3A58349</p>
          </body>
        </notes>
        <annotation xmlns:sbml="http://www.sbml.org/sbml/level3/version1/core">
          <rdf:RDF xmlns:rdf="http://www.w3.org/1999/02/22-rdf-syntax-ns#" xmlns:dcterms="http://purl.org/dc/terms/" xmlns:vCard="http://www.w3.org/2001/vcard-rdf/3.0#" xmlns:vCard4="http://www.w3.org/2006/vcard/ns#" xmlns:bqbiol="http://biomodels.net/biology-qualifiers/" xmlns:bqmodel="http://biomodels.net/model-qualifiers/">
            <rdf:Description rdf:about="#Leave_NADP__91__V__93__">
              <bqbiol:is>
                <rdf:Bag>
                  <rdf:li rdf:resource="http://identifiers.org/biocyc/META%3ANADP"/>
                  <rdf:li rdf:resource="http://identifiers.org/cas/53-59-8"/>
                  <rdf:li rdf:resource="http://identifiers.org/kegg.compound/C00006"/>
                  <rdf:li rdf:resource="http://identifiers.org/metanetx.chemical/MNXM5"/>
                  <rdf:li rdf:resource="http://identifiers.org/pubchem.compound/15938972"/>
                </rdf:Bag>
              </bqbiol:is>
              <bqbiol:hasProperty>
                <rdf:Bag>
                  <rdf:li rdf:resource="http://identifiers.org/sbo/SBO:0000247"/>
                </rdf:Bag>
              </bqbiol:hasProperty>
            </rdf:Description>
          </rdf:RDF>
        </annotation>
      </species>
      <species metaid="Leave_AMINO__45__HYDROXYMETHYL__45__METHYL__45__PYR__45__P__91__H__93__" sboTerm="SBO:0000247" id="Leave_AMINO__45__HYDROXYMETHYL__45__METHYL__45__PYR__45__P__91__H__93__" name="4-amino-2-methyl-5-phosphomethylpyrimidine" compartment="H" hasOnlySubstanceUnits="false" boundaryCondition="false" constant="false" fbc:charge="-2" fbc:chemicalFormula="C6H8N3O4P1">
        <notes>
          <body xmlns="http://www.w3.org/1999/xhtml">
            <p>ChEBIID:CHEBI%3A58354</p>
          </body>
        </notes>
        <annotation xmlns:sbml="http://www.sbml.org/sbml/level3/version1/core">
          <rdf:RDF xmlns:rdf="http://www.w3.org/1999/02/22-rdf-syntax-ns#" xmlns:dcterms="http://purl.org/dc/terms/" xmlns:vCard="http://www.w3.org/2001/vcard-rdf/3.0#" xmlns:vCard4="http://www.w3.org/2006/vcard/ns#" xmlns:bqbiol="http://biomodels.net/biology-qualifiers/" xmlns:bqmodel="http://biomodels.net/model-qualifiers/">
            <rdf:Description rdf:about="#Leave_AMINO__45__HYDROXYMETHYL__45__METHYL__45__PYR__45__P__91__H__93__">
              <bqbiol:is>
                <rdf:Bag>
                  <rdf:li rdf:resource="http://identifiers.org/biocyc/META%3AAMINO-HYDROXYMETHYL-METHYL-PYR-P"/>
                  <rdf:li rdf:resource="http://identifiers.org/kegg.compound/C04556"/>
                  <rdf:li rdf:resource="http://identifiers.org/metanetx.chemical/MNXM790"/>
                  <rdf:li rdf:resource="http://identifiers.org/pubchem.compound/25244846"/>
                </rdf:Bag>
              </bqbiol:is>
              <bqbiol:hasProperty>
                <rdf:Bag>
                  <rdf:li rdf:resource="http://identifiers.org/sbo/SBO:0000247"/>
                </rdf:Bag>
              </bqbiol:hasProperty>
            </rdf:Description>
          </rdf:RDF>
        </annotation>
      </species>
      <species metaid="Leave_ATP__91__H__93__" sboTerm="SBO:0000247" id="Leave_ATP__91__H__93__" name="ATP" compartment="H" hasOnlySubstanceUnits="false" boundaryCondition="false" constant="false" fbc:charge="-4" fbc:chemicalFormula="C10H12N5O13P3">
        <notes>
          <body xmlns="http://www.w3.org/1999/xhtml">
            <p>ChEBIID:CHEBI%3A30616; CHEBI%3A15422</p>
          </body>
        </notes>
        <annotation xmlns:sbml="http://www.sbml.org/sbml/level3/version1/core">
          <rdf:RDF xmlns:rdf="http://www.w3.org/1999/02/22-rdf-syntax-ns#" xmlns:dcterms="http://purl.org/dc/terms/" xmlns:vCard="http://www.w3.org/2001/vcard-rdf/3.0#" xmlns:vCard4="http://www.w3.org/2006/vcard/ns#" xmlns:bqbiol="http://biomodels.net/biology-qualifiers/" xmlns:bqmodel="http://biomodels.net/model-qualifiers/">
            <rdf:Description rdf:about="#Leave_ATP__91__H__93__">
              <bqbiol:is>
                <rdf:Bag>
                  <rdf:li rdf:resource="http://identifiers.org/biocyc/META%3AATP"/>
                  <rdf:li rdf:resource="http://identifiers.org/cas/56-65-5"/>
                  <rdf:li rdf:resource="http://identifiers.org/kegg.compound/C00002"/>
                  <rdf:li rdf:resource="http://identifiers.org/metanetx.chemical/MNXM3"/>
                  <rdf:li rdf:resource="http://identifiers.org/pubchem.compound/5461108"/>
                </rdf:Bag>
              </bqbiol:is>
              <bqbiol:hasProperty>
                <rdf:Bag>
                  <rdf:li rdf:resource="http://identifiers.org/sbo/SBO:0000247"/>
                </rdf:Bag>
              </bqbiol:hasProperty>
            </rdf:Description>
          </rdf:RDF>
        </annotation>
      </species>
      <species metaid="Leave_AMINO__45__HYDROXYMETHYL__45__METHYLPYRIMIDINE__45__PP__91__H__93__" sboTerm="SBO:0000247" id="Leave_AMINO__45__HYDROXYMETHYL__45__METHYLPYRIMIDINE__45__PP__91__H__93__" name="4-amino-2-methyl-5-diphosphomethylpyrimidine" compartment="H" hasOnlySubstanceUnits="false" boundaryCondition="false" constant="false" fbc:charge="-3" fbc:chemicalFormula="C6H8N3O7P2">
        <notes>
          <body xmlns="http://www.w3.org/1999/xhtml">
            <p>ChEBIID:CHEBI%3A57841</p>
          </body>
        </notes>
        <annotation xmlns:sbml="http://www.sbml.org/sbml/level3/version1/core">
          <rdf:RDF xmlns:rdf="http://www.w3.org/1999/02/22-rdf-syntax-ns#" xmlns:dcterms="http://purl.org/dc/terms/" xmlns:vCard="http://www.w3.org/2001/vcard-rdf/3.0#" xmlns:vCard4="http://www.w3.org/2006/vcard/ns#" xmlns:bqbiol="http://biomodels.net/biology-qualifiers/" xmlns:bqmodel="http://biomodels.net/model-qualifiers/">
            <rdf:Description rdf:about="#Leave_AMINO__45__HYDROXYMETHYL__45__METHYLPYRIMIDINE__45__PP__91__H__93__">
              <bqbiol:is>
                <rdf:Bag>
                  <rdf:li rdf:resource="http://identifiers.org/biocyc/META%3AAMINO-HYDROXYMETHYL-METHYLPYRIMIDINE-PP"/>
                  <rdf:li rdf:resource="http://identifiers.org/cas/745-65-3"/>
                  <rdf:li rdf:resource="http://identifiers.org/cas/ 841-01-0"/>
                  <rdf:li rdf:resource="http://identifiers.org/kegg.compound/C04752"/>
                  <rdf:li rdf:resource="http://identifiers.org/metanetx.chemical/MNXM1135"/>
                  <rdf:li rdf:resource="http://identifiers.org/pubchem.compound/25245586"/>
                </rdf:Bag>
              </bqbiol:is>
              <bqbiol:hasProperty>
                <rdf:Bag>
                  <rdf:li rdf:resource="http://identifiers.org/sbo/SBO:0000247"/>
                </rdf:Bag>
              </bqbiol:hasProperty>
            </rdf:Description>
          </rdf:RDF>
        </annotation>
      </species>
      <species metaid="Leave_NADH__91__H__93__" sboTerm="SBO:0000247" id="Leave_NADH__91__H__93__" name="NADH" compartment="H" hasOnlySubstanceUnits="false" boundaryCondition="false" constant="false" fbc:charge="-2" fbc:chemicalFormula="C21H27N7O14P2">
        <notes>
          <body xmlns="http://www.w3.org/1999/xhtml">
            <p>ChEBIID:CHEBI%3A16908</p>
          </body>
        </notes>
        <annotation xmlns:sbml="http://www.sbml.org/sbml/level3/version1/core">
          <rdf:RDF xmlns:rdf="http://www.w3.org/1999/02/22-rdf-syntax-ns#" xmlns:dcterms="http://purl.org/dc/terms/" xmlns:vCard="http://www.w3.org/2001/vcard-rdf/3.0#" xmlns:vCard4="http://www.w3.org/2006/vcard/ns#" xmlns:bqbiol="http://biomodels.net/biology-qualifiers/" xmlns:bqmodel="http://biomodels.net/model-qualifiers/">
            <rdf:Description rdf:about="#Leave_NADH__91__H__93__">
              <bqbiol:is>
                <rdf:Bag>
                  <rdf:li rdf:resource="http://identifiers.org/biocyc/META%3ANADH"/>
                  <rdf:li rdf:resource="http://identifiers.org/cas/58-68-4"/>
                  <rdf:li rdf:resource="http://identifiers.org/kegg.compound/C00004"/>
                  <rdf:li rdf:resource="http://identifiers.org/metanetx.chemical/MNXM10"/>
                  <rdf:li rdf:resource="http://identifiers.org/pubchem.compound/21604869"/>
                  <rdf:li rdf:resource="http://identifiers.org/pubchem.compound/4349538"/>
                  <rdf:li rdf:resource="http://identifiers.org/pubchem.compound/439153"/>
                  <rdf:li rdf:resource="http://identifiers.org/pubchem.compound/4349538"/>
                </rdf:Bag>
              </bqbiol:is>
              <bqbiol:hasProperty>
                <rdf:Bag>
                  <rdf:li rdf:resource="http://identifiers.org/sbo/SBO:0000247"/>
                </rdf:Bag>
              </bqbiol:hasProperty>
            </rdf:Description>
          </rdf:RDF>
        </annotation>
      </species>
      <species metaid="Leave_OXYGEN__45__MOLECULE__91__H__93__" sboTerm="SBO:0000247" id="Leave_OXYGEN__45__MOLECULE__91__H__93__" name="oxygen" compartment="H" hasOnlySubstanceUnits="false" boundaryCondition="false" constant="false" fbc:charge="0" fbc:chemicalFormula="O2">
        <notes>
          <body xmlns="http://www.w3.org/1999/xhtml">
            <p>ChEBIID:CHEBI%3A15379</p>
          </body>
        </notes>
        <annotation xmlns:sbml="http://www.sbml.org/sbml/level3/version1/core">
          <rdf:RDF xmlns:rdf="http://www.w3.org/1999/02/22-rdf-syntax-ns#" xmlns:dcterms="http://purl.org/dc/terms/" xmlns:vCard="http://www.w3.org/2001/vcard-rdf/3.0#" xmlns:vCard4="http://www.w3.org/2006/vcard/ns#" xmlns:bqbiol="http://biomodels.net/biology-qualifiers/" xmlns:bqmodel="http://biomodels.net/model-qualifiers/">
            <rdf:Description rdf:about="#Leave_OXYGEN__45__MOLECULE__91__H__93__">
              <bqbiol:is>
                <rdf:Bag>
                  <rdf:li rdf:resource="http://identifiers.org/biocyc/META%3AOXYGEN-MOLECULE"/>
                  <rdf:li rdf:resource="http://identifiers.org/cas/7782-44-7"/>
                  <rdf:li rdf:resource="http://identifiers.org/kegg.compound/C00007"/>
                  <rdf:li rdf:resource="http://identifiers.org/metanetx.chemical/MNXM4"/>
                  <rdf:li rdf:resource="http://identifiers.org/pubchem.compound/977"/>
                </rdf:Bag>
              </bqbiol:is>
              <bqbiol:hasProperty>
                <rdf:Bag>
                  <rdf:li rdf:resource="http://identifiers.org/sbo/SBO:0000247"/>
                </rdf:Bag>
              </bqbiol:hasProperty>
            </rdf:Description>
          </rdf:RDF>
        </annotation>
      </species>
      <species metaid="Leave_NAD__91__H__93__" sboTerm="SBO:0000247" id="Leave_NAD__91__H__93__" name="NAD&lt;sup&gt;+&lt;/sup&gt;" compartment="H" hasOnlySubstanceUnits="false" boundaryCondition="false" constant="false" fbc:charge="-1" fbc:chemicalFormula="C21H26N7O14P2">
        <notes>
          <body xmlns="http://www.w3.org/1999/xhtml">
            <p>ChEBIID:CHEBI%3A57540</p>
          </body>
        </notes>
        <annotation xmlns:sbml="http://www.sbml.org/sbml/level3/version1/core">
          <rdf:RDF xmlns:rdf="http://www.w3.org/1999/02/22-rdf-syntax-ns#" xmlns:dcterms="http://purl.org/dc/terms/" xmlns:vCard="http://www.w3.org/2001/vcard-rdf/3.0#" xmlns:vCard4="http://www.w3.org/2006/vcard/ns#" xmlns:bqbiol="http://biomodels.net/biology-qualifiers/" xmlns:bqmodel="http://biomodels.net/model-qualifiers/">
            <rdf:Description rdf:about="#Leave_NAD__91__H__93__">
              <bqbiol:is>
                <rdf:Bag>
                  <rdf:li rdf:resource="http://identifiers.org/biocyc/META%3ANAD"/>
                  <rdf:li rdf:resource="http://identifiers.org/cas/53-84-9"/>
                  <rdf:li rdf:resource="http://identifiers.org/kegg.compound/C00003"/>
                  <rdf:li rdf:resource="http://identifiers.org/metanetx.chemical/MNXM8"/>
                  <rdf:li rdf:resource="http://identifiers.org/pubchem.compound/15938971"/>
                  <rdf:li rdf:resource="http://identifiers.org/pubchem.compound/15938971"/>
                </rdf:Bag>
              </bqbiol:is>
              <bqbiol:hasProperty>
                <rdf:Bag>
                  <rdf:li rdf:resource="http://identifiers.org/sbo/SBO:0000247"/>
                </rdf:Bag>
              </bqbiol:hasProperty>
            </rdf:Description>
          </rdf:RDF>
        </annotation>
      </species>
      <species metaid="Leave_WATER__91__H__93__" sboTerm="SBO:0000247" id="Leave_WATER__91__H__93__" name="H&lt;SUB&gt;2&lt;/SUB&gt;O" compartment="H" hasOnlySubstanceUnits="false" boundaryCondition="false" constant="false" fbc:charge="0" fbc:chemicalFormula="H2O1">
        <notes>
          <body xmlns="http://www.w3.org/1999/xhtml">
            <p>ChEBIID:CHEBI%3A15377; CHEBI%3A15377</p>
          </body>
        </notes>
        <annotation xmlns:sbml="http://www.sbml.org/sbml/level3/version1/core">
          <rdf:RDF xmlns:rdf="http://www.w3.org/1999/02/22-rdf-syntax-ns#" xmlns:dcterms="http://purl.org/dc/terms/" xmlns:vCard="http://www.w3.org/2001/vcard-rdf/3.0#" xmlns:vCard4="http://www.w3.org/2006/vcard/ns#" xmlns:bqbiol="http://biomodels.net/biology-qualifiers/" xmlns:bqmodel="http://biomodels.net/model-qualifiers/">
            <rdf:Description rdf:about="#Leave_WATER__91__H__93__">
              <bqbiol:is>
                <rdf:Bag>
                  <rdf:li rdf:resource="http://identifiers.org/biocyc/META%3AWATER"/>
                  <rdf:li rdf:resource="http://identifiers.org/cas/7732-18-5"/>
                  <rdf:li rdf:resource="http://identifiers.org/kegg.compound/C00001"/>
                  <rdf:li rdf:resource="http://identifiers.org/kegg.compound/C00001"/>
                  <rdf:li rdf:resource="http://identifiers.org/metanetx.chemical/MNXM2"/>
                  <rdf:li rdf:resource="http://identifiers.org/pubchem.compound/962"/>
                  <rdf:li rdf:resource="http://identifiers.org/pubchem.compound/962"/>
                </rdf:Bag>
              </bqbiol:is>
              <bqbiol:hasProperty>
                <rdf:Bag>
                  <rdf:li rdf:resource="http://identifiers.org/sbo/SBO:0000247"/>
                </rdf:Bag>
              </bqbiol:hasProperty>
            </rdf:Description>
          </rdf:RDF>
        </annotation>
      </species>
      <species metaid="Leave_SULFATE__91__C__93__" sboTerm="SBO:0000247" id="Leave_SULFATE__91__C__93__" name="sulfate" compartment="C" hasOnlySubstanceUnits="false" boundaryCondition="false" constant="false" fbc:charge="-2" fbc:chemicalFormula="O4S1">
        <notes>
          <body xmlns="http://www.w3.org/1999/xhtml">
            <p>ChEBIID:CHEBI%3A16189</p>
          </body>
        </notes>
        <annotation xmlns:sbml="http://www.sbml.org/sbml/level3/version1/core">
          <rdf:RDF xmlns:rdf="http://www.w3.org/1999/02/22-rdf-syntax-ns#" xmlns:dcterms="http://purl.org/dc/terms/" xmlns:vCard="http://www.w3.org/2001/vcard-rdf/3.0#" xmlns:vCard4="http://www.w3.org/2006/vcard/ns#" xmlns:bqbiol="http://biomodels.net/biology-qualifiers/" xmlns:bqmodel="http://biomodels.net/model-qualifiers/">
            <rdf:Description rdf:about="#Leave_SULFATE__91__C__93__">
              <bqbiol:is>
                <rdf:Bag>
                  <rdf:li rdf:resource="http://identifiers.org/biocyc/META%3ASULFATE"/>
                  <rdf:li rdf:resource="http://identifiers.org/cas/14808-79-8"/>
                  <rdf:li rdf:resource="http://identifiers.org/kegg.compound/C00059"/>
                  <rdf:li rdf:resource="http://identifiers.org/metanetx.chemical/MNXM58"/>
                  <rdf:li rdf:resource="http://identifiers.org/pubchem.compound/1117"/>
                </rdf:Bag>
              </bqbiol:is>
              <bqbiol:hasProperty>
                <rdf:Bag>
                  <rdf:li rdf:resource="http://identifiers.org/sbo/SBO:0000247"/>
                </rdf:Bag>
              </bqbiol:hasProperty>
            </rdf:Description>
          </rdf:RDF>
        </annotation>
      </species>
      <species metaid="Leave_SUC__91__M__93__" sboTerm="SBO:0000247" id="Leave_SUC__91__M__93__" name="succinate" compartment="M" hasOnlySubstanceUnits="false" boundaryCondition="false" constant="false" fbc:charge="-2" fbc:chemicalFormula="C4H4O4">
        <notes>
          <body xmlns="http://www.w3.org/1999/xhtml">
            <p>ChEBIID:CHEBI%3A30031</p>
          </body>
        </notes>
        <annotation xmlns:sbml="http://www.sbml.org/sbml/level3/version1/core">
          <rdf:RDF xmlns:rdf="http://www.w3.org/1999/02/22-rdf-syntax-ns#" xmlns:dcterms="http://purl.org/dc/terms/" xmlns:vCard="http://www.w3.org/2001/vcard-rdf/3.0#" xmlns:vCard4="http://www.w3.org/2006/vcard/ns#" xmlns:bqbiol="http://biomodels.net/biology-qualifiers/" xmlns:bqmodel="http://biomodels.net/model-qualifiers/">
            <rdf:Description rdf:about="#Leave_SUC__91__M__93__">
              <bqbiol:is>
                <rdf:Bag>
                  <rdf:li rdf:resource="http://identifiers.org/biocyc/META%3ASUC"/>
                  <rdf:li rdf:resource="http://identifiers.org/cas/110-15-6"/>
                  <rdf:li rdf:resource="http://identifiers.org/knapsack/C00001205"/>
                  <rdf:li rdf:resource="http://identifiers.org/kegg.compound/C00042"/>
                  <rdf:li rdf:resource="http://identifiers.org/metanetx.chemical/MNXM25"/>
                  <rdf:li rdf:resource="http://identifiers.org/pubchem.compound/160419"/>
                </rdf:Bag>
              </bqbiol:is>
              <bqbiol:hasProperty>
                <rdf:Bag>
                  <rdf:li rdf:resource="http://identifiers.org/sbo/SBO:0000247"/>
                </rdf:Bag>
              </bqbiol:hasProperty>
            </rdf:Description>
          </rdf:RDF>
        </annotation>
      </species>
      <species metaid="Leave_SUC__91__C__93__" sboTerm="SBO:0000247" id="Leave_SUC__91__C__93__" name="succinate" compartment="C" hasOnlySubstanceUnits="false" boundaryCondition="false" constant="false" fbc:charge="-2" fbc:chemicalFormula="C4H4O4">
        <notes>
          <body xmlns="http://www.w3.org/1999/xhtml">
            <p>ChEBIID:CHEBI%3A30031</p>
          </body>
        </notes>
        <annotation xmlns:sbml="http://www.sbml.org/sbml/level3/version1/core">
          <rdf:RDF xmlns:rdf="http://www.w3.org/1999/02/22-rdf-syntax-ns#" xmlns:dcterms="http://purl.org/dc/terms/" xmlns:vCard="http://www.w3.org/2001/vcard-rdf/3.0#" xmlns:vCard4="http://www.w3.org/2006/vcard/ns#" xmlns:bqbiol="http://biomodels.net/biology-qualifiers/" xmlns:bqmodel="http://biomodels.net/model-qualifiers/">
            <rdf:Description rdf:about="#Leave_SUC__91__C__93__">
              <bqbiol:is>
                <rdf:Bag>
                  <rdf:li rdf:resource="http://identifiers.org/biocyc/META%3ASUC"/>
                  <rdf:li rdf:resource="http://identifiers.org/cas/110-15-6"/>
                  <rdf:li rdf:resource="http://identifiers.org/knapsack/C00001205"/>
                  <rdf:li rdf:resource="http://identifiers.org/kegg.compound/C00042"/>
                  <rdf:li rdf:resource="http://identifiers.org/metanetx.chemical/MNXM25"/>
                  <rdf:li rdf:resource="http://identifiers.org/pubchem.compound/160419"/>
                </rdf:Bag>
              </bqbiol:is>
              <bqbiol:hasProperty>
                <rdf:Bag>
                  <rdf:li rdf:resource="http://identifiers.org/sbo/SBO:0000247"/>
                </rdf:Bag>
              </bqbiol:hasProperty>
            </rdf:Description>
          </rdf:RDF>
        </annotation>
      </species>
      <species metaid="Leave_OXYGEN__45__MOLECULE__91__C__93__" sboTerm="SBO:0000247" id="Leave_OXYGEN__45__MOLECULE__91__C__93__" name="oxygen" compartment="C" hasOnlySubstanceUnits="false" boundaryCondition="false" constant="false" fbc:charge="0" fbc:chemicalFormula="O2">
        <notes>
          <body xmlns="http://www.w3.org/1999/xhtml">
            <p>ChEBIID:CHEBI%3A15379</p>
          </body>
        </notes>
        <annotation xmlns:sbml="http://www.sbml.org/sbml/level3/version1/core">
          <rdf:RDF xmlns:rdf="http://www.w3.org/1999/02/22-rdf-syntax-ns#" xmlns:dcterms="http://purl.org/dc/terms/" xmlns:vCard="http://www.w3.org/2001/vcard-rdf/3.0#" xmlns:vCard4="http://www.w3.org/2006/vcard/ns#" xmlns:bqbiol="http://biomodels.net/biology-qualifiers/" xmlns:bqmodel="http://biomodels.net/model-qualifiers/">
            <rdf:Description rdf:about="#Leave_OXYGEN__45__MOLECULE__91__C__93__">
              <bqbiol:is>
                <rdf:Bag>
                  <rdf:li rdf:resource="http://identifiers.org/biocyc/META%3AOXYGEN-MOLECULE"/>
                  <rdf:li rdf:resource="http://identifiers.org/cas/7782-44-7"/>
                  <rdf:li rdf:resource="http://identifiers.org/kegg.compound/C00007"/>
                  <rdf:li rdf:resource="http://identifiers.org/metanetx.chemical/MNXM4"/>
                  <rdf:li rdf:resource="http://identifiers.org/pubchem.compound/977"/>
                </rdf:Bag>
              </bqbiol:is>
              <bqbiol:hasProperty>
                <rdf:Bag>
                  <rdf:li rdf:resource="http://identifiers.org/sbo/SBO:0000247"/>
                </rdf:Bag>
              </bqbiol:hasProperty>
            </rdf:Description>
          </rdf:RDF>
        </annotation>
      </species>
      <species metaid="Leave_GLC__45__1__45__P__91__C__93__" sboTerm="SBO:0000247" id="Leave_GLC__45__1__45__P__91__C__93__" name="&amp;alpha;-D-glucose 1-phosphate" compartment="C" hasOnlySubstanceUnits="false" boundaryCondition="false" constant="false" fbc:charge="-2" fbc:chemicalFormula="C6H11O9P1">
        <notes>
          <body xmlns="http://www.w3.org/1999/xhtml">
            <p>ChEBIID:CHEBI%3A58601</p>
          </body>
        </notes>
        <annotation xmlns:sbml="http://www.sbml.org/sbml/level3/version1/core">
          <rdf:RDF xmlns:rdf="http://www.w3.org/1999/02/22-rdf-syntax-ns#" xmlns:dcterms="http://purl.org/dc/terms/" xmlns:vCard="http://www.w3.org/2001/vcard-rdf/3.0#" xmlns:vCard4="http://www.w3.org/2006/vcard/ns#" xmlns:bqbiol="http://biomodels.net/biology-qualifiers/" xmlns:bqmodel="http://biomodels.net/model-qualifiers/">
            <rdf:Description rdf:about="#Leave_GLC__45__1__45__P__91__C__93__">
              <bqbiol:is>
                <rdf:Bag>
                  <rdf:li rdf:resource="http://identifiers.org/biocyc/META%3AGLC-1-P"/>
                  <rdf:li rdf:resource="http://identifiers.org/cas/59-56-3"/>
                  <rdf:li rdf:resource="http://identifiers.org/kegg.compound/C00103"/>
                  <rdf:li rdf:resource="http://identifiers.org/metanetx.chemical/MNXM722711"/>
                  <rdf:li rdf:resource="http://identifiers.org/pubchem.compound/7091266"/>
                </rdf:Bag>
              </bqbiol:is>
              <bqbiol:hasProperty>
                <rdf:Bag>
                  <rdf:li rdf:resource="http://identifiers.org/sbo/SBO:0000247"/>
                </rdf:Bag>
              </bqbiol:hasProperty>
            </rdf:Description>
          </rdf:RDF>
        </annotation>
      </species>
      <species metaid="Leave_GLC__91__C__93__" sboTerm="SBO:0000247" id="Leave_GLC__91__C__93__" name="&amp;beta;-D-glucose" compartment="C" hasOnlySubstanceUnits="false" boundaryCondition="false" constant="false" fbc:charge="0" fbc:chemicalFormula="C6H12O6">
        <notes>
          <body xmlns="http://www.w3.org/1999/xhtml">
            <p>ChEBIID:CHEBI%3A15903</p>
          </body>
        </notes>
        <annotation xmlns:sbml="http://www.sbml.org/sbml/level3/version1/core">
          <rdf:RDF xmlns:rdf="http://www.w3.org/1999/02/22-rdf-syntax-ns#" xmlns:dcterms="http://purl.org/dc/terms/" xmlns:vCard="http://www.w3.org/2001/vcard-rdf/3.0#" xmlns:vCard4="http://www.w3.org/2006/vcard/ns#" xmlns:bqbiol="http://biomodels.net/biology-qualifiers/" xmlns:bqmodel="http://biomodels.net/model-qualifiers/">
            <rdf:Description rdf:about="#Leave_GLC__91__C__93__">
              <bqbiol:is>
                <rdf:Bag>
                  <rdf:li rdf:resource="http://identifiers.org/biocyc/META%3AGLC"/>
                  <rdf:li rdf:resource="http://identifiers.org/cas/50-99-7"/>
                  <rdf:li rdf:resource="http://identifiers.org/kegg.compound/C00221"/>
                  <rdf:li rdf:resource="http://identifiers.org/metanetx.chemical/MNXM105"/>
                  <rdf:li rdf:resource="http://identifiers.org/pubchem.compound/64689"/>
                </rdf:Bag>
              </bqbiol:is>
              <bqbiol:hasProperty>
                <rdf:Bag>
                  <rdf:li rdf:resource="http://identifiers.org/sbo/SBO:0000247"/>
                </rdf:Bag>
              </bqbiol:hasProperty>
            </rdf:Description>
          </rdf:RDF>
        </annotation>
      </species>
      <species metaid="Leave_CPD__45__602__91__H__93__" sboTerm="SBO:0000247" id="Leave_CPD__45__602__91__H__93__" name="5-amino-6-(5-phospho-D-ribosylamino)uracil" compartment="H" hasOnlySubstanceUnits="false" boundaryCondition="false" constant="false" fbc:charge="-2" fbc:chemicalFormula="C9H13N4O9P1">
        <notes>
          <body xmlns="http://www.w3.org/1999/xhtml">
            <p>ChEBIID:CHEBI%3A58453</p>
          </body>
        </notes>
        <annotation xmlns:sbml="http://www.sbml.org/sbml/level3/version1/core">
          <rdf:RDF xmlns:rdf="http://www.w3.org/1999/02/22-rdf-syntax-ns#" xmlns:dcterms="http://purl.org/dc/terms/" xmlns:vCard="http://www.w3.org/2001/vcard-rdf/3.0#" xmlns:vCard4="http://www.w3.org/2006/vcard/ns#" xmlns:bqbiol="http://biomodels.net/biology-qualifiers/" xmlns:bqmodel="http://biomodels.net/model-qualifiers/">
            <rdf:Description rdf:about="#Leave_CPD__45__602__91__H__93__">
              <bqbiol:is>
                <rdf:Bag>
                  <rdf:li rdf:resource="http://identifiers.org/biocyc/META%3ACPD-602"/>
                  <rdf:li rdf:resource="http://identifiers.org/kegg.compound/C01268"/>
                  <rdf:li rdf:resource="http://identifiers.org/metanetx.chemical/MNXM1532"/>
                  <rdf:li rdf:resource="http://identifiers.org/pubchem.compound/25245199"/>
                </rdf:Bag>
              </bqbiol:is>
              <bqbiol:hasProperty>
                <rdf:Bag>
                  <rdf:li rdf:resource="http://identifiers.org/sbo/SBO:0000247"/>
                </rdf:Bag>
              </bqbiol:hasProperty>
            </rdf:Description>
          </rdf:RDF>
        </annotation>
      </species>
      <species metaid="Leave_NADPH__91__H__93__" sboTerm="SBO:0000247" id="Leave_NADPH__91__H__93__" name="NADPH" compartment="H" hasOnlySubstanceUnits="false" boundaryCondition="false" constant="false" fbc:charge="-4" fbc:chemicalFormula="C21H26N7O17P3">
        <notes>
          <body xmlns="http://www.w3.org/1999/xhtml">
            <p>ChEBIID:CHEBI%3A57783</p>
          </body>
        </notes>
        <annotation xmlns:sbml="http://www.sbml.org/sbml/level3/version1/core">
          <rdf:RDF xmlns:rdf="http://www.w3.org/1999/02/22-rdf-syntax-ns#" xmlns:dcterms="http://purl.org/dc/terms/" xmlns:vCard="http://www.w3.org/2001/vcard-rdf/3.0#" xmlns:vCard4="http://www.w3.org/2006/vcard/ns#" xmlns:bqbiol="http://biomodels.net/biology-qualifiers/" xmlns:bqmodel="http://biomodels.net/model-qualifiers/">
            <rdf:Description rdf:about="#Leave_NADPH__91__H__93__">
              <bqbiol:is>
                <rdf:Bag>
                  <rdf:li rdf:resource="http://identifiers.org/biocyc/META%3ANADPH"/>
                  <rdf:li rdf:resource="http://identifiers.org/cas/2646-71-1"/>
                  <rdf:li rdf:resource="http://identifiers.org/kegg.compound/C00005"/>
                  <rdf:li rdf:resource="http://identifiers.org/metanetx.chemical/MNXM6"/>
                  <rdf:li rdf:resource="http://identifiers.org/pubchem.compound/15983949"/>
                </rdf:Bag>
              </bqbiol:is>
              <bqbiol:hasProperty>
                <rdf:Bag>
                  <rdf:li rdf:resource="http://identifiers.org/sbo/SBO:0000247"/>
                </rdf:Bag>
              </bqbiol:hasProperty>
            </rdf:Description>
          </rdf:RDF>
        </annotation>
      </species>
      <species metaid="Leave_NADP__91__H__93__" sboTerm="SBO:0000247" id="Leave_NADP__91__H__93__" name="NADP&lt;sup&gt;+&lt;/sup&gt;" compartment="H" hasOnlySubstanceUnits="false" boundaryCondition="false" constant="false" fbc:charge="-3" fbc:chemicalFormula="C21H25N7O17P3">
        <notes>
          <body xmlns="http://www.w3.org/1999/xhtml">
            <p>ChEBIID:CHEBI%3A58349</p>
          </body>
        </notes>
        <annotation xmlns:sbml="http://www.sbml.org/sbml/level3/version1/core">
          <rdf:RDF xmlns:rdf="http://www.w3.org/1999/02/22-rdf-syntax-ns#" xmlns:dcterms="http://purl.org/dc/terms/" xmlns:vCard="http://www.w3.org/2001/vcard-rdf/3.0#" xmlns:vCard4="http://www.w3.org/2006/vcard/ns#" xmlns:bqbiol="http://biomodels.net/biology-qualifiers/" xmlns:bqmodel="http://biomodels.net/model-qualifiers/">
            <rdf:Description rdf:about="#Leave_NADP__91__H__93__">
              <bqbiol:is>
                <rdf:Bag>
                  <rdf:li rdf:resource="http://identifiers.org/biocyc/META%3ANADP"/>
                  <rdf:li rdf:resource="http://identifiers.org/cas/53-59-8"/>
                  <rdf:li rdf:resource="http://identifiers.org/kegg.compound/C00006"/>
                  <rdf:li rdf:resource="http://identifiers.org/metanetx.chemical/MNXM5"/>
                  <rdf:li rdf:resource="http://identifiers.org/pubchem.compound/15938972"/>
                </rdf:Bag>
              </bqbiol:is>
              <bqbiol:hasProperty>
                <rdf:Bag>
                  <rdf:li rdf:resource="http://identifiers.org/sbo/SBO:0000247"/>
                </rdf:Bag>
              </bqbiol:hasProperty>
            </rdf:Description>
          </rdf:RDF>
        </annotation>
      </species>
      <species metaid="Leave_CPD__45__1086__91__H__93__" sboTerm="SBO:0000247" id="Leave_CPD__45__1086__91__H__93__" name="5-amino-6-(5-phospho-D-ribitylamino)uracil" compartment="H" hasOnlySubstanceUnits="false" boundaryCondition="false" constant="false" fbc:charge="-2" fbc:chemicalFormula="C9H15N4O9P1">
        <annotation xmlns:sbml="http://www.sbml.org/sbml/level3/version1/core">
          <rdf:RDF xmlns:rdf="http://www.w3.org/1999/02/22-rdf-syntax-ns#" xmlns:dcterms="http://purl.org/dc/terms/" xmlns:vCard="http://www.w3.org/2001/vcard-rdf/3.0#" xmlns:vCard4="http://www.w3.org/2006/vcard/ns#" xmlns:bqbiol="http://biomodels.net/biology-qualifiers/" xmlns:bqmodel="http://biomodels.net/model-qualifiers/">
            <rdf:Description rdf:about="#Leave_CPD__45__1086__91__H__93__">
              <bqbiol:is>
                <rdf:Bag>
                  <rdf:li rdf:resource="http://identifiers.org/biocyc/META%3ACPD-1086"/>
                  <rdf:li rdf:resource="http://identifiers.org/kegg.compound/C04454"/>
                  <rdf:li rdf:resource="http://identifiers.org/metanetx.chemical/MNXM1178"/>
                  <rdf:li rdf:resource="http://identifiers.org/pubchem.compound/25245125"/>
                </rdf:Bag>
              </bqbiol:is>
              <bqbiol:hasProperty>
                <rdf:Bag>
                  <rdf:li rdf:resource="http://identifiers.org/sbo/SBO:0000247"/>
                </rdf:Bag>
              </bqbiol:hasProperty>
            </rdf:Description>
          </rdf:RDF>
        </annotation>
      </species>
      <species metaid="Leave_NADPH__91__M__93__" sboTerm="SBO:0000247" id="Leave_NADPH__91__M__93__" name="NADPH" compartment="M" hasOnlySubstanceUnits="false" boundaryCondition="false" constant="false" fbc:charge="-4" fbc:chemicalFormula="C21H26N7O17P3">
        <notes>
          <body xmlns="http://www.w3.org/1999/xhtml">
            <p>ChEBIID:CHEBI%3A57783</p>
          </body>
        </notes>
        <annotation xmlns:sbml="http://www.sbml.org/sbml/level3/version1/core">
          <rdf:RDF xmlns:rdf="http://www.w3.org/1999/02/22-rdf-syntax-ns#" xmlns:dcterms="http://purl.org/dc/terms/" xmlns:vCard="http://www.w3.org/2001/vcard-rdf/3.0#" xmlns:vCard4="http://www.w3.org/2006/vcard/ns#" xmlns:bqbiol="http://biomodels.net/biology-qualifiers/" xmlns:bqmodel="http://biomodels.net/model-qualifiers/">
            <rdf:Description rdf:about="#Leave_NADPH__91__M__93__">
              <bqbiol:is>
                <rdf:Bag>
                  <rdf:li rdf:resource="http://identifiers.org/biocyc/META%3ANADPH"/>
                  <rdf:li rdf:resource="http://identifiers.org/cas/2646-71-1"/>
                  <rdf:li rdf:resource="http://identifiers.org/kegg.compound/C00005"/>
                  <rdf:li rdf:resource="http://identifiers.org/metanetx.chemical/MNXM6"/>
                  <rdf:li rdf:resource="http://identifiers.org/pubchem.compound/15983949"/>
                </rdf:Bag>
              </bqbiol:is>
              <bqbiol:hasProperty>
                <rdf:Bag>
                  <rdf:li rdf:resource="http://identifiers.org/sbo/SBO:0000247"/>
                </rdf:Bag>
              </bqbiol:hasProperty>
            </rdf:Description>
          </rdf:RDF>
        </annotation>
      </species>
      <species metaid="Leave_NADP__91__M__93__" sboTerm="SBO:0000247" id="Leave_NADP__91__M__93__" name="NADP&lt;sup&gt;+&lt;/sup&gt;" compartment="M" hasOnlySubstanceUnits="false" boundaryCondition="false" constant="false" fbc:charge="-3" fbc:chemicalFormula="C21H25N7O17P3">
        <notes>
          <body xmlns="http://www.w3.org/1999/xhtml">
            <p>ChEBIID:CHEBI%3A58349</p>
          </body>
        </notes>
        <annotation xmlns:sbml="http://www.sbml.org/sbml/level3/version1/core">
          <rdf:RDF xmlns:rdf="http://www.w3.org/1999/02/22-rdf-syntax-ns#" xmlns:dcterms="http://purl.org/dc/terms/" xmlns:vCard="http://www.w3.org/2001/vcard-rdf/3.0#" xmlns:vCard4="http://www.w3.org/2006/vcard/ns#" xmlns:bqbiol="http://biomodels.net/biology-qualifiers/" xmlns:bqmodel="http://biomodels.net/model-qualifiers/">
            <rdf:Description rdf:about="#Leave_NADP__91__M__93__">
              <bqbiol:is>
                <rdf:Bag>
                  <rdf:li rdf:resource="http://identifiers.org/biocyc/META%3ANADP"/>
                  <rdf:li rdf:resource="http://identifiers.org/cas/53-59-8"/>
                  <rdf:li rdf:resource="http://identifiers.org/kegg.compound/C00006"/>
                  <rdf:li rdf:resource="http://identifiers.org/metanetx.chemical/MNXM5"/>
                  <rdf:li rdf:resource="http://identifiers.org/pubchem.compound/15938972"/>
                </rdf:Bag>
              </bqbiol:is>
              <bqbiol:hasProperty>
                <rdf:Bag>
                  <rdf:li rdf:resource="http://identifiers.org/sbo/SBO:0000247"/>
                </rdf:Bag>
              </bqbiol:hasProperty>
            </rdf:Description>
          </rdf:RDF>
        </annotation>
      </species>
      <species metaid="Leave_Reduced__45__flavodoxins__91__C__93__" sboTerm="SBO:0000247" id="Leave_Reduced__45__flavodoxins__91__C__93__" name="Reduced-flavodoxins" compartment="C" hasOnlySubstanceUnits="false" boundaryCondition="false" constant="false" fbc:charge="0" fbc:chemicalFormula="H2">
        <annotation xmlns:sbml="http://www.sbml.org/sbml/level3/version1/core">
          <rdf:RDF xmlns:rdf="http://www.w3.org/1999/02/22-rdf-syntax-ns#" xmlns:dcterms="http://purl.org/dc/terms/" xmlns:vCard="http://www.w3.org/2001/vcard-rdf/3.0#" xmlns:vCard4="http://www.w3.org/2006/vcard/ns#" xmlns:bqbiol="http://biomodels.net/biology-qualifiers/" xmlns:bqmodel="http://biomodels.net/model-qualifiers/">
            <rdf:Description rdf:about="#Leave_Reduced__45__flavodoxins__91__C__93__">
              <bqbiol:is>
                <rdf:Bag>
                  <rdf:li rdf:resource="http://identifiers.org/biocyc/META%3AReduced-flavodoxins"/>
                  <rdf:li rdf:resource="http://identifiers.org/metanetx.chemical/MNXM3707"/>
                </rdf:Bag>
              </bqbiol:is>
              <bqbiol:hasProperty>
                <rdf:Bag>
                  <rdf:li rdf:resource="http://identifiers.org/sbo/SBO:0000247"/>
                </rdf:Bag>
              </bqbiol:hasProperty>
            </rdf:Description>
          </rdf:RDF>
        </annotation>
      </species>
      <species metaid="Leave_Oxidized__45__flavodoxins__91__C__93__" sboTerm="SBO:0000247" id="Leave_Oxidized__45__flavodoxins__91__C__93__" name="Oxidized-flavodoxins" compartment="C" hasOnlySubstanceUnits="false" boundaryCondition="false" constant="false" fbc:charge="0">
        <annotation xmlns:sbml="http://www.sbml.org/sbml/level3/version1/core">
          <rdf:RDF xmlns:rdf="http://www.w3.org/1999/02/22-rdf-syntax-ns#" xmlns:dcterms="http://purl.org/dc/terms/" xmlns:vCard="http://www.w3.org/2001/vcard-rdf/3.0#" xmlns:vCard4="http://www.w3.org/2006/vcard/ns#" xmlns:bqbiol="http://biomodels.net/biology-qualifiers/" xmlns:bqmodel="http://biomodels.net/model-qualifiers/">
            <rdf:Description rdf:about="#Leave_Oxidized__45__flavodoxins__91__C__93__">
              <bqbiol:is>
                <rdf:Bag>
                  <rdf:li rdf:resource="http://identifiers.org/biocyc/META%3AOxidized-flavodoxins"/>
                  <rdf:li rdf:resource="http://identifiers.org/metanetx.chemical/MNXM4076"/>
                </rdf:Bag>
              </bqbiol:is>
              <bqbiol:hasProperty>
                <rdf:Bag>
                  <rdf:li rdf:resource="http://identifiers.org/sbo/SBO:0000247"/>
                </rdf:Bag>
              </bqbiol:hasProperty>
            </rdf:Description>
          </rdf:RDF>
        </annotation>
      </species>
      <species metaid="Leave_NAD__91__C__93__" sboTerm="SBO:0000247" id="Leave_NAD__91__C__93__" name="NAD&lt;sup&gt;+&lt;/sup&gt;" compartment="C" hasOnlySubstanceUnits="false" boundaryCondition="false" constant="false" fbc:charge="-1" fbc:chemicalFormula="C21H26N7O14P2">
        <notes>
          <body xmlns="http://www.w3.org/1999/xhtml">
            <p>ChEBIID:CHEBI%3A57540</p>
          </body>
        </notes>
        <annotation xmlns:sbml="http://www.sbml.org/sbml/level3/version1/core">
          <rdf:RDF xmlns:rdf="http://www.w3.org/1999/02/22-rdf-syntax-ns#" xmlns:dcterms="http://purl.org/dc/terms/" xmlns:vCard="http://www.w3.org/2001/vcard-rdf/3.0#" xmlns:vCard4="http://www.w3.org/2006/vcard/ns#" xmlns:bqbiol="http://biomodels.net/biology-qualifiers/" xmlns:bqmodel="http://biomodels.net/model-qualifiers/">
            <rdf:Description rdf:about="#Leave_NAD__91__C__93__">
              <bqbiol:is>
                <rdf:Bag>
                  <rdf:li rdf:resource="http://identifiers.org/biocyc/META%3ANAD"/>
                  <rdf:li rdf:resource="http://identifiers.org/cas/53-84-9"/>
                  <rdf:li rdf:resource="http://identifiers.org/kegg.compound/C00003"/>
                  <rdf:li rdf:resource="http://identifiers.org/metanetx.chemical/MNXM8"/>
                  <rdf:li rdf:resource="http://identifiers.org/pubchem.compound/15938971"/>
                  <rdf:li rdf:resource="http://identifiers.org/pubchem.compound/15938971"/>
                </rdf:Bag>
              </bqbiol:is>
              <bqbiol:hasProperty>
                <rdf:Bag>
                  <rdf:li rdf:resource="http://identifiers.org/sbo/SBO:0000247"/>
                </rdf:Bag>
              </bqbiol:hasProperty>
            </rdf:Description>
          </rdf:RDF>
        </annotation>
      </species>
      <species metaid="Leave_NADH__91__C__93__" sboTerm="SBO:0000247" id="Leave_NADH__91__C__93__" name="NADH" compartment="C" hasOnlySubstanceUnits="false" boundaryCondition="false" constant="false" fbc:charge="-2" fbc:chemicalFormula="C21H27N7O14P2">
        <notes>
          <body xmlns="http://www.w3.org/1999/xhtml">
            <p>ChEBIID:CHEBI%3A16908</p>
          </body>
        </notes>
        <annotation xmlns:sbml="http://www.sbml.org/sbml/level3/version1/core">
          <rdf:RDF xmlns:rdf="http://www.w3.org/1999/02/22-rdf-syntax-ns#" xmlns:dcterms="http://purl.org/dc/terms/" xmlns:vCard="http://www.w3.org/2001/vcard-rdf/3.0#" xmlns:vCard4="http://www.w3.org/2006/vcard/ns#" xmlns:bqbiol="http://biomodels.net/biology-qualifiers/" xmlns:bqmodel="http://biomodels.net/model-qualifiers/">
            <rdf:Description rdf:about="#Leave_NADH__91__C__93__">
              <bqbiol:is>
                <rdf:Bag>
                  <rdf:li rdf:resource="http://identifiers.org/biocyc/META%3ANADH"/>
                  <rdf:li rdf:resource="http://identifiers.org/cas/58-68-4"/>
                  <rdf:li rdf:resource="http://identifiers.org/kegg.compound/C00004"/>
                  <rdf:li rdf:resource="http://identifiers.org/metanetx.chemical/MNXM10"/>
                  <rdf:li rdf:resource="http://identifiers.org/pubchem.compound/21604869"/>
                  <rdf:li rdf:resource="http://identifiers.org/pubchem.compound/4349538"/>
                  <rdf:li rdf:resource="http://identifiers.org/pubchem.compound/439153"/>
                  <rdf:li rdf:resource="http://identifiers.org/pubchem.compound/4349538"/>
                </rdf:Bag>
              </bqbiol:is>
              <bqbiol:hasProperty>
                <rdf:Bag>
                  <rdf:li rdf:resource="http://identifiers.org/sbo/SBO:0000247"/>
                </rdf:Bag>
              </bqbiol:hasProperty>
            </rdf:Description>
          </rdf:RDF>
        </annotation>
      </species>
      <species metaid="Leave_BENZOATE__91__C__93__" sboTerm="SBO:0000247" id="Leave_BENZOATE__91__C__93__" name="benzoate" compartment="C" hasOnlySubstanceUnits="false" boundaryCondition="false" constant="false" fbc:charge="-1" fbc:chemicalFormula="C7H5O2">
        <notes>
          <body xmlns="http://www.w3.org/1999/xhtml">
            <p>ChEBIID:CHEBI%3A16150</p>
          </body>
        </notes>
        <annotation xmlns:sbml="http://www.sbml.org/sbml/level3/version1/core">
          <rdf:RDF xmlns:rdf="http://www.w3.org/1999/02/22-rdf-syntax-ns#" xmlns:dcterms="http://purl.org/dc/terms/" xmlns:vCard="http://www.w3.org/2001/vcard-rdf/3.0#" xmlns:vCard4="http://www.w3.org/2006/vcard/ns#" xmlns:bqbiol="http://biomodels.net/biology-qualifiers/" xmlns:bqmodel="http://biomodels.net/model-qualifiers/">
            <rdf:Description rdf:about="#Leave_BENZOATE__91__C__93__">
              <bqbiol:is>
                <rdf:Bag>
                  <rdf:li rdf:resource="http://identifiers.org/biocyc/META%3ABENZOATE"/>
                  <rdf:li rdf:resource="http://identifiers.org/cas/65-85-0"/>
                  <rdf:li rdf:resource="http://identifiers.org/kegg.compound/C00180"/>
                  <rdf:li rdf:resource="http://identifiers.org/metanetx.chemical/MNXM217"/>
                  <rdf:li rdf:resource="http://identifiers.org/pubchem.compound/242"/>
                </rdf:Bag>
              </bqbiol:is>
              <bqbiol:hasProperty>
                <rdf:Bag>
                  <rdf:li rdf:resource="http://identifiers.org/sbo/SBO:0000247"/>
                </rdf:Bag>
              </bqbiol:hasProperty>
            </rdf:Description>
          </rdf:RDF>
        </annotation>
      </species>
      <species metaid="Leave_WATER__91__M__93__" sboTerm="SBO:0000247" id="Leave_WATER__91__M__93__" name="H&lt;SUB&gt;2&lt;/SUB&gt;O" compartment="M" hasOnlySubstanceUnits="false" boundaryCondition="false" constant="false" fbc:charge="0" fbc:chemicalFormula="H2O1">
        <notes>
          <body xmlns="http://www.w3.org/1999/xhtml">
            <p>ChEBIID:CHEBI%3A15377; CHEBI%3A15377</p>
          </body>
        </notes>
        <annotation xmlns:sbml="http://www.sbml.org/sbml/level3/version1/core">
          <rdf:RDF xmlns:rdf="http://www.w3.org/1999/02/22-rdf-syntax-ns#" xmlns:dcterms="http://purl.org/dc/terms/" xmlns:vCard="http://www.w3.org/2001/vcard-rdf/3.0#" xmlns:vCard4="http://www.w3.org/2006/vcard/ns#" xmlns:bqbiol="http://biomodels.net/biology-qualifiers/" xmlns:bqmodel="http://biomodels.net/model-qualifiers/">
            <rdf:Description rdf:about="#Leave_WATER__91__M__93__">
              <bqbiol:is>
                <rdf:Bag>
                  <rdf:li rdf:resource="http://identifiers.org/biocyc/META%3AWATER"/>
                  <rdf:li rdf:resource="http://identifiers.org/cas/7732-18-5"/>
                  <rdf:li rdf:resource="http://identifiers.org/kegg.compound/C00001"/>
                  <rdf:li rdf:resource="http://identifiers.org/kegg.compound/C00001"/>
                  <rdf:li rdf:resource="http://identifiers.org/metanetx.chemical/MNXM2"/>
                  <rdf:li rdf:resource="http://identifiers.org/pubchem.compound/962"/>
                  <rdf:li rdf:resource="http://identifiers.org/pubchem.compound/962"/>
                </rdf:Bag>
              </bqbiol:is>
              <bqbiol:hasProperty>
                <rdf:Bag>
                  <rdf:li rdf:resource="http://identifiers.org/sbo/SBO:0000247"/>
                </rdf:Bag>
              </bqbiol:hasProperty>
            </rdf:Description>
          </rdf:RDF>
        </annotation>
      </species>
      <species metaid="Leave_Pi__91__M__93__" sboTerm="SBO:0000247" id="Leave_Pi__91__M__93__" name="phosphate" compartment="M" hasOnlySubstanceUnits="false" boundaryCondition="false" constant="false" fbc:charge="-2" fbc:chemicalFormula="H1O4P1">
        <annotation xmlns:sbml="http://www.sbml.org/sbml/level3/version1/core">
          <rdf:RDF xmlns:rdf="http://www.w3.org/1999/02/22-rdf-syntax-ns#" xmlns:dcterms="http://purl.org/dc/terms/" xmlns:vCard="http://www.w3.org/2001/vcard-rdf/3.0#" xmlns:vCard4="http://www.w3.org/2006/vcard/ns#" xmlns:bqbiol="http://biomodels.net/biology-qualifiers/" xmlns:bqmodel="http://biomodels.net/model-qualifiers/">
            <rdf:Description rdf:about="#Leave_Pi__91__M__93__">
              <bqbiol:is>
                <rdf:Bag>
                  <rdf:li rdf:resource="http://identifiers.org/biocyc/META%3APi"/>
                  <rdf:li rdf:resource="http://identifiers.org/cas/14265-44-2"/>
                  <rdf:li rdf:resource="http://identifiers.org/knapsack/C00007408"/>
                  <rdf:li rdf:resource="http://identifiers.org/kegg.compound/C00009"/>
                  <rdf:li rdf:resource="http://identifiers.org/metanetx.chemical/MNXM9"/>
                </rdf:Bag>
              </bqbiol:is>
              <bqbiol:hasProperty>
                <rdf:Bag>
                  <rdf:li rdf:resource="http://identifiers.org/sbo/SBO:0000247"/>
                </rdf:Bag>
              </bqbiol:hasProperty>
            </rdf:Description>
          </rdf:RDF>
        </annotation>
      </species>
      <species metaid="Leave_FRUCTOSE__45__6P__91__C__93__" sboTerm="SBO:0000247" id="Leave_FRUCTOSE__45__6P__91__C__93__" name="D-fructose-6-phosphate" compartment="C" hasOnlySubstanceUnits="false" boundaryCondition="false" constant="false" fbc:charge="-2" fbc:chemicalFormula="C6H11O9P1">
        <notes>
          <body xmlns="http://www.w3.org/1999/xhtml">
            <p>ChEBIID:CHEBI%3A57634</p>
          </body>
        </notes>
        <annotation xmlns:sbml="http://www.sbml.org/sbml/level3/version1/core">
          <rdf:RDF xmlns:rdf="http://www.w3.org/1999/02/22-rdf-syntax-ns#" xmlns:dcterms="http://purl.org/dc/terms/" xmlns:vCard="http://www.w3.org/2001/vcard-rdf/3.0#" xmlns:vCard4="http://www.w3.org/2006/vcard/ns#" xmlns:bqbiol="http://biomodels.net/biology-qualifiers/" xmlns:bqmodel="http://biomodels.net/model-qualifiers/">
            <rdf:Description rdf:about="#Leave_FRUCTOSE__45__6P__91__C__93__">
              <bqbiol:is>
                <rdf:Bag>
                  <rdf:li rdf:resource="http://identifiers.org/biocyc/META%3AFRUCTOSE-6P"/>
                  <rdf:li rdf:resource="http://identifiers.org/cas/643-13-0"/>
                  <rdf:li rdf:resource="http://identifiers.org/knapsack/C00007305"/>
                  <rdf:li rdf:resource="http://identifiers.org/kegg.compound/C00085"/>
                  <rdf:li rdf:resource="http://identifiers.org/metanetx.chemical/MNXM89621"/>
                  <rdf:li rdf:resource="http://identifiers.org/pubchem.compound/21604863"/>
                </rdf:Bag>
              </bqbiol:is>
              <bqbiol:hasProperty>
                <rdf:Bag>
                  <rdf:li rdf:resource="http://identifiers.org/sbo/SBO:0000247"/>
                </rdf:Bag>
              </bqbiol:hasProperty>
            </rdf:Description>
          </rdf:RDF>
        </annotation>
      </species>
      <species metaid="Leave_10__45__FORMYL__45__THF__91__H__93__" sboTerm="SBO:0000247" id="Leave_10__45__FORMYL__45__THF__91__H__93__" name="10-formyl-tetrahydrofolate" compartment="H" hasOnlySubstanceUnits="false" boundaryCondition="false" constant="false" fbc:charge="-2" fbc:chemicalFormula="C20H21N7O7">
        <notes>
          <body xmlns="http://www.w3.org/1999/xhtml">
            <p>ChEBIID:CHEBI%3A57454</p>
          </body>
        </notes>
        <annotation xmlns:sbml="http://www.sbml.org/sbml/level3/version1/core">
          <rdf:RDF xmlns:rdf="http://www.w3.org/1999/02/22-rdf-syntax-ns#" xmlns:dcterms="http://purl.org/dc/terms/" xmlns:vCard="http://www.w3.org/2001/vcard-rdf/3.0#" xmlns:vCard4="http://www.w3.org/2006/vcard/ns#" xmlns:bqbiol="http://biomodels.net/biology-qualifiers/" xmlns:bqmodel="http://biomodels.net/model-qualifiers/">
            <rdf:Description rdf:about="#Leave_10__45__FORMYL__45__THF__91__H__93__">
              <bqbiol:is>
                <rdf:Bag>
                  <rdf:li rdf:resource="http://identifiers.org/biocyc/META%3A10-FORMYL-THF"/>
                  <rdf:li rdf:resource="http://identifiers.org/cas/2800-34-2"/>
                  <rdf:li rdf:resource="http://identifiers.org/kegg.compound/C00234"/>
                  <rdf:li rdf:resource="http://identifiers.org/metanetx.chemical/MNXM237"/>
                  <rdf:li rdf:resource="http://identifiers.org/pubchem.compound/46878370"/>
                </rdf:Bag>
              </bqbiol:is>
              <bqbiol:hasProperty>
                <rdf:Bag>
                  <rdf:li rdf:resource="http://identifiers.org/sbo/SBO:0000247"/>
                </rdf:Bag>
              </bqbiol:hasProperty>
            </rdf:Description>
          </rdf:RDF>
        </annotation>
      </species>
      <species metaid="Leave_10__45__FORMYL__45__THF__91__C__93__" sboTerm="SBO:0000247" id="Leave_10__45__FORMYL__45__THF__91__C__93__" name="10-formyl-tetrahydrofolate" compartment="C" hasOnlySubstanceUnits="false" boundaryCondition="false" constant="false" fbc:charge="-2" fbc:chemicalFormula="C20H21N7O7">
        <notes>
          <body xmlns="http://www.w3.org/1999/xhtml">
            <p>ChEBIID:CHEBI%3A57454</p>
          </body>
        </notes>
        <annotation xmlns:sbml="http://www.sbml.org/sbml/level3/version1/core">
          <rdf:RDF xmlns:rdf="http://www.w3.org/1999/02/22-rdf-syntax-ns#" xmlns:dcterms="http://purl.org/dc/terms/" xmlns:vCard="http://www.w3.org/2001/vcard-rdf/3.0#" xmlns:vCard4="http://www.w3.org/2006/vcard/ns#" xmlns:bqbiol="http://biomodels.net/biology-qualifiers/" xmlns:bqmodel="http://biomodels.net/model-qualifiers/">
            <rdf:Description rdf:about="#Leave_10__45__FORMYL__45__THF__91__C__93__">
              <bqbiol:is>
                <rdf:Bag>
                  <rdf:li rdf:resource="http://identifiers.org/biocyc/META%3A10-FORMYL-THF"/>
                  <rdf:li rdf:resource="http://identifiers.org/cas/2800-34-2"/>
                  <rdf:li rdf:resource="http://identifiers.org/kegg.compound/C00234"/>
                  <rdf:li rdf:resource="http://identifiers.org/metanetx.chemical/MNXM237"/>
                  <rdf:li rdf:resource="http://identifiers.org/pubchem.compound/46878370"/>
                </rdf:Bag>
              </bqbiol:is>
              <bqbiol:hasProperty>
                <rdf:Bag>
                  <rdf:li rdf:resource="http://identifiers.org/sbo/SBO:0000247"/>
                </rdf:Bag>
              </bqbiol:hasProperty>
            </rdf:Description>
          </rdf:RDF>
        </annotation>
      </species>
      <species metaid="Leave_UDP__45__GLUCOSE__91__C__93__" sboTerm="SBO:0000247" id="Leave_UDP__45__GLUCOSE__91__C__93__" name="UDP-GLUCOSE" compartment="C" hasOnlySubstanceUnits="false" boundaryCondition="false" constant="false" fbc:charge="-2" fbc:chemicalFormula="C15H22N2O17P2">
        <annotation xmlns:sbml="http://www.sbml.org/sbml/level3/version1/core">
          <rdf:RDF xmlns:rdf="http://www.w3.org/1999/02/22-rdf-syntax-ns#" xmlns:dcterms="http://purl.org/dc/terms/" xmlns:vCard="http://www.w3.org/2001/vcard-rdf/3.0#" xmlns:vCard4="http://www.w3.org/2006/vcard/ns#" xmlns:bqbiol="http://biomodels.net/biology-qualifiers/" xmlns:bqmodel="http://biomodels.net/model-qualifiers/">
            <rdf:Description rdf:about="#Leave_UDP__45__GLUCOSE__91__C__93__">
              <bqbiol:is>
                <rdf:Bag>
                  <rdf:li rdf:resource="http://identifiers.org/biocyc/META%3AUDP-GLUCOSE"/>
                </rdf:Bag>
              </bqbiol:is>
              <bqbiol:hasProperty>
                <rdf:Bag>
                  <rdf:li rdf:resource="http://identifiers.org/sbo/SBO:0000247"/>
                </rdf:Bag>
              </bqbiol:hasProperty>
            </rdf:Description>
          </rdf:RDF>
        </annotation>
      </species>
      <species metaid="Leave_UDP__91__C__93__" sboTerm="SBO:0000247" id="Leave_UDP__91__C__93__" name="UDP" compartment="C" hasOnlySubstanceUnits="false" boundaryCondition="false" constant="false" fbc:charge="-3" fbc:chemicalFormula="C9H11N2O12P2">
        <notes>
          <body xmlns="http://www.w3.org/1999/xhtml">
            <p>ChEBIID:CHEBI%3A58223</p>
          </body>
        </notes>
        <annotation xmlns:sbml="http://www.sbml.org/sbml/level3/version1/core">
          <rdf:RDF xmlns:rdf="http://www.w3.org/1999/02/22-rdf-syntax-ns#" xmlns:dcterms="http://purl.org/dc/terms/" xmlns:vCard="http://www.w3.org/2001/vcard-rdf/3.0#" xmlns:vCard4="http://www.w3.org/2006/vcard/ns#" xmlns:bqbiol="http://biomodels.net/biology-qualifiers/" xmlns:bqmodel="http://biomodels.net/model-qualifiers/">
            <rdf:Description rdf:about="#Leave_UDP__91__C__93__">
              <bqbiol:is>
                <rdf:Bag>
                  <rdf:li rdf:resource="http://identifiers.org/biocyc/META%3AUDP"/>
                  <rdf:li rdf:resource="http://identifiers.org/cas/58-98-0"/>
                  <rdf:li rdf:resource="http://identifiers.org/knapsack/C00007313"/>
                  <rdf:li rdf:resource="http://identifiers.org/kegg.compound/C00015"/>
                  <rdf:li rdf:resource="http://identifiers.org/metanetx.chemical/MNXM17"/>
                  <rdf:li rdf:resource="http://identifiers.org/pubchem.compound/20056717"/>
                </rdf:Bag>
              </bqbiol:is>
              <bqbiol:hasProperty>
                <rdf:Bag>
                  <rdf:li rdf:resource="http://identifiers.org/sbo/SBO:0000247"/>
                </rdf:Bag>
              </bqbiol:hasProperty>
            </rdf:Description>
          </rdf:RDF>
        </annotation>
      </species>
      <species metaid="Leave_CARBON__45__DIOXIDE__91__H__93__" sboTerm="SBO:0000247" id="Leave_CARBON__45__DIOXIDE__91__H__93__" name="CO&lt;SUB&gt;2&lt;/SUB&gt;" compartment="H" hasOnlySubstanceUnits="false" boundaryCondition="false" constant="false" fbc:charge="0" fbc:chemicalFormula="C1O2">
        <notes>
          <body xmlns="http://www.w3.org/1999/xhtml">
            <p>ChEBIID:CHEBI%3A16526; CHEBI%3A16526</p>
          </body>
        </notes>
        <annotation xmlns:sbml="http://www.sbml.org/sbml/level3/version1/core">
          <rdf:RDF xmlns:rdf="http://www.w3.org/1999/02/22-rdf-syntax-ns#" xmlns:dcterms="http://purl.org/dc/terms/" xmlns:vCard="http://www.w3.org/2001/vcard-rdf/3.0#" xmlns:vCard4="http://www.w3.org/2006/vcard/ns#" xmlns:bqbiol="http://biomodels.net/biology-qualifiers/" xmlns:bqmodel="http://biomodels.net/model-qualifiers/">
            <rdf:Description rdf:about="#Leave_CARBON__45__DIOXIDE__91__H__93__">
              <bqbiol:is>
                <rdf:Bag>
                  <rdf:li rdf:resource="http://identifiers.org/biocyc/META%3ACARBON-DIOXIDE"/>
                  <rdf:li rdf:resource="http://identifiers.org/cas/124-38-9"/>
                  <rdf:li rdf:resource="http://identifiers.org/kegg.compound/C00011"/>
                  <rdf:li rdf:resource="http://identifiers.org/kegg.compound/C00011"/>
                  <rdf:li rdf:resource="http://identifiers.org/metanetx.chemical/MNXM13"/>
                  <rdf:li rdf:resource="http://identifiers.org/pubchem.compound/280"/>
                  <rdf:li rdf:resource="http://identifiers.org/pubchem.compound/280"/>
                  <rdf:li rdf:resource="http://identifiers.org/pubchem.compound/280"/>
                </rdf:Bag>
              </bqbiol:is>
              <bqbiol:hasProperty>
                <rdf:Bag>
                  <rdf:li rdf:resource="http://identifiers.org/sbo/SBO:0000247"/>
                </rdf:Bag>
              </bqbiol:hasProperty>
            </rdf:Description>
          </rdf:RDF>
        </annotation>
      </species>
      <species metaid="Leave_D__45__RIBULOSE__45__15__45__P2__91__H__93__" sboTerm="SBO:0000247" id="Leave_D__45__RIBULOSE__45__15__45__P2__91__H__93__" name="D-ribulose-1,5-bisphosphate" compartment="H" hasOnlySubstanceUnits="false" boundaryCondition="false" constant="false" fbc:charge="-4" fbc:chemicalFormula="C5H8O11P2">
        <annotation xmlns:sbml="http://www.sbml.org/sbml/level3/version1/core">
          <rdf:RDF xmlns:rdf="http://www.w3.org/1999/02/22-rdf-syntax-ns#" xmlns:dcterms="http://purl.org/dc/terms/" xmlns:vCard="http://www.w3.org/2001/vcard-rdf/3.0#" xmlns:vCard4="http://www.w3.org/2006/vcard/ns#" xmlns:bqbiol="http://biomodels.net/biology-qualifiers/" xmlns:bqmodel="http://biomodels.net/model-qualifiers/">
            <rdf:Description rdf:about="#Leave_D__45__RIBULOSE__45__15__45__P2__91__H__93__">
              <bqbiol:is>
                <rdf:Bag>
                  <rdf:li rdf:resource="http://identifiers.org/biocyc/META%3AD-RIBULOSE-15-P2"/>
                  <rdf:li rdf:resource="http://identifiers.org/cas/14689-84-0"/>
                  <rdf:li rdf:resource="http://identifiers.org/kegg.compound/C01182"/>
                  <rdf:li rdf:resource="http://identifiers.org/metanetx.chemical/MNXM1276"/>
                  <rdf:li rdf:resource="http://identifiers.org/pubchem.compound/4337391"/>
                </rdf:Bag>
              </bqbiol:is>
              <bqbiol:hasProperty>
                <rdf:Bag>
                  <rdf:li rdf:resource="http://identifiers.org/sbo/SBO:0000247"/>
                </rdf:Bag>
              </bqbiol:hasProperty>
            </rdf:Description>
          </rdf:RDF>
        </annotation>
      </species>
      <species metaid="Leave_G3P__91__H__93__" sboTerm="SBO:0000247" id="Leave_G3P__91__H__93__" name="3-phospho-D-glycerate" compartment="H" hasOnlySubstanceUnits="false" boundaryCondition="false" constant="false" fbc:charge="-3" fbc:chemicalFormula="C3H4O7P1">
        <notes>
          <body xmlns="http://www.w3.org/1999/xhtml">
            <p>ChEBIID:CHEBI%3A58272</p>
          </body>
        </notes>
        <annotation xmlns:sbml="http://www.sbml.org/sbml/level3/version1/core">
          <rdf:RDF xmlns:rdf="http://www.w3.org/1999/02/22-rdf-syntax-ns#" xmlns:dcterms="http://purl.org/dc/terms/" xmlns:vCard="http://www.w3.org/2001/vcard-rdf/3.0#" xmlns:vCard4="http://www.w3.org/2006/vcard/ns#" xmlns:bqbiol="http://biomodels.net/biology-qualifiers/" xmlns:bqmodel="http://biomodels.net/model-qualifiers/">
            <rdf:Description rdf:about="#Leave_G3P__91__H__93__">
              <bqbiol:is>
                <rdf:Bag>
                  <rdf:li rdf:resource="http://identifiers.org/biocyc/META%3AG3P"/>
                  <rdf:li rdf:resource="http://identifiers.org/cas/820-11-1"/>
                  <rdf:li rdf:resource="http://identifiers.org/kegg.compound/C00197"/>
                  <rdf:li rdf:resource="http://identifiers.org/metanetx.chemical/MNXM126"/>
                  <rdf:li rdf:resource="http://identifiers.org/pubchem.compound/25245548"/>
                </rdf:Bag>
              </bqbiol:is>
              <bqbiol:hasProperty>
                <rdf:Bag>
                  <rdf:li rdf:resource="http://identifiers.org/sbo/SBO:0000247"/>
                </rdf:Bag>
              </bqbiol:hasProperty>
            </rdf:Description>
          </rdf:RDF>
        </annotation>
      </species>
      <species metaid="Leave_HISTIDINAL__91__H__93__" sboTerm="SBO:0000247" id="Leave_HISTIDINAL__91__H__93__" name="histidinal" compartment="H" hasOnlySubstanceUnits="false" boundaryCondition="false" constant="false" fbc:charge="1" fbc:chemicalFormula="C6H10N3O1">
        <annotation xmlns:sbml="http://www.sbml.org/sbml/level3/version1/core">
          <rdf:RDF xmlns:rdf="http://www.w3.org/1999/02/22-rdf-syntax-ns#" xmlns:dcterms="http://purl.org/dc/terms/" xmlns:vCard="http://www.w3.org/2001/vcard-rdf/3.0#" xmlns:vCard4="http://www.w3.org/2006/vcard/ns#" xmlns:bqbiol="http://biomodels.net/biology-qualifiers/" xmlns:bqmodel="http://biomodels.net/model-qualifiers/">
            <rdf:Description rdf:about="#Leave_HISTIDINAL__91__H__93__">
              <bqbiol:is>
                <rdf:Bag>
                  <rdf:li rdf:resource="http://identifiers.org/biocyc/META%3AHISTIDINAL"/>
                  <rdf:li rdf:resource="http://identifiers.org/kegg.compound/C01929"/>
                  <rdf:li rdf:resource="http://identifiers.org/metanetx.chemical/MNXM4010"/>
                  <rdf:li rdf:resource="http://identifiers.org/pubchem.compound/25244065"/>
                </rdf:Bag>
              </bqbiol:is>
              <bqbiol:hasProperty>
                <rdf:Bag>
                  <rdf:li rdf:resource="http://identifiers.org/sbo/SBO:0000247"/>
                </rdf:Bag>
              </bqbiol:hasProperty>
            </rdf:Description>
          </rdf:RDF>
        </annotation>
      </species>
      <species metaid="Leave_HIS__91__H__93__" sboTerm="SBO:0000247" id="Leave_HIS__91__H__93__" name="L-histidine" compartment="H" hasOnlySubstanceUnits="false" boundaryCondition="false" constant="false" fbc:charge="0" fbc:chemicalFormula="C6H9N3O2">
        <notes>
          <body xmlns="http://www.w3.org/1999/xhtml">
            <p>ChEBIID:CHEBI%3A57595</p>
          </body>
        </notes>
        <annotation xmlns:sbml="http://www.sbml.org/sbml/level3/version1/core">
          <rdf:RDF xmlns:rdf="http://www.w3.org/1999/02/22-rdf-syntax-ns#" xmlns:dcterms="http://purl.org/dc/terms/" xmlns:vCard="http://www.w3.org/2001/vcard-rdf/3.0#" xmlns:vCard4="http://www.w3.org/2006/vcard/ns#" xmlns:bqbiol="http://biomodels.net/biology-qualifiers/" xmlns:bqmodel="http://biomodels.net/model-qualifiers/">
            <rdf:Description rdf:about="#Leave_HIS__91__H__93__">
              <bqbiol:is>
                <rdf:Bag>
                  <rdf:li rdf:resource="http://identifiers.org/biocyc/META%3AHIS"/>
                  <rdf:li rdf:resource="http://identifiers.org/cas/71-00-1"/>
                  <rdf:li rdf:resource="http://identifiers.org/kegg.compound/C00135"/>
                  <rdf:li rdf:resource="http://identifiers.org/metanetx.chemical/MNXM134"/>
                  <rdf:li rdf:resource="http://identifiers.org/pubchem.compound/6971009"/>
                </rdf:Bag>
              </bqbiol:is>
              <bqbiol:hasProperty>
                <rdf:Bag>
                  <rdf:li rdf:resource="http://identifiers.org/sbo/SBO:0000247"/>
                </rdf:Bag>
              </bqbiol:hasProperty>
            </rdf:Description>
          </rdf:RDF>
        </annotation>
      </species>
      <species metaid="Leave_Oxidized__45__flavodoxins__91__H__93__" sboTerm="SBO:0000247" id="Leave_Oxidized__45__flavodoxins__91__H__93__" name="Oxidized-flavodoxins" compartment="H" hasOnlySubstanceUnits="false" boundaryCondition="false" constant="false" fbc:charge="0">
        <annotation xmlns:sbml="http://www.sbml.org/sbml/level3/version1/core">
          <rdf:RDF xmlns:rdf="http://www.w3.org/1999/02/22-rdf-syntax-ns#" xmlns:dcterms="http://purl.org/dc/terms/" xmlns:vCard="http://www.w3.org/2001/vcard-rdf/3.0#" xmlns:vCard4="http://www.w3.org/2006/vcard/ns#" xmlns:bqbiol="http://biomodels.net/biology-qualifiers/" xmlns:bqmodel="http://biomodels.net/model-qualifiers/">
            <rdf:Description rdf:about="#Leave_Oxidized__45__flavodoxins__91__H__93__">
              <bqbiol:is>
                <rdf:Bag>
                  <rdf:li rdf:resource="http://identifiers.org/biocyc/META%3AOxidized-flavodoxins"/>
                  <rdf:li rdf:resource="http://identifiers.org/metanetx.chemical/MNXM4076"/>
                </rdf:Bag>
              </bqbiol:is>
              <bqbiol:hasProperty>
                <rdf:Bag>
                  <rdf:li rdf:resource="http://identifiers.org/sbo/SBO:0000247"/>
                </rdf:Bag>
              </bqbiol:hasProperty>
            </rdf:Description>
          </rdf:RDF>
        </annotation>
      </species>
      <species metaid="Leave_CHOLINE__91__H__93__" sboTerm="SBO:0000247" id="Leave_CHOLINE__91__H__93__" name="choline" compartment="H" hasOnlySubstanceUnits="false" boundaryCondition="false" constant="false" fbc:charge="1" fbc:chemicalFormula="C5H14N1O1">
        <notes>
          <body xmlns="http://www.w3.org/1999/xhtml">
            <p>ChEBIID:CHEBI%3A15354</p>
          </body>
        </notes>
        <annotation xmlns:sbml="http://www.sbml.org/sbml/level3/version1/core">
          <rdf:RDF xmlns:rdf="http://www.w3.org/1999/02/22-rdf-syntax-ns#" xmlns:dcterms="http://purl.org/dc/terms/" xmlns:vCard="http://www.w3.org/2001/vcard-rdf/3.0#" xmlns:vCard4="http://www.w3.org/2006/vcard/ns#" xmlns:bqbiol="http://biomodels.net/biology-qualifiers/" xmlns:bqmodel="http://biomodels.net/model-qualifiers/">
            <rdf:Description rdf:about="#Leave_CHOLINE__91__H__93__">
              <bqbiol:is>
                <rdf:Bag>
                  <rdf:li rdf:resource="http://identifiers.org/biocyc/META%3ACHOLINE"/>
                  <rdf:li rdf:resource="http://identifiers.org/cas/62-49-7"/>
                  <rdf:li rdf:resource="http://identifiers.org/cas/ 123-41-1"/>
                  <rdf:li rdf:resource="http://identifiers.org/kegg.compound/C00114"/>
                  <rdf:li rdf:resource="http://identifiers.org/metanetx.chemical/MNXM90"/>
                  <rdf:li rdf:resource="http://identifiers.org/pubchem.compound/305"/>
                </rdf:Bag>
              </bqbiol:is>
              <bqbiol:hasProperty>
                <rdf:Bag>
                  <rdf:li rdf:resource="http://identifiers.org/sbo/SBO:0000247"/>
                </rdf:Bag>
              </bqbiol:hasProperty>
            </rdf:Description>
          </rdf:RDF>
        </annotation>
      </species>
      <species metaid="Leave_Reduced__45__flavodoxins__91__H__93__" sboTerm="SBO:0000247" id="Leave_Reduced__45__flavodoxins__91__H__93__" name="Reduced-flavodoxins" compartment="H" hasOnlySubstanceUnits="false" boundaryCondition="false" constant="false" fbc:charge="0" fbc:chemicalFormula="H2">
        <annotation xmlns:sbml="http://www.sbml.org/sbml/level3/version1/core">
          <rdf:RDF xmlns:rdf="http://www.w3.org/1999/02/22-rdf-syntax-ns#" xmlns:dcterms="http://purl.org/dc/terms/" xmlns:vCard="http://www.w3.org/2001/vcard-rdf/3.0#" xmlns:vCard4="http://www.w3.org/2006/vcard/ns#" xmlns:bqbiol="http://biomodels.net/biology-qualifiers/" xmlns:bqmodel="http://biomodels.net/model-qualifiers/">
            <rdf:Description rdf:about="#Leave_Reduced__45__flavodoxins__91__H__93__">
              <bqbiol:is>
                <rdf:Bag>
                  <rdf:li rdf:resource="http://identifiers.org/biocyc/META%3AReduced-flavodoxins"/>
                  <rdf:li rdf:resource="http://identifiers.org/metanetx.chemical/MNXM3707"/>
                </rdf:Bag>
              </bqbiol:is>
              <bqbiol:hasProperty>
                <rdf:Bag>
                  <rdf:li rdf:resource="http://identifiers.org/sbo/SBO:0000247"/>
                </rdf:Bag>
              </bqbiol:hasProperty>
            </rdf:Description>
          </rdf:RDF>
        </annotation>
      </species>
      <species metaid="Leave_BETAINE_ALDEHYDE__91__H__93__" sboTerm="SBO:0000247" id="Leave_BETAINE_ALDEHYDE__91__H__93__" name="betaine aldehyde" compartment="H" hasOnlySubstanceUnits="false" boundaryCondition="false" constant="false" fbc:charge="1" fbc:chemicalFormula="C5H12N1O1">
        <notes>
          <body xmlns="http://www.w3.org/1999/xhtml">
            <p>ChEBIID:CHEBI%3A15710</p>
          </body>
        </notes>
        <annotation xmlns:sbml="http://www.sbml.org/sbml/level3/version1/core">
          <rdf:RDF xmlns:rdf="http://www.w3.org/1999/02/22-rdf-syntax-ns#" xmlns:dcterms="http://purl.org/dc/terms/" xmlns:vCard="http://www.w3.org/2001/vcard-rdf/3.0#" xmlns:vCard4="http://www.w3.org/2006/vcard/ns#" xmlns:bqbiol="http://biomodels.net/biology-qualifiers/" xmlns:bqmodel="http://biomodels.net/model-qualifiers/">
            <rdf:Description rdf:about="#Leave_BETAINE_ALDEHYDE__91__H__93__">
              <bqbiol:is>
                <rdf:Bag>
                  <rdf:li rdf:resource="http://identifiers.org/biocyc/META%3ABETAINE_ALDEHYDE"/>
                  <rdf:li rdf:resource="http://identifiers.org/cas/7418-61-3"/>
                  <rdf:li rdf:resource="http://identifiers.org/kegg.compound/C00576"/>
                  <rdf:li rdf:resource="http://identifiers.org/metanetx.chemical/MNXM457"/>
                  <rdf:li rdf:resource="http://identifiers.org/pubchem.compound/249"/>
                </rdf:Bag>
              </bqbiol:is>
              <bqbiol:hasProperty>
                <rdf:Bag>
                  <rdf:li rdf:resource="http://identifiers.org/sbo/SBO:0000247"/>
                </rdf:Bag>
              </bqbiol:hasProperty>
            </rdf:Description>
          </rdf:RDF>
        </annotation>
      </species>
      <species metaid="Leave_AMMONIA__91__X__93__" sboTerm="SBO:0000247" id="Leave_AMMONIA__91__X__93__" name="ammonia" compartment="X" hasOnlySubstanceUnits="false" boundaryCondition="false" constant="false" fbc:charge="0" fbc:chemicalFormula="H3N1">
        <notes>
          <body xmlns="http://www.w3.org/1999/xhtml">
            <p>ChEBIID:CHEBI%3A32863</p>
          </body>
        </notes>
        <annotation xmlns:sbml="http://www.sbml.org/sbml/level3/version1/core">
          <rdf:RDF xmlns:rdf="http://www.w3.org/1999/02/22-rdf-syntax-ns#" xmlns:dcterms="http://purl.org/dc/terms/" xmlns:vCard="http://www.w3.org/2001/vcard-rdf/3.0#" xmlns:vCard4="http://www.w3.org/2006/vcard/ns#" xmlns:bqbiol="http://biomodels.net/biology-qualifiers/" xmlns:bqmodel="http://biomodels.net/model-qualifiers/">
            <rdf:Description rdf:about="#Leave_AMMONIA__91__X__93__">
              <bqbiol:is>
                <rdf:Bag>
                  <rdf:li rdf:resource="http://identifiers.org/biocyc/META%3AAMMONIA"/>
                  <rdf:li rdf:resource="http://identifiers.org/cas/7664-41-7"/>
                  <rdf:li rdf:resource="http://identifiers.org/knapsack/C00007267"/>
                  <rdf:li rdf:resource="http://identifiers.org/kegg.compound/C00014"/>
                  <rdf:li rdf:resource="http://identifiers.org/metanetx.chemical/MNXM15"/>
                  <rdf:li rdf:resource="http://identifiers.org/pubchem.compound/222"/>
                </rdf:Bag>
              </bqbiol:is>
              <bqbiol:hasProperty>
                <rdf:Bag>
                  <rdf:li rdf:resource="http://identifiers.org/sbo/SBO:0000247"/>
                </rdf:Bag>
              </bqbiol:hasProperty>
            </rdf:Description>
          </rdf:RDF>
        </annotation>
      </species>
      <species metaid="Leave_RIBOSE__45__5P__91__H__93__" sboTerm="SBO:0000247" id="Leave_RIBOSE__45__5P__91__H__93__" name="D-ribose-5-phosphate" compartment="H" hasOnlySubstanceUnits="false" boundaryCondition="false" constant="false" fbc:charge="-2" fbc:chemicalFormula="C5H9O8P1">
        <annotation xmlns:sbml="http://www.sbml.org/sbml/level3/version1/core">
          <rdf:RDF xmlns:rdf="http://www.w3.org/1999/02/22-rdf-syntax-ns#" xmlns:dcterms="http://purl.org/dc/terms/" xmlns:vCard="http://www.w3.org/2001/vcard-rdf/3.0#" xmlns:vCard4="http://www.w3.org/2006/vcard/ns#" xmlns:bqbiol="http://biomodels.net/biology-qualifiers/" xmlns:bqmodel="http://biomodels.net/model-qualifiers/">
            <rdf:Description rdf:about="#Leave_RIBOSE__45__5P__91__H__93__">
              <bqbiol:is>
                <rdf:Bag>
                  <rdf:li rdf:resource="http://identifiers.org/biocyc/META%3ARIBOSE-5P"/>
                  <rdf:li rdf:resource="http://identifiers.org/cas/4300-28-1"/>
                  <rdf:li rdf:resource="http://identifiers.org/kegg.compound/C00117"/>
                  <rdf:li rdf:resource="http://identifiers.org/metanetx.chemical/MNXM116"/>
                  <rdf:li rdf:resource="http://identifiers.org/pubchem.compound/24794349"/>
                </rdf:Bag>
              </bqbiol:is>
              <bqbiol:hasProperty>
                <rdf:Bag>
                  <rdf:li rdf:resource="http://identifiers.org/sbo/SBO:0000247"/>
                </rdf:Bag>
              </bqbiol:hasProperty>
            </rdf:Description>
          </rdf:RDF>
        </annotation>
      </species>
      <species metaid="Leave_PRPP__91__H__93__" sboTerm="SBO:0000247" id="Leave_PRPP__91__H__93__" name="5-phospho-&amp;alpha;-D-ribose 1-diphosphate" compartment="H" hasOnlySubstanceUnits="false" boundaryCondition="false" constant="false" fbc:charge="-5" fbc:chemicalFormula="C5H8O14P3">
        <notes>
          <body xmlns="http://www.w3.org/1999/xhtml">
            <p>ChEBIID:CHEBI%3A58017</p>
          </body>
        </notes>
        <annotation xmlns:sbml="http://www.sbml.org/sbml/level3/version1/core">
          <rdf:RDF xmlns:rdf="http://www.w3.org/1999/02/22-rdf-syntax-ns#" xmlns:dcterms="http://purl.org/dc/terms/" xmlns:vCard="http://www.w3.org/2001/vcard-rdf/3.0#" xmlns:vCard4="http://www.w3.org/2006/vcard/ns#" xmlns:bqbiol="http://biomodels.net/biology-qualifiers/" xmlns:bqmodel="http://biomodels.net/model-qualifiers/">
            <rdf:Description rdf:about="#Leave_PRPP__91__H__93__">
              <bqbiol:is>
                <rdf:Bag>
                  <rdf:li rdf:resource="http://identifiers.org/biocyc/META%3APRPP"/>
                  <rdf:li rdf:resource="http://identifiers.org/cas/13270-65-0"/>
                  <rdf:li rdf:resource="http://identifiers.org/kegg.compound/C00119"/>
                  <rdf:li rdf:resource="http://identifiers.org/metanetx.chemical/MNXM91"/>
                  <rdf:li rdf:resource="http://identifiers.org/pubchem.compound/20848918"/>
                </rdf:Bag>
              </bqbiol:is>
              <bqbiol:hasProperty>
                <rdf:Bag>
                  <rdf:li rdf:resource="http://identifiers.org/sbo/SBO:0000247"/>
                </rdf:Bag>
              </bqbiol:hasProperty>
            </rdf:Description>
          </rdf:RDF>
        </annotation>
      </species>
      <species metaid="Leave_AMP__91__H__93__" sboTerm="SBO:0000247" id="Leave_AMP__91__H__93__" name="AMP" compartment="H" hasOnlySubstanceUnits="false" boundaryCondition="false" constant="false" fbc:charge="-2" fbc:chemicalFormula="C10H12N5O7P1">
        <notes>
          <body xmlns="http://www.w3.org/1999/xhtml">
            <p>ChEBIID:CHEBI%3A456215</p>
          </body>
        </notes>
        <annotation xmlns:sbml="http://www.sbml.org/sbml/level3/version1/core">
          <rdf:RDF xmlns:rdf="http://www.w3.org/1999/02/22-rdf-syntax-ns#" xmlns:dcterms="http://purl.org/dc/terms/" xmlns:vCard="http://www.w3.org/2001/vcard-rdf/3.0#" xmlns:vCard4="http://www.w3.org/2006/vcard/ns#" xmlns:bqbiol="http://biomodels.net/biology-qualifiers/" xmlns:bqmodel="http://biomodels.net/model-qualifiers/">
            <rdf:Description rdf:about="#Leave_AMP__91__H__93__">
              <bqbiol:is>
                <rdf:Bag>
                  <rdf:li rdf:resource="http://identifiers.org/biocyc/META%3AAMP"/>
                  <rdf:li rdf:resource="http://identifiers.org/cas/61-19-8"/>
                  <rdf:li rdf:resource="http://identifiers.org/kegg.compound/C00020"/>
                  <rdf:li rdf:resource="http://identifiers.org/metanetx.chemical/MNXM14"/>
                  <rdf:li rdf:resource="http://identifiers.org/pubchem.compound/15938965"/>
                </rdf:Bag>
              </bqbiol:is>
              <bqbiol:hasProperty>
                <rdf:Bag>
                  <rdf:li rdf:resource="http://identifiers.org/sbo/SBO:0000247"/>
                </rdf:Bag>
              </bqbiol:hasProperty>
            </rdf:Description>
          </rdf:RDF>
        </annotation>
      </species>
      <species metaid="Leave_DCMP__91__C__93__" sboTerm="SBO:0000247" id="Leave_DCMP__91__C__93__" name="dCMP" compartment="C" hasOnlySubstanceUnits="false" boundaryCondition="false" constant="false" fbc:charge="-2" fbc:chemicalFormula="C9H12N3O7P1">
        <notes>
          <body xmlns="http://www.w3.org/1999/xhtml">
            <p>ChEBIID:CHEBI%3A57566</p>
          </body>
        </notes>
        <annotation xmlns:sbml="http://www.sbml.org/sbml/level3/version1/core">
          <rdf:RDF xmlns:rdf="http://www.w3.org/1999/02/22-rdf-syntax-ns#" xmlns:dcterms="http://purl.org/dc/terms/" xmlns:vCard="http://www.w3.org/2001/vcard-rdf/3.0#" xmlns:vCard4="http://www.w3.org/2006/vcard/ns#" xmlns:bqbiol="http://biomodels.net/biology-qualifiers/" xmlns:bqmodel="http://biomodels.net/model-qualifiers/">
            <rdf:Description rdf:about="#Leave_DCMP__91__C__93__">
              <bqbiol:is>
                <rdf:Bag>
                  <rdf:li rdf:resource="http://identifiers.org/biocyc/META%3ADCMP"/>
                  <rdf:li rdf:resource="http://identifiers.org/cas/1032-65-1"/>
                  <rdf:li rdf:resource="http://identifiers.org/kegg.compound/C00239"/>
                  <rdf:li rdf:resource="http://identifiers.org/metanetx.chemical/MNXM266"/>
                  <rdf:li rdf:resource="http://identifiers.org/pubchem.compound/7058169"/>
                </rdf:Bag>
              </bqbiol:is>
              <bqbiol:hasProperty>
                <rdf:Bag>
                  <rdf:li rdf:resource="http://identifiers.org/sbo/SBO:0000247"/>
                </rdf:Bag>
              </bqbiol:hasProperty>
            </rdf:Description>
          </rdf:RDF>
        </annotation>
      </species>
      <species metaid="Leave_DUMP__91__C__93__" sboTerm="SBO:0000247" id="Leave_DUMP__91__C__93__" name="dUMP" compartment="C" hasOnlySubstanceUnits="false" boundaryCondition="false" constant="false" fbc:charge="-2" fbc:chemicalFormula="C9H11N2O8P1">
        <notes>
          <body xmlns="http://www.w3.org/1999/xhtml">
            <p>ChEBIID:CHEBI%3A246422</p>
          </body>
        </notes>
        <annotation xmlns:sbml="http://www.sbml.org/sbml/level3/version1/core">
          <rdf:RDF xmlns:rdf="http://www.w3.org/1999/02/22-rdf-syntax-ns#" xmlns:dcterms="http://purl.org/dc/terms/" xmlns:vCard="http://www.w3.org/2001/vcard-rdf/3.0#" xmlns:vCard4="http://www.w3.org/2006/vcard/ns#" xmlns:bqbiol="http://biomodels.net/biology-qualifiers/" xmlns:bqmodel="http://biomodels.net/model-qualifiers/">
            <rdf:Description rdf:about="#Leave_DUMP__91__C__93__">
              <bqbiol:is>
                <rdf:Bag>
                  <rdf:li rdf:resource="http://identifiers.org/biocyc/META%3ADUMP"/>
                  <rdf:li rdf:resource="http://identifiers.org/cas/964-26-1"/>
                  <rdf:li rdf:resource="http://identifiers.org/kegg.compound/C00365"/>
                  <rdf:li rdf:resource="http://identifiers.org/metanetx.chemical/MNXM234"/>
                  <rdf:li rdf:resource="http://identifiers.org/pubchem.compound/18601100"/>
                </rdf:Bag>
              </bqbiol:is>
              <bqbiol:hasProperty>
                <rdf:Bag>
                  <rdf:li rdf:resource="http://identifiers.org/sbo/SBO:0000247"/>
                </rdf:Bag>
              </bqbiol:hasProperty>
            </rdf:Description>
          </rdf:RDF>
        </annotation>
      </species>
      <species metaid="Leave_Charged__45__TRP__45__tRNAs__91__C__93__" sboTerm="SBO:0000247" id="Leave_Charged__45__TRP__45__tRNAs__91__C__93__" name="Charged-TRP-tRNAs" compartment="C" hasOnlySubstanceUnits="false" boundaryCondition="false" constant="false" fbc:charge="1" fbc:chemicalFormula="C11H12N2O1R1">
        <annotation xmlns:sbml="http://www.sbml.org/sbml/level3/version1/core">
          <rdf:RDF xmlns:rdf="http://www.w3.org/1999/02/22-rdf-syntax-ns#" xmlns:dcterms="http://purl.org/dc/terms/" xmlns:vCard="http://www.w3.org/2001/vcard-rdf/3.0#" xmlns:vCard4="http://www.w3.org/2006/vcard/ns#" xmlns:bqbiol="http://biomodels.net/biology-qualifiers/" xmlns:bqmodel="http://biomodels.net/model-qualifiers/">
            <rdf:Description rdf:about="#Leave_Charged__45__TRP__45__tRNAs__91__C__93__">
              <bqbiol:is>
                <rdf:Bag>
                  <rdf:li rdf:resource="http://identifiers.org/biocyc/META%3ACharged-TRP-tRNAs"/>
                  <rdf:li rdf:resource="http://identifiers.org/metanetx.chemical/MNXM167418"/>
                </rdf:Bag>
              </bqbiol:is>
              <bqbiol:hasProperty>
                <rdf:Bag>
                  <rdf:li rdf:resource="http://identifiers.org/sbo/SBO:0000247"/>
                </rdf:Bag>
              </bqbiol:hasProperty>
            </rdf:Description>
          </rdf:RDF>
        </annotation>
      </species>
      <species metaid="Leave_TRP__45__tRNAs__91__C__93__" sboTerm="SBO:0000247" id="Leave_TRP__45__tRNAs__91__C__93__" name="TRP-tRNAs" compartment="C" hasOnlySubstanceUnits="false" boundaryCondition="false" constant="false" fbc:charge="0" fbc:chemicalFormula="H1R1">
        <annotation xmlns:sbml="http://www.sbml.org/sbml/level3/version1/core">
          <rdf:RDF xmlns:rdf="http://www.w3.org/1999/02/22-rdf-syntax-ns#" xmlns:dcterms="http://purl.org/dc/terms/" xmlns:vCard="http://www.w3.org/2001/vcard-rdf/3.0#" xmlns:vCard4="http://www.w3.org/2006/vcard/ns#" xmlns:bqbiol="http://biomodels.net/biology-qualifiers/" xmlns:bqmodel="http://biomodels.net/model-qualifiers/">
            <rdf:Description rdf:about="#Leave_TRP__45__tRNAs__91__C__93__">
              <bqbiol:is>
                <rdf:Bag>
                  <rdf:li rdf:resource="http://identifiers.org/biocyc/META%3ATRP-tRNAs"/>
                  <rdf:li rdf:resource="http://identifiers.org/metanetx.chemical/MNXM90755"/>
                </rdf:Bag>
              </bqbiol:is>
              <bqbiol:hasProperty>
                <rdf:Bag>
                  <rdf:li rdf:resource="http://identifiers.org/sbo/SBO:0000247"/>
                </rdf:Bag>
              </bqbiol:hasProperty>
            </rdf:Description>
          </rdf:RDF>
        </annotation>
      </species>
      <species metaid="Leave_PREPHENATE__91__H__93__" sboTerm="SBO:0000247" id="Leave_PREPHENATE__91__H__93__" name="prephenate" compartment="H" hasOnlySubstanceUnits="false" boundaryCondition="false" constant="false" fbc:charge="-2" fbc:chemicalFormula="C10H8O6">
        <notes>
          <body xmlns="http://www.w3.org/1999/xhtml">
            <p>ChEBIID:CHEBI%3A29934</p>
          </body>
        </notes>
        <annotation xmlns:sbml="http://www.sbml.org/sbml/level3/version1/core">
          <rdf:RDF xmlns:rdf="http://www.w3.org/1999/02/22-rdf-syntax-ns#" xmlns:dcterms="http://purl.org/dc/terms/" xmlns:vCard="http://www.w3.org/2001/vcard-rdf/3.0#" xmlns:vCard4="http://www.w3.org/2006/vcard/ns#" xmlns:bqbiol="http://biomodels.net/biology-qualifiers/" xmlns:bqmodel="http://biomodels.net/model-qualifiers/">
            <rdf:Description rdf:about="#Leave_PREPHENATE__91__H__93__">
              <bqbiol:is>
                <rdf:Bag>
                  <rdf:li rdf:resource="http://identifiers.org/biocyc/META%3APREPHENATE"/>
                  <rdf:li rdf:resource="http://identifiers.org/cas/126-49-8"/>
                  <rdf:li rdf:resource="http://identifiers.org/kegg.compound/C00254"/>
                  <rdf:li rdf:resource="http://identifiers.org/metanetx.chemical/MNXM503"/>
                  <rdf:li rdf:resource="http://identifiers.org/pubchem.compound/5460303"/>
                </rdf:Bag>
              </bqbiol:is>
              <bqbiol:hasProperty>
                <rdf:Bag>
                  <rdf:li rdf:resource="http://identifiers.org/sbo/SBO:0000247"/>
                </rdf:Bag>
              </bqbiol:hasProperty>
            </rdf:Description>
          </rdf:RDF>
        </annotation>
      </species>
      <species metaid="Leave_GLN__91__C__93__" sboTerm="SBO:0000247" id="Leave_GLN__91__C__93__" name="L-glutamine" compartment="C" hasOnlySubstanceUnits="false" boundaryCondition="false" constant="false" fbc:charge="0" fbc:chemicalFormula="C5H10N2O3">
        <notes>
          <body xmlns="http://www.w3.org/1999/xhtml">
            <p>ChEBIID:CHEBI%3A58359</p>
          </body>
        </notes>
        <annotation xmlns:sbml="http://www.sbml.org/sbml/level3/version1/core">
          <rdf:RDF xmlns:rdf="http://www.w3.org/1999/02/22-rdf-syntax-ns#" xmlns:dcterms="http://purl.org/dc/terms/" xmlns:vCard="http://www.w3.org/2001/vcard-rdf/3.0#" xmlns:vCard4="http://www.w3.org/2006/vcard/ns#" xmlns:bqbiol="http://biomodels.net/biology-qualifiers/" xmlns:bqmodel="http://biomodels.net/model-qualifiers/">
            <rdf:Description rdf:about="#Leave_GLN__91__C__93__">
              <bqbiol:is>
                <rdf:Bag>
                  <rdf:li rdf:resource="http://identifiers.org/biocyc/META%3AGLN"/>
                  <rdf:li rdf:resource="http://identifiers.org/cas/56-85-9"/>
                  <rdf:li rdf:resource="http://identifiers.org/kegg.compound/C00064"/>
                  <rdf:li rdf:resource="http://identifiers.org/metanetx.chemical/MNXM37"/>
                  <rdf:li rdf:resource="http://identifiers.org/pubchem.compound/6992086"/>
                </rdf:Bag>
              </bqbiol:is>
              <bqbiol:hasProperty>
                <rdf:Bag>
                  <rdf:li rdf:resource="http://identifiers.org/sbo/SBO:0000247"/>
                </rdf:Bag>
              </bqbiol:hasProperty>
            </rdf:Description>
          </rdf:RDF>
        </annotation>
      </species>
      <species metaid="Leave_PHOSPHORYL__45__CHOLINE__91__C__93__" sboTerm="SBO:0000247" id="Leave_PHOSPHORYL__45__CHOLINE__91__C__93__" name="phosphoryl-choline" compartment="C" hasOnlySubstanceUnits="false" boundaryCondition="false" constant="false" fbc:charge="-1" fbc:chemicalFormula="C5H13N1O4P1">
        <notes>
          <body xmlns="http://www.w3.org/1999/xhtml">
            <p>ChEBIID:CHEBI%3A295975</p>
          </body>
        </notes>
        <annotation xmlns:sbml="http://www.sbml.org/sbml/level3/version1/core">
          <rdf:RDF xmlns:rdf="http://www.w3.org/1999/02/22-rdf-syntax-ns#" xmlns:dcterms="http://purl.org/dc/terms/" xmlns:vCard="http://www.w3.org/2001/vcard-rdf/3.0#" xmlns:vCard4="http://www.w3.org/2006/vcard/ns#" xmlns:bqbiol="http://biomodels.net/biology-qualifiers/" xmlns:bqmodel="http://biomodels.net/model-qualifiers/">
            <rdf:Description rdf:about="#Leave_PHOSPHORYL__45__CHOLINE__91__C__93__">
              <bqbiol:is>
                <rdf:Bag>
                  <rdf:li rdf:resource="http://identifiers.org/biocyc/META%3APHOSPHORYL-CHOLINE"/>
                  <rdf:li rdf:resource="http://identifiers.org/cas/107-73-3"/>
                  <rdf:li rdf:resource="http://identifiers.org/kegg.compound/C00588"/>
                  <rdf:li rdf:resource="http://identifiers.org/metanetx.chemical/MNXM229"/>
                  <rdf:li rdf:resource="http://identifiers.org/pubchem.compound/3330960"/>
                </rdf:Bag>
              </bqbiol:is>
              <bqbiol:hasProperty>
                <rdf:Bag>
                  <rdf:li rdf:resource="http://identifiers.org/sbo/SBO:0000247"/>
                </rdf:Bag>
              </bqbiol:hasProperty>
            </rdf:Description>
          </rdf:RDF>
        </annotation>
      </species>
      <species metaid="Leave_CHOLINE__91__C__93__" sboTerm="SBO:0000247" id="Leave_CHOLINE__91__C__93__" name="choline" compartment="C" hasOnlySubstanceUnits="false" boundaryCondition="false" constant="false" fbc:charge="1" fbc:chemicalFormula="C5H14N1O1">
        <notes>
          <body xmlns="http://www.w3.org/1999/xhtml">
            <p>ChEBIID:CHEBI%3A15354</p>
          </body>
        </notes>
        <annotation xmlns:sbml="http://www.sbml.org/sbml/level3/version1/core">
          <rdf:RDF xmlns:rdf="http://www.w3.org/1999/02/22-rdf-syntax-ns#" xmlns:dcterms="http://purl.org/dc/terms/" xmlns:vCard="http://www.w3.org/2001/vcard-rdf/3.0#" xmlns:vCard4="http://www.w3.org/2006/vcard/ns#" xmlns:bqbiol="http://biomodels.net/biology-qualifiers/" xmlns:bqmodel="http://biomodels.net/model-qualifiers/">
            <rdf:Description rdf:about="#Leave_CHOLINE__91__C__93__">
              <bqbiol:is>
                <rdf:Bag>
                  <rdf:li rdf:resource="http://identifiers.org/biocyc/META%3ACHOLINE"/>
                  <rdf:li rdf:resource="http://identifiers.org/cas/62-49-7"/>
                  <rdf:li rdf:resource="http://identifiers.org/cas/ 123-41-1"/>
                  <rdf:li rdf:resource="http://identifiers.org/kegg.compound/C00114"/>
                  <rdf:li rdf:resource="http://identifiers.org/metanetx.chemical/MNXM90"/>
                  <rdf:li rdf:resource="http://identifiers.org/pubchem.compound/305"/>
                </rdf:Bag>
              </bqbiol:is>
              <bqbiol:hasProperty>
                <rdf:Bag>
                  <rdf:li rdf:resource="http://identifiers.org/sbo/SBO:0000247"/>
                </rdf:Bag>
              </bqbiol:hasProperty>
            </rdf:Description>
          </rdf:RDF>
        </annotation>
      </species>
      <species metaid="Leave_ETOH__91__C__93__" sboTerm="SBO:0000247" id="Leave_ETOH__91__C__93__" name="ethanol" compartment="C" hasOnlySubstanceUnits="false" boundaryCondition="false" constant="false" fbc:charge="0" fbc:chemicalFormula="C2H6O1">
        <notes>
          <body xmlns="http://www.w3.org/1999/xhtml">
            <p>ChEBIID:CHEBI%3A16236</p>
          </body>
        </notes>
        <annotation xmlns:sbml="http://www.sbml.org/sbml/level3/version1/core">
          <rdf:RDF xmlns:rdf="http://www.w3.org/1999/02/22-rdf-syntax-ns#" xmlns:dcterms="http://purl.org/dc/terms/" xmlns:vCard="http://www.w3.org/2001/vcard-rdf/3.0#" xmlns:vCard4="http://www.w3.org/2006/vcard/ns#" xmlns:bqbiol="http://biomodels.net/biology-qualifiers/" xmlns:bqmodel="http://biomodels.net/model-qualifiers/">
            <rdf:Description rdf:about="#Leave_ETOH__91__C__93__">
              <bqbiol:is>
                <rdf:Bag>
                  <rdf:li rdf:resource="http://identifiers.org/biocyc/META%3AETOH"/>
                  <rdf:li rdf:resource="http://identifiers.org/cas/64-17-5"/>
                  <rdf:li rdf:resource="http://identifiers.org/kegg.compound/C00469"/>
                  <rdf:li rdf:resource="http://identifiers.org/metanetx.chemical/MNXM303"/>
                  <rdf:li rdf:resource="http://identifiers.org/pubchem.compound/702"/>
                </rdf:Bag>
              </bqbiol:is>
              <bqbiol:hasProperty>
                <rdf:Bag>
                  <rdf:li rdf:resource="http://identifiers.org/sbo/SBO:0000247"/>
                </rdf:Bag>
              </bqbiol:hasProperty>
            </rdf:Description>
          </rdf:RDF>
        </annotation>
      </species>
      <species metaid="Leave_ACETALD__91__C__93__" sboTerm="SBO:0000247" id="Leave_ACETALD__91__C__93__" name="acetaldehyde" compartment="C" hasOnlySubstanceUnits="false" boundaryCondition="false" constant="false" fbc:charge="0" fbc:chemicalFormula="C2H4O1">
        <notes>
          <body xmlns="http://www.w3.org/1999/xhtml">
            <p>ChEBIID:CHEBI%3A15343</p>
          </body>
        </notes>
        <annotation xmlns:sbml="http://www.sbml.org/sbml/level3/version1/core">
          <rdf:RDF xmlns:rdf="http://www.w3.org/1999/02/22-rdf-syntax-ns#" xmlns:dcterms="http://purl.org/dc/terms/" xmlns:vCard="http://www.w3.org/2001/vcard-rdf/3.0#" xmlns:vCard4="http://www.w3.org/2006/vcard/ns#" xmlns:bqbiol="http://biomodels.net/biology-qualifiers/" xmlns:bqmodel="http://biomodels.net/model-qualifiers/">
            <rdf:Description rdf:about="#Leave_ACETALD__91__C__93__">
              <bqbiol:is>
                <rdf:Bag>
                  <rdf:li rdf:resource="http://identifiers.org/biocyc/META%3AACETALD"/>
                  <rdf:li rdf:resource="http://identifiers.org/cas/75-07-0"/>
                  <rdf:li rdf:resource="http://identifiers.org/umbbd.compound/c0160"/>
                  <rdf:li rdf:resource="http://identifiers.org/kegg.compound/C00084"/>
                  <rdf:li rdf:resource="http://identifiers.org/metanetx.chemical/MNXM75"/>
                  <rdf:li rdf:resource="http://identifiers.org/pubchem.compound/177"/>
                </rdf:Bag>
              </bqbiol:is>
              <bqbiol:hasProperty>
                <rdf:Bag>
                  <rdf:li rdf:resource="http://identifiers.org/sbo/SBO:0000247"/>
                </rdf:Bag>
              </bqbiol:hasProperty>
            </rdf:Description>
          </rdf:RDF>
        </annotation>
      </species>
      <species metaid="Leave_FMN__91__C__93__" sboTerm="SBO:0000247" id="Leave_FMN__91__C__93__" name="FMN" compartment="C" hasOnlySubstanceUnits="false" boundaryCondition="false" constant="false" fbc:charge="-3" fbc:chemicalFormula="C17H18N4O9P1">
        <notes>
          <body xmlns="http://www.w3.org/1999/xhtml">
            <p>ChEBIID:CHEBI%3A58210</p>
          </body>
        </notes>
        <annotation xmlns:sbml="http://www.sbml.org/sbml/level3/version1/core">
          <rdf:RDF xmlns:rdf="http://www.w3.org/1999/02/22-rdf-syntax-ns#" xmlns:dcterms="http://purl.org/dc/terms/" xmlns:vCard="http://www.w3.org/2001/vcard-rdf/3.0#" xmlns:vCard4="http://www.w3.org/2006/vcard/ns#" xmlns:bqbiol="http://biomodels.net/biology-qualifiers/" xmlns:bqmodel="http://biomodels.net/model-qualifiers/">
            <rdf:Description rdf:about="#Leave_FMN__91__C__93__">
              <bqbiol:is>
                <rdf:Bag>
                  <rdf:li rdf:resource="http://identifiers.org/biocyc/META%3AFMN"/>
                  <rdf:li rdf:resource="http://identifiers.org/cas/146-17-8"/>
                  <rdf:li rdf:resource="http://identifiers.org/kegg.compound/C00061"/>
                  <rdf:li rdf:resource="http://identifiers.org/metanetx.chemical/MNXM119"/>
                  <rdf:li rdf:resource="http://identifiers.org/pubchem.compound/44229199"/>
                </rdf:Bag>
              </bqbiol:is>
              <bqbiol:hasProperty>
                <rdf:Bag>
                  <rdf:li rdf:resource="http://identifiers.org/sbo/SBO:0000247"/>
                </rdf:Bag>
              </bqbiol:hasProperty>
            </rdf:Description>
          </rdf:RDF>
        </annotation>
      </species>
      <species metaid="Leave_5__45__AMINO__45__LEVULINATE__91__H__93__" sboTerm="SBO:0000247" id="Leave_5__45__AMINO__45__LEVULINATE__91__H__93__" name="5-amino-levulinate" compartment="H" hasOnlySubstanceUnits="false" boundaryCondition="false" constant="false" fbc:charge="0" fbc:chemicalFormula="C5H9N1O3">
        <notes>
          <body xmlns="http://www.w3.org/1999/xhtml">
            <p>ChEBIID:CHEBI%3A356416</p>
          </body>
        </notes>
        <annotation xmlns:sbml="http://www.sbml.org/sbml/level3/version1/core">
          <rdf:RDF xmlns:rdf="http://www.w3.org/1999/02/22-rdf-syntax-ns#" xmlns:dcterms="http://purl.org/dc/terms/" xmlns:vCard="http://www.w3.org/2001/vcard-rdf/3.0#" xmlns:vCard4="http://www.w3.org/2006/vcard/ns#" xmlns:bqbiol="http://biomodels.net/biology-qualifiers/" xmlns:bqmodel="http://biomodels.net/model-qualifiers/">
            <rdf:Description rdf:about="#Leave_5__45__AMINO__45__LEVULINATE__91__H__93__">
              <bqbiol:is>
                <rdf:Bag>
                  <rdf:li rdf:resource="http://identifiers.org/biocyc/META%3A5-AMINO-LEVULINATE"/>
                  <rdf:li rdf:resource="http://identifiers.org/cas/106-60-5"/>
                  <rdf:li rdf:resource="http://identifiers.org/kegg.compound/C00430"/>
                  <rdf:li rdf:resource="http://identifiers.org/metanetx.chemical/MNXM405"/>
                  <rdf:li rdf:resource="http://identifiers.org/pubchem.compound/7048523"/>
                </rdf:Bag>
              </bqbiol:is>
              <bqbiol:hasProperty>
                <rdf:Bag>
                  <rdf:li rdf:resource="http://identifiers.org/sbo/SBO:0000247"/>
                </rdf:Bag>
              </bqbiol:hasProperty>
            </rdf:Description>
          </rdf:RDF>
        </annotation>
      </species>
      <species metaid="Leave_PORPHOBILINOGEN__91__H__93__" sboTerm="SBO:0000247" id="Leave_PORPHOBILINOGEN__91__H__93__" name="porphobilinogen" compartment="H" hasOnlySubstanceUnits="false" boundaryCondition="false" constant="false" fbc:charge="-1" fbc:chemicalFormula="C10H13N2O4">
        <notes>
          <body xmlns="http://www.w3.org/1999/xhtml">
            <p>ChEBIID:CHEBI%3A58126</p>
          </body>
        </notes>
        <annotation xmlns:sbml="http://www.sbml.org/sbml/level3/version1/core">
          <rdf:RDF xmlns:rdf="http://www.w3.org/1999/02/22-rdf-syntax-ns#" xmlns:dcterms="http://purl.org/dc/terms/" xmlns:vCard="http://www.w3.org/2001/vcard-rdf/3.0#" xmlns:vCard4="http://www.w3.org/2006/vcard/ns#" xmlns:bqbiol="http://biomodels.net/biology-qualifiers/" xmlns:bqmodel="http://biomodels.net/model-qualifiers/">
            <rdf:Description rdf:about="#Leave_PORPHOBILINOGEN__91__H__93__">
              <bqbiol:is>
                <rdf:Bag>
                  <rdf:li rdf:resource="http://identifiers.org/biocyc/META%3APORPHOBILINOGEN"/>
                  <rdf:li rdf:resource="http://identifiers.org/cas/487-90-1"/>
                  <rdf:li rdf:resource="http://identifiers.org/kegg.compound/C00931"/>
                  <rdf:li rdf:resource="http://identifiers.org/metanetx.chemical/MNXM554"/>
                  <rdf:li rdf:resource="http://identifiers.org/pubchem.compound/6921588"/>
                </rdf:Bag>
              </bqbiol:is>
              <bqbiol:hasProperty>
                <rdf:Bag>
                  <rdf:li rdf:resource="http://identifiers.org/sbo/SBO:0000247"/>
                </rdf:Bag>
              </bqbiol:hasProperty>
            </rdf:Description>
          </rdf:RDF>
        </annotation>
      </species>
      <species metaid="Leave_UREA__91__M__93__" sboTerm="SBO:0000247" id="Leave_UREA__91__M__93__" name="urea" compartment="M" hasOnlySubstanceUnits="false" boundaryCondition="false" constant="false" fbc:charge="0" fbc:chemicalFormula="C1H4N2O1">
        <notes>
          <body xmlns="http://www.w3.org/1999/xhtml">
            <p>ChEBIID:CHEBI%3A16199</p>
          </body>
        </notes>
        <annotation xmlns:sbml="http://www.sbml.org/sbml/level3/version1/core">
          <rdf:RDF xmlns:rdf="http://www.w3.org/1999/02/22-rdf-syntax-ns#" xmlns:dcterms="http://purl.org/dc/terms/" xmlns:vCard="http://www.w3.org/2001/vcard-rdf/3.0#" xmlns:vCard4="http://www.w3.org/2006/vcard/ns#" xmlns:bqbiol="http://biomodels.net/biology-qualifiers/" xmlns:bqmodel="http://biomodels.net/model-qualifiers/">
            <rdf:Description rdf:about="#Leave_UREA__91__M__93__">
              <bqbiol:is>
                <rdf:Bag>
                  <rdf:li rdf:resource="http://identifiers.org/biocyc/META%3AUREA"/>
                  <rdf:li rdf:resource="http://identifiers.org/cas/57-13-6"/>
                  <rdf:li rdf:resource="http://identifiers.org/kegg.compound/C00086"/>
                  <rdf:li rdf:resource="http://identifiers.org/pubchem.compound/1176"/>
                </rdf:Bag>
              </bqbiol:is>
              <bqbiol:hasProperty>
                <rdf:Bag>
                  <rdf:li rdf:resource="http://identifiers.org/sbo/SBO:0000247"/>
                </rdf:Bag>
              </bqbiol:hasProperty>
            </rdf:Description>
          </rdf:RDF>
        </annotation>
      </species>
      <species metaid="Leave_GLT__91__C__93__" sboTerm="SBO:0000247" id="Leave_GLT__91__C__93__" name="L-glutamate" compartment="C" hasOnlySubstanceUnits="false" boundaryCondition="false" constant="false" fbc:charge="-1" fbc:chemicalFormula="C5H8N1O4">
        <notes>
          <body xmlns="http://www.w3.org/1999/xhtml">
            <p>ChEBIID:CHEBI%3A29985</p>
          </body>
        </notes>
        <annotation xmlns:sbml="http://www.sbml.org/sbml/level3/version1/core">
          <rdf:RDF xmlns:rdf="http://www.w3.org/1999/02/22-rdf-syntax-ns#" xmlns:dcterms="http://purl.org/dc/terms/" xmlns:vCard="http://www.w3.org/2001/vcard-rdf/3.0#" xmlns:vCard4="http://www.w3.org/2006/vcard/ns#" xmlns:bqbiol="http://biomodels.net/biology-qualifiers/" xmlns:bqmodel="http://biomodels.net/model-qualifiers/">
            <rdf:Description rdf:about="#Leave_GLT__91__C__93__">
              <bqbiol:is>
                <rdf:Bag>
                  <rdf:li rdf:resource="http://identifiers.org/biocyc/META%3AGLT"/>
                  <rdf:li rdf:resource="http://identifiers.org/cas/56-86-0"/>
                  <rdf:li rdf:resource="http://identifiers.org/knapsack/C00001358"/>
                  <rdf:li rdf:resource="http://identifiers.org/kegg.compound/C00025"/>
                  <rdf:li rdf:resource="http://identifiers.org/metanetx.chemical/MNXM89557"/>
                  <rdf:li rdf:resource="http://identifiers.org/pubchem.compound/5460299"/>
                </rdf:Bag>
              </bqbiol:is>
              <bqbiol:hasProperty>
                <rdf:Bag>
                  <rdf:li rdf:resource="http://identifiers.org/sbo/SBO:0000247"/>
                </rdf:Bag>
              </bqbiol:hasProperty>
            </rdf:Description>
          </rdf:RDF>
        </annotation>
      </species>
      <species metaid="Leave_4__45__AMINO__45__BUTYRATE__91__C__93__" sboTerm="SBO:0000247" id="Leave_4__45__AMINO__45__BUTYRATE__91__C__93__" name="4-aminobutyrate" compartment="C" hasOnlySubstanceUnits="false" boundaryCondition="false" constant="false" fbc:charge="0" fbc:chemicalFormula="C4H9N1O2">
        <notes>
          <body xmlns="http://www.w3.org/1999/xhtml">
            <p>ChEBIID:CHEBI%3A59888</p>
          </body>
        </notes>
        <annotation xmlns:sbml="http://www.sbml.org/sbml/level3/version1/core">
          <rdf:RDF xmlns:rdf="http://www.w3.org/1999/02/22-rdf-syntax-ns#" xmlns:dcterms="http://purl.org/dc/terms/" xmlns:vCard="http://www.w3.org/2001/vcard-rdf/3.0#" xmlns:vCard4="http://www.w3.org/2006/vcard/ns#" xmlns:bqbiol="http://biomodels.net/biology-qualifiers/" xmlns:bqmodel="http://biomodels.net/model-qualifiers/">
            <rdf:Description rdf:about="#Leave_4__45__AMINO__45__BUTYRATE__91__C__93__">
              <bqbiol:is>
                <rdf:Bag>
                  <rdf:li rdf:resource="http://identifiers.org/biocyc/META%3A4-AMINO-BUTYRATE"/>
                  <rdf:li rdf:resource="http://identifiers.org/cas/56-12-2"/>
                  <rdf:li rdf:resource="http://identifiers.org/kegg.compound/C00334"/>
                  <rdf:li rdf:resource="http://identifiers.org/metanetx.chemical/MNXM192"/>
                  <rdf:li rdf:resource="http://identifiers.org/pubchem.compound/6992099"/>
                </rdf:Bag>
              </bqbiol:is>
              <bqbiol:hasProperty>
                <rdf:Bag>
                  <rdf:li rdf:resource="http://identifiers.org/sbo/SBO:0000247"/>
                </rdf:Bag>
              </bqbiol:hasProperty>
            </rdf:Description>
          </rdf:RDF>
        </annotation>
      </species>
      <species metaid="Leave_MALONYL__45__ACP__91__H__93__" sboTerm="SBO:0000247" id="Leave_MALONYL__45__ACP__91__H__93__" name="MALONYL-ACP" compartment="H" hasOnlySubstanceUnits="false" boundaryCondition="false" constant="false" fbc:charge="0" fbc:chemicalFormula="C3H3R1O3">
        <annotation xmlns:sbml="http://www.sbml.org/sbml/level3/version1/core">
          <rdf:RDF xmlns:rdf="http://www.w3.org/1999/02/22-rdf-syntax-ns#" xmlns:dcterms="http://purl.org/dc/terms/" xmlns:vCard="http://www.w3.org/2001/vcard-rdf/3.0#" xmlns:vCard4="http://www.w3.org/2006/vcard/ns#" xmlns:bqbiol="http://biomodels.net/biology-qualifiers/" xmlns:bqmodel="http://biomodels.net/model-qualifiers/">
            <rdf:Description rdf:about="#Leave_MALONYL__45__ACP__91__H__93__">
              <bqbiol:is>
                <rdf:Bag>
                  <rdf:li rdf:resource="http://identifiers.org/biocyc/META%3AMALONYL-ACP"/>
                  <rdf:li rdf:resource="http://identifiers.org/metanetx.chemical/MNXM184"/>
                </rdf:Bag>
              </bqbiol:is>
              <bqbiol:hasProperty>
                <rdf:Bag>
                  <rdf:li rdf:resource="http://identifiers.org/sbo/SBO:0000247"/>
                </rdf:Bag>
              </bqbiol:hasProperty>
            </rdf:Description>
          </rdf:RDF>
        </annotation>
      </species>
      <species metaid="Leave_Octanoyl__45__ACPs__91__H__93__" sboTerm="SBO:0000247" id="Leave_Octanoyl__45__ACPs__91__H__93__" name="Octanoyl-ACPs" compartment="H" hasOnlySubstanceUnits="false" boundaryCondition="false" constant="false" fbc:charge="0" fbc:chemicalFormula="C8H15R1O1">
        <annotation xmlns:sbml="http://www.sbml.org/sbml/level3/version1/core">
          <rdf:RDF xmlns:rdf="http://www.w3.org/1999/02/22-rdf-syntax-ns#" xmlns:dcterms="http://purl.org/dc/terms/" xmlns:vCard="http://www.w3.org/2001/vcard-rdf/3.0#" xmlns:vCard4="http://www.w3.org/2006/vcard/ns#" xmlns:bqbiol="http://biomodels.net/biology-qualifiers/" xmlns:bqmodel="http://biomodels.net/model-qualifiers/">
            <rdf:Description rdf:about="#Leave_Octanoyl__45__ACPs__91__H__93__">
              <bqbiol:is>
                <rdf:Bag>
                  <rdf:li rdf:resource="http://identifiers.org/biocyc/META%3AOctanoyl-ACPs"/>
                  <rdf:li rdf:resource="http://identifiers.org/metanetx.chemical/MNXM979"/>
                </rdf:Bag>
              </bqbiol:is>
              <bqbiol:hasProperty>
                <rdf:Bag>
                  <rdf:li rdf:resource="http://identifiers.org/sbo/SBO:0000247"/>
                </rdf:Bag>
              </bqbiol:hasProperty>
            </rdf:Description>
          </rdf:RDF>
        </annotation>
      </species>
      <species metaid="Leave_ACP__91__H__93__" sboTerm="SBO:0000247" id="Leave_ACP__91__H__93__" name="ACP" compartment="H" hasOnlySubstanceUnits="false" boundaryCondition="false" constant="false" fbc:charge="0" fbc:chemicalFormula="H1R1">
        <annotation xmlns:sbml="http://www.sbml.org/sbml/level3/version1/core">
          <rdf:RDF xmlns:rdf="http://www.w3.org/1999/02/22-rdf-syntax-ns#" xmlns:dcterms="http://purl.org/dc/terms/" xmlns:vCard="http://www.w3.org/2001/vcard-rdf/3.0#" xmlns:vCard4="http://www.w3.org/2006/vcard/ns#" xmlns:bqbiol="http://biomodels.net/biology-qualifiers/" xmlns:bqmodel="http://biomodels.net/model-qualifiers/">
            <rdf:Description rdf:about="#Leave_ACP__91__H__93__">
              <bqbiol:is>
                <rdf:Bag>
                  <rdf:li rdf:resource="http://identifiers.org/biocyc/META%3AACP"/>
                  <rdf:li rdf:resource="http://identifiers.org/metanetx.chemical/MNXM925"/>
                </rdf:Bag>
              </bqbiol:is>
              <bqbiol:hasProperty>
                <rdf:Bag>
                  <rdf:li rdf:resource="http://identifiers.org/sbo/SBO:0000247"/>
                </rdf:Bag>
              </bqbiol:hasProperty>
            </rdf:Description>
          </rdf:RDF>
        </annotation>
      </species>
      <species metaid="Leave_3__45__oxo__45__decanoyl__45__ACPs__91__H__93__" sboTerm="SBO:0000247" id="Leave_3__45__oxo__45__decanoyl__45__ACPs__91__H__93__" name="3-oxo-decanoyl-ACPs" compartment="H" hasOnlySubstanceUnits="false" boundaryCondition="false" constant="false" fbc:charge="0" fbc:chemicalFormula="C10H17R1O2">
        <annotation xmlns:sbml="http://www.sbml.org/sbml/level3/version1/core">
          <rdf:RDF xmlns:rdf="http://www.w3.org/1999/02/22-rdf-syntax-ns#" xmlns:dcterms="http://purl.org/dc/terms/" xmlns:vCard="http://www.w3.org/2001/vcard-rdf/3.0#" xmlns:vCard4="http://www.w3.org/2006/vcard/ns#" xmlns:bqbiol="http://biomodels.net/biology-qualifiers/" xmlns:bqmodel="http://biomodels.net/model-qualifiers/">
            <rdf:Description rdf:about="#Leave_3__45__oxo__45__decanoyl__45__ACPs__91__H__93__">
              <bqbiol:is>
                <rdf:Bag>
                  <rdf:li rdf:resource="http://identifiers.org/biocyc/META%3A3-oxo-decanoyl-ACPs"/>
                  <rdf:li rdf:resource="http://identifiers.org/metanetx.chemical/MNXM26616"/>
                </rdf:Bag>
              </bqbiol:is>
              <bqbiol:hasProperty>
                <rdf:Bag>
                  <rdf:li rdf:resource="http://identifiers.org/sbo/SBO:0000247"/>
                </rdf:Bag>
              </bqbiol:hasProperty>
            </rdf:Description>
          </rdf:RDF>
        </annotation>
      </species>
      <species metaid="Leave_L__45__ALPHA__45__ALANINE__91__M__93__" sboTerm="SBO:0000247" id="Leave_L__45__ALPHA__45__ALANINE__91__M__93__" name="L-alanine" compartment="M" hasOnlySubstanceUnits="false" boundaryCondition="false" constant="false" fbc:charge="0" fbc:chemicalFormula="C3H7N1O2">
        <notes>
          <body xmlns="http://www.w3.org/1999/xhtml">
            <p>ChEBIID:CHEBI%3A57972</p>
          </body>
        </notes>
        <annotation xmlns:sbml="http://www.sbml.org/sbml/level3/version1/core">
          <rdf:RDF xmlns:rdf="http://www.w3.org/1999/02/22-rdf-syntax-ns#" xmlns:dcterms="http://purl.org/dc/terms/" xmlns:vCard="http://www.w3.org/2001/vcard-rdf/3.0#" xmlns:vCard4="http://www.w3.org/2006/vcard/ns#" xmlns:bqbiol="http://biomodels.net/biology-qualifiers/" xmlns:bqmodel="http://biomodels.net/model-qualifiers/">
            <rdf:Description rdf:about="#Leave_L__45__ALPHA__45__ALANINE__91__M__93__">
              <bqbiol:is>
                <rdf:Bag>
                  <rdf:li rdf:resource="http://identifiers.org/biocyc/META%3AL-ALPHA-ALANINE"/>
                  <rdf:li rdf:resource="http://identifiers.org/cas/56-41-7"/>
                  <rdf:li rdf:resource="http://identifiers.org/kegg.compound/C00041"/>
                  <rdf:li rdf:resource="http://identifiers.org/metanetx.chemical/MNXM32"/>
                  <rdf:li rdf:resource="http://identifiers.org/pubchem.compound/7311724"/>
                </rdf:Bag>
              </bqbiol:is>
              <bqbiol:hasProperty>
                <rdf:Bag>
                  <rdf:li rdf:resource="http://identifiers.org/sbo/SBO:0000247"/>
                </rdf:Bag>
              </bqbiol:hasProperty>
            </rdf:Description>
          </rdf:RDF>
        </annotation>
      </species>
      <species metaid="Leave_UDP__45__GALACTOSE__91__C__93__" sboTerm="SBO:0000247" id="Leave_UDP__45__GALACTOSE__91__C__93__" name="UDP-D-galactose" compartment="C" hasOnlySubstanceUnits="false" boundaryCondition="false" constant="false" fbc:charge="-2" fbc:chemicalFormula="C15H22N2O17P2">
        <notes>
          <body xmlns="http://www.w3.org/1999/xhtml">
            <p>ChEBIID:CHEBI%3A58439</p>
          </body>
        </notes>
        <annotation xmlns:sbml="http://www.sbml.org/sbml/level3/version1/core">
          <rdf:RDF xmlns:rdf="http://www.w3.org/1999/02/22-rdf-syntax-ns#" xmlns:dcterms="http://purl.org/dc/terms/" xmlns:vCard="http://www.w3.org/2001/vcard-rdf/3.0#" xmlns:vCard4="http://www.w3.org/2006/vcard/ns#" xmlns:bqbiol="http://biomodels.net/biology-qualifiers/" xmlns:bqmodel="http://biomodels.net/model-qualifiers/">
            <rdf:Description rdf:about="#Leave_UDP__45__GALACTOSE__91__C__93__">
              <bqbiol:is>
                <rdf:Bag>
                  <rdf:li rdf:resource="http://identifiers.org/cas/2956-16-3"/>
                  <rdf:li rdf:resource="http://identifiers.org/kegg.compound/C00052"/>
                  <rdf:li rdf:resource="http://identifiers.org/pubchem.compound/44229096"/>
                </rdf:Bag>
              </bqbiol:is>
              <bqbiol:hasProperty>
                <rdf:Bag>
                  <rdf:li rdf:resource="http://identifiers.org/sbo/SBO:0000247"/>
                </rdf:Bag>
              </bqbiol:hasProperty>
            </rdf:Description>
          </rdf:RDF>
        </annotation>
      </species>
      <species metaid="Leave_Charged__45__PRO__45__tRNAs__91__C__93__" sboTerm="SBO:0000247" id="Leave_Charged__45__PRO__45__tRNAs__91__C__93__" name="Charged-PRO-tRNAs" compartment="C" hasOnlySubstanceUnits="false" boundaryCondition="false" constant="false" fbc:charge="1" fbc:chemicalFormula="C5H9N1O1R1">
        <annotation xmlns:sbml="http://www.sbml.org/sbml/level3/version1/core">
          <rdf:RDF xmlns:rdf="http://www.w3.org/1999/02/22-rdf-syntax-ns#" xmlns:dcterms="http://purl.org/dc/terms/" xmlns:vCard="http://www.w3.org/2001/vcard-rdf/3.0#" xmlns:vCard4="http://www.w3.org/2006/vcard/ns#" xmlns:bqbiol="http://biomodels.net/biology-qualifiers/" xmlns:bqmodel="http://biomodels.net/model-qualifiers/">
            <rdf:Description rdf:about="#Leave_Charged__45__PRO__45__tRNAs__91__C__93__">
              <bqbiol:is>
                <rdf:Bag>
                  <rdf:li rdf:resource="http://identifiers.org/biocyc/META%3ACharged-PRO-tRNAs"/>
                  <rdf:li rdf:resource="http://identifiers.org/metanetx.chemical/MNXM167416"/>
                </rdf:Bag>
              </bqbiol:is>
              <bqbiol:hasProperty>
                <rdf:Bag>
                  <rdf:li rdf:resource="http://identifiers.org/sbo/SBO:0000247"/>
                </rdf:Bag>
              </bqbiol:hasProperty>
            </rdf:Description>
          </rdf:RDF>
        </annotation>
      </species>
      <species metaid="Leave_PRO__45__tRNAs__91__C__93__" sboTerm="SBO:0000247" id="Leave_PRO__45__tRNAs__91__C__93__" name="PRO-tRNAs" compartment="C" hasOnlySubstanceUnits="false" boundaryCondition="false" constant="false" fbc:charge="0" fbc:chemicalFormula="H1R1">
        <annotation xmlns:sbml="http://www.sbml.org/sbml/level3/version1/core">
          <rdf:RDF xmlns:rdf="http://www.w3.org/1999/02/22-rdf-syntax-ns#" xmlns:dcterms="http://purl.org/dc/terms/" xmlns:vCard="http://www.w3.org/2001/vcard-rdf/3.0#" xmlns:vCard4="http://www.w3.org/2006/vcard/ns#" xmlns:bqbiol="http://biomodels.net/biology-qualifiers/" xmlns:bqmodel="http://biomodels.net/model-qualifiers/">
            <rdf:Description rdf:about="#Leave_PRO__45__tRNAs__91__C__93__">
              <bqbiol:is>
                <rdf:Bag>
                  <rdf:li rdf:resource="http://identifiers.org/biocyc/META%3APRO-tRNAs"/>
                  <rdf:li rdf:resource="http://identifiers.org/metanetx.chemical/MNXM90667"/>
                </rdf:Bag>
              </bqbiol:is>
              <bqbiol:hasProperty>
                <rdf:Bag>
                  <rdf:li rdf:resource="http://identifiers.org/sbo/SBO:0000247"/>
                </rdf:Bag>
              </bqbiol:hasProperty>
            </rdf:Description>
          </rdf:RDF>
        </annotation>
      </species>
      <species metaid="Leave_PPI__91__M__93__" sboTerm="SBO:0000247" id="Leave_PPI__91__M__93__" name="diphosphate" compartment="M" hasOnlySubstanceUnits="false" boundaryCondition="false" constant="false" fbc:charge="-3" fbc:chemicalFormula="H1O7P2">
        <notes>
          <body xmlns="http://www.w3.org/1999/xhtml">
            <p>ChEBIID:CHEBI%3A29888; CHEBI%3A33019</p>
          </body>
        </notes>
        <annotation xmlns:sbml="http://www.sbml.org/sbml/level3/version1/core">
          <rdf:RDF xmlns:rdf="http://www.w3.org/1999/02/22-rdf-syntax-ns#" xmlns:dcterms="http://purl.org/dc/terms/" xmlns:vCard="http://www.w3.org/2001/vcard-rdf/3.0#" xmlns:vCard4="http://www.w3.org/2006/vcard/ns#" xmlns:bqbiol="http://biomodels.net/biology-qualifiers/" xmlns:bqmodel="http://biomodels.net/model-qualifiers/">
            <rdf:Description rdf:about="#Leave_PPI__91__M__93__">
              <bqbiol:is>
                <rdf:Bag>
                  <rdf:li rdf:resource="http://identifiers.org/biocyc/META%3APPI"/>
                  <rdf:li rdf:resource="http://identifiers.org/cas/2466-09-3"/>
                  <rdf:li rdf:resource="http://identifiers.org/kegg.compound/C00013"/>
                  <rdf:li rdf:resource="http://identifiers.org/metanetx.chemical/MNXM11"/>
                  <rdf:li rdf:resource="http://identifiers.org/pubchem.compound/1023"/>
                  <rdf:li rdf:resource="http://identifiers.org/pubchem.compound/4097574"/>
                </rdf:Bag>
              </bqbiol:is>
              <bqbiol:hasProperty>
                <rdf:Bag>
                  <rdf:li rdf:resource="http://identifiers.org/sbo/SBO:0000247"/>
                </rdf:Bag>
              </bqbiol:hasProperty>
            </rdf:Description>
          </rdf:RDF>
        </annotation>
      </species>
      <species metaid="Leave_NAD__91__M__93__" sboTerm="SBO:0000247" id="Leave_NAD__91__M__93__" name="NAD&lt;sup&gt;+&lt;/sup&gt;" compartment="M" hasOnlySubstanceUnits="false" boundaryCondition="false" constant="false" fbc:charge="-1" fbc:chemicalFormula="C21H26N7O14P2">
        <notes>
          <body xmlns="http://www.w3.org/1999/xhtml">
            <p>ChEBIID:CHEBI%3A57540</p>
          </body>
        </notes>
        <annotation xmlns:sbml="http://www.sbml.org/sbml/level3/version1/core">
          <rdf:RDF xmlns:rdf="http://www.w3.org/1999/02/22-rdf-syntax-ns#" xmlns:dcterms="http://purl.org/dc/terms/" xmlns:vCard="http://www.w3.org/2001/vcard-rdf/3.0#" xmlns:vCard4="http://www.w3.org/2006/vcard/ns#" xmlns:bqbiol="http://biomodels.net/biology-qualifiers/" xmlns:bqmodel="http://biomodels.net/model-qualifiers/">
            <rdf:Description rdf:about="#Leave_NAD__91__M__93__">
              <bqbiol:is>
                <rdf:Bag>
                  <rdf:li rdf:resource="http://identifiers.org/biocyc/META%3ANAD"/>
                  <rdf:li rdf:resource="http://identifiers.org/cas/53-84-9"/>
                  <rdf:li rdf:resource="http://identifiers.org/kegg.compound/C00003"/>
                  <rdf:li rdf:resource="http://identifiers.org/metanetx.chemical/MNXM8"/>
                  <rdf:li rdf:resource="http://identifiers.org/pubchem.compound/15938971"/>
                  <rdf:li rdf:resource="http://identifiers.org/pubchem.compound/15938971"/>
                </rdf:Bag>
              </bqbiol:is>
              <bqbiol:hasProperty>
                <rdf:Bag>
                  <rdf:li rdf:resource="http://identifiers.org/sbo/SBO:0000247"/>
                </rdf:Bag>
              </bqbiol:hasProperty>
            </rdf:Description>
          </rdf:RDF>
        </annotation>
      </species>
      <species metaid="Leave_CO__45__A__91__M__93__" sboTerm="SBO:0000247" id="Leave_CO__45__A__91__M__93__" name="coenzyme A" compartment="M" hasOnlySubstanceUnits="false" boundaryCondition="false" constant="false" fbc:charge="-4" fbc:chemicalFormula="C21H32N7O16P3S1">
        <notes>
          <body xmlns="http://www.w3.org/1999/xhtml">
            <p>ChEBIID:CHEBI%3A57287</p>
          </body>
        </notes>
        <annotation xmlns:sbml="http://www.sbml.org/sbml/level3/version1/core">
          <rdf:RDF xmlns:rdf="http://www.w3.org/1999/02/22-rdf-syntax-ns#" xmlns:dcterms="http://purl.org/dc/terms/" xmlns:vCard="http://www.w3.org/2001/vcard-rdf/3.0#" xmlns:vCard4="http://www.w3.org/2006/vcard/ns#" xmlns:bqbiol="http://biomodels.net/biology-qualifiers/" xmlns:bqmodel="http://biomodels.net/model-qualifiers/">
            <rdf:Description rdf:about="#Leave_CO__45__A__91__M__93__">
              <bqbiol:is>
                <rdf:Bag>
                  <rdf:li rdf:resource="http://identifiers.org/biocyc/META%3ACO-A"/>
                  <rdf:li rdf:resource="http://identifiers.org/cas/85-61-0"/>
                  <rdf:li rdf:resource="http://identifiers.org/knapsack/C00007258"/>
                  <rdf:li rdf:resource="http://identifiers.org/kegg.compound/C00010"/>
                  <rdf:li rdf:resource="http://identifiers.org/metanetx.chemical/MNXM12"/>
                  <rdf:li rdf:resource="http://identifiers.org/pubchem.compound/25113190"/>
                  <rdf:li rdf:resource="http://identifiers.org/pubchem.compound/25113190"/>
                </rdf:Bag>
              </bqbiol:is>
              <bqbiol:hasProperty>
                <rdf:Bag>
                  <rdf:li rdf:resource="http://identifiers.org/sbo/SBO:0000247"/>
                </rdf:Bag>
              </bqbiol:hasProperty>
            </rdf:Description>
          </rdf:RDF>
        </annotation>
      </species>
      <species metaid="Leave_CARBON__45__DIOXIDE__91__M__93__" sboTerm="SBO:0000247" id="Leave_CARBON__45__DIOXIDE__91__M__93__" name="CO&lt;SUB&gt;2&lt;/SUB&gt;" compartment="M" hasOnlySubstanceUnits="false" boundaryCondition="false" constant="false" fbc:charge="0" fbc:chemicalFormula="C1O2">
        <notes>
          <body xmlns="http://www.w3.org/1999/xhtml">
            <p>ChEBIID:CHEBI%3A16526; CHEBI%3A16526</p>
          </body>
        </notes>
        <annotation xmlns:sbml="http://www.sbml.org/sbml/level3/version1/core">
          <rdf:RDF xmlns:rdf="http://www.w3.org/1999/02/22-rdf-syntax-ns#" xmlns:dcterms="http://purl.org/dc/terms/" xmlns:vCard="http://www.w3.org/2001/vcard-rdf/3.0#" xmlns:vCard4="http://www.w3.org/2006/vcard/ns#" xmlns:bqbiol="http://biomodels.net/biology-qualifiers/" xmlns:bqmodel="http://biomodels.net/model-qualifiers/">
            <rdf:Description rdf:about="#Leave_CARBON__45__DIOXIDE__91__M__93__">
              <bqbiol:is>
                <rdf:Bag>
                  <rdf:li rdf:resource="http://identifiers.org/biocyc/META%3ACARBON-DIOXIDE"/>
                  <rdf:li rdf:resource="http://identifiers.org/cas/124-38-9"/>
                  <rdf:li rdf:resource="http://identifiers.org/kegg.compound/C00011"/>
                  <rdf:li rdf:resource="http://identifiers.org/kegg.compound/C00011"/>
                  <rdf:li rdf:resource="http://identifiers.org/metanetx.chemical/MNXM13"/>
                  <rdf:li rdf:resource="http://identifiers.org/pubchem.compound/280"/>
                  <rdf:li rdf:resource="http://identifiers.org/pubchem.compound/280"/>
                  <rdf:li rdf:resource="http://identifiers.org/pubchem.compound/280"/>
                </rdf:Bag>
              </bqbiol:is>
              <bqbiol:hasProperty>
                <rdf:Bag>
                  <rdf:li rdf:resource="http://identifiers.org/sbo/SBO:0000247"/>
                </rdf:Bag>
              </bqbiol:hasProperty>
            </rdf:Description>
          </rdf:RDF>
        </annotation>
      </species>
      <species metaid="Leave_NADH__91__M__93__" sboTerm="SBO:0000247" id="Leave_NADH__91__M__93__" name="NADH" compartment="M" hasOnlySubstanceUnits="false" boundaryCondition="false" constant="false" fbc:charge="-2" fbc:chemicalFormula="C21H27N7O14P2">
        <notes>
          <body xmlns="http://www.w3.org/1999/xhtml">
            <p>ChEBIID:CHEBI%3A16908</p>
          </body>
        </notes>
        <annotation xmlns:sbml="http://www.sbml.org/sbml/level3/version1/core">
          <rdf:RDF xmlns:rdf="http://www.w3.org/1999/02/22-rdf-syntax-ns#" xmlns:dcterms="http://purl.org/dc/terms/" xmlns:vCard="http://www.w3.org/2001/vcard-rdf/3.0#" xmlns:vCard4="http://www.w3.org/2006/vcard/ns#" xmlns:bqbiol="http://biomodels.net/biology-qualifiers/" xmlns:bqmodel="http://biomodels.net/model-qualifiers/">
            <rdf:Description rdf:about="#Leave_NADH__91__M__93__">
              <bqbiol:is>
                <rdf:Bag>
                  <rdf:li rdf:resource="http://identifiers.org/biocyc/META%3ANADH"/>
                  <rdf:li rdf:resource="http://identifiers.org/cas/58-68-4"/>
                  <rdf:li rdf:resource="http://identifiers.org/kegg.compound/C00004"/>
                  <rdf:li rdf:resource="http://identifiers.org/metanetx.chemical/MNXM10"/>
                  <rdf:li rdf:resource="http://identifiers.org/pubchem.compound/21604869"/>
                  <rdf:li rdf:resource="http://identifiers.org/pubchem.compound/4349538"/>
                  <rdf:li rdf:resource="http://identifiers.org/pubchem.compound/439153"/>
                  <rdf:li rdf:resource="http://identifiers.org/pubchem.compound/4349538"/>
                </rdf:Bag>
              </bqbiol:is>
              <bqbiol:hasProperty>
                <rdf:Bag>
                  <rdf:li rdf:resource="http://identifiers.org/sbo/SBO:0000247"/>
                </rdf:Bag>
              </bqbiol:hasProperty>
            </rdf:Description>
          </rdf:RDF>
        </annotation>
      </species>
      <species metaid="Leave_GLUTATHIONE__91__C__93__" sboTerm="SBO:0000247" id="Leave_GLUTATHIONE__91__C__93__" name="glutathione" compartment="C" hasOnlySubstanceUnits="false" boundaryCondition="false" constant="false" fbc:charge="-1" fbc:chemicalFormula="C10H16N3O6S1">
        <annotation xmlns:sbml="http://www.sbml.org/sbml/level3/version1/core">
          <rdf:RDF xmlns:rdf="http://www.w3.org/1999/02/22-rdf-syntax-ns#" xmlns:dcterms="http://purl.org/dc/terms/" xmlns:vCard="http://www.w3.org/2001/vcard-rdf/3.0#" xmlns:vCard4="http://www.w3.org/2006/vcard/ns#" xmlns:bqbiol="http://biomodels.net/biology-qualifiers/" xmlns:bqmodel="http://biomodels.net/model-qualifiers/">
            <rdf:Description rdf:about="#Leave_GLUTATHIONE__91__C__93__">
              <bqbiol:is>
                <rdf:Bag>
                  <rdf:li rdf:resource="http://identifiers.org/biocyc/META%3AGLUTATHIONE"/>
                  <rdf:li rdf:resource="http://identifiers.org/cas/70-18-8"/>
                  <rdf:li rdf:resource="http://identifiers.org/knapsack/C00001518"/>
                  <rdf:li rdf:resource="http://identifiers.org/kegg.compound/C00051"/>
                  <rdf:li rdf:resource="http://identifiers.org/metanetx.chemical/MNXM57"/>
                  <rdf:li rdf:resource="http://identifiers.org/pubchem.compound/20756463"/>
                </rdf:Bag>
              </bqbiol:is>
              <bqbiol:hasProperty>
                <rdf:Bag>
                  <rdf:li rdf:resource="http://identifiers.org/sbo/SBO:0000247"/>
                </rdf:Bag>
              </bqbiol:hasProperty>
            </rdf:Description>
          </rdf:RDF>
        </annotation>
      </species>
      <species metaid="Leave_ASCORBATE__91__C__93__" sboTerm="SBO:0000247" id="Leave_ASCORBATE__91__C__93__" name="L-ascorbate" compartment="C" hasOnlySubstanceUnits="false" boundaryCondition="false" constant="false" fbc:charge="-1" fbc:chemicalFormula="C6H7O6">
        <notes>
          <body xmlns="http://www.w3.org/1999/xhtml">
            <p>ChEBIID:CHEBI%3A38290</p>
          </body>
        </notes>
        <annotation xmlns:sbml="http://www.sbml.org/sbml/level3/version1/core">
          <rdf:RDF xmlns:rdf="http://www.w3.org/1999/02/22-rdf-syntax-ns#" xmlns:dcterms="http://purl.org/dc/terms/" xmlns:vCard="http://www.w3.org/2001/vcard-rdf/3.0#" xmlns:vCard4="http://www.w3.org/2006/vcard/ns#" xmlns:bqbiol="http://biomodels.net/biology-qualifiers/" xmlns:bqmodel="http://biomodels.net/model-qualifiers/">
            <rdf:Description rdf:about="#Leave_ASCORBATE__91__C__93__">
              <bqbiol:is>
                <rdf:Bag>
                  <rdf:li rdf:resource="http://identifiers.org/biocyc/META%3AASCORBATE"/>
                  <rdf:li rdf:resource="http://identifiers.org/cas/50-81-7"/>
                  <rdf:li rdf:resource="http://identifiers.org/knapsack/C00001179"/>
                  <rdf:li rdf:resource="http://identifiers.org/kegg.compound/C00072"/>
                  <rdf:li rdf:resource="http://identifiers.org/metanetx.chemical/MNXM129"/>
                  <rdf:li rdf:resource="http://identifiers.org/pubchem.compound/114765"/>
                </rdf:Bag>
              </bqbiol:is>
              <bqbiol:hasProperty>
                <rdf:Bag>
                  <rdf:li rdf:resource="http://identifiers.org/sbo/SBO:0000247"/>
                </rdf:Bag>
              </bqbiol:hasProperty>
            </rdf:Description>
          </rdf:RDF>
        </annotation>
      </species>
      <species metaid="Leave_OXIDIZED__45__GLUTATHIONE__91__C__93__" sboTerm="SBO:0000247" id="Leave_OXIDIZED__45__GLUTATHIONE__91__C__93__" name="glutathione disulfide" compartment="C" hasOnlySubstanceUnits="false" boundaryCondition="false" constant="false" fbc:charge="-2" fbc:chemicalFormula="C20H30N6O12S2">
        <annotation xmlns:sbml="http://www.sbml.org/sbml/level3/version1/core">
          <rdf:RDF xmlns:rdf="http://www.w3.org/1999/02/22-rdf-syntax-ns#" xmlns:dcterms="http://purl.org/dc/terms/" xmlns:vCard="http://www.w3.org/2001/vcard-rdf/3.0#" xmlns:vCard4="http://www.w3.org/2006/vcard/ns#" xmlns:bqbiol="http://biomodels.net/biology-qualifiers/" xmlns:bqmodel="http://biomodels.net/model-qualifiers/">
            <rdf:Description rdf:about="#Leave_OXIDIZED__45__GLUTATHIONE__91__C__93__">
              <bqbiol:is>
                <rdf:Bag>
                  <rdf:li rdf:resource="http://identifiers.org/biocyc/META%3AOXIDIZED-GLUTATHIONE"/>
                  <rdf:li rdf:resource="http://identifiers.org/cas/27025-41-8"/>
                  <rdf:li rdf:resource="http://identifiers.org/kegg.compound/C00127"/>
                  <rdf:li rdf:resource="http://identifiers.org/metanetx.chemical/MNXM151"/>
                  <rdf:li rdf:resource="http://identifiers.org/pubchem.compound/25245992"/>
                </rdf:Bag>
              </bqbiol:is>
              <bqbiol:hasProperty>
                <rdf:Bag>
                  <rdf:li rdf:resource="http://identifiers.org/sbo/SBO:0000247"/>
                </rdf:Bag>
              </bqbiol:hasProperty>
            </rdf:Description>
          </rdf:RDF>
        </annotation>
      </species>
      <species metaid="Leave_FADH2__91__C__93__" sboTerm="SBO:0000247" id="Leave_FADH2__91__C__93__" name="FADH&lt;SUB&gt;2&lt;/SUB&gt;" compartment="C" hasOnlySubstanceUnits="false" boundaryCondition="false" constant="false" fbc:charge="-2" fbc:chemicalFormula="C27H33N9O15P2">
        <annotation xmlns:sbml="http://www.sbml.org/sbml/level3/version1/core">
          <rdf:RDF xmlns:rdf="http://www.w3.org/1999/02/22-rdf-syntax-ns#" xmlns:dcterms="http://purl.org/dc/terms/" xmlns:vCard="http://www.w3.org/2001/vcard-rdf/3.0#" xmlns:vCard4="http://www.w3.org/2006/vcard/ns#" xmlns:bqbiol="http://biomodels.net/biology-qualifiers/" xmlns:bqmodel="http://biomodels.net/model-qualifiers/">
            <rdf:Description rdf:about="#Leave_FADH2__91__C__93__">
              <bqbiol:is>
                <rdf:Bag>
                  <rdf:li rdf:resource="http://identifiers.org/biocyc/META%3AFADH2"/>
                  <rdf:li rdf:resource="http://identifiers.org/cas/1910-41-4"/>
                  <rdf:li rdf:resource="http://identifiers.org/kegg.compound/C01352"/>
                  <rdf:li rdf:resource="http://identifiers.org/metanetx.chemical/MNXM38"/>
                  <rdf:li rdf:resource="http://identifiers.org/pubchem.compound/25244872"/>
                </rdf:Bag>
              </bqbiol:is>
              <bqbiol:hasProperty>
                <rdf:Bag>
                  <rdf:li rdf:resource="http://identifiers.org/sbo/SBO:0000247"/>
                </rdf:Bag>
              </bqbiol:hasProperty>
            </rdf:Description>
          </rdf:RDF>
        </annotation>
      </species>
      <species metaid="Leave_FAD__91__C__93__" sboTerm="SBO:0000247" id="Leave_FAD__91__C__93__" name="FAD" compartment="C" hasOnlySubstanceUnits="false" boundaryCondition="false" constant="false" fbc:charge="-2" fbc:chemicalFormula="C27H31N9O15P2">
        <annotation xmlns:sbml="http://www.sbml.org/sbml/level3/version1/core">
          <rdf:RDF xmlns:rdf="http://www.w3.org/1999/02/22-rdf-syntax-ns#" xmlns:dcterms="http://purl.org/dc/terms/" xmlns:vCard="http://www.w3.org/2001/vcard-rdf/3.0#" xmlns:vCard4="http://www.w3.org/2006/vcard/ns#" xmlns:bqbiol="http://biomodels.net/biology-qualifiers/" xmlns:bqmodel="http://biomodels.net/model-qualifiers/">
            <rdf:Description rdf:about="#Leave_FAD__91__C__93__">
              <bqbiol:is>
                <rdf:Bag>
                  <rdf:li rdf:resource="http://identifiers.org/biocyc/META%3AFAD"/>
                  <rdf:li rdf:resource="http://identifiers.org/cas/146-14-5"/>
                  <rdf:li rdf:resource="http://identifiers.org/kegg.compound/C00016"/>
                  <rdf:li rdf:resource="http://identifiers.org/metanetx.chemical/MNXM33"/>
                  <rdf:li rdf:resource="http://identifiers.org/pubchem.compound/15938970"/>
                </rdf:Bag>
              </bqbiol:is>
              <bqbiol:hasProperty>
                <rdf:Bag>
                  <rdf:li rdf:resource="http://identifiers.org/sbo/SBO:0000247"/>
                </rdf:Bag>
              </bqbiol:hasProperty>
            </rdf:Description>
          </rdf:RDF>
        </annotation>
      </species>
      <species metaid="Leave_UREA__91__C__93__" sboTerm="SBO:0000247" id="Leave_UREA__91__C__93__" name="urea" compartment="C" hasOnlySubstanceUnits="false" boundaryCondition="false" constant="false" fbc:charge="0" fbc:chemicalFormula="C1H4N2O1">
        <notes>
          <body xmlns="http://www.w3.org/1999/xhtml">
            <p>ChEBIID:CHEBI%3A16199</p>
          </body>
        </notes>
        <annotation xmlns:sbml="http://www.sbml.org/sbml/level3/version1/core">
          <rdf:RDF xmlns:rdf="http://www.w3.org/1999/02/22-rdf-syntax-ns#" xmlns:dcterms="http://purl.org/dc/terms/" xmlns:vCard="http://www.w3.org/2001/vcard-rdf/3.0#" xmlns:vCard4="http://www.w3.org/2006/vcard/ns#" xmlns:bqbiol="http://biomodels.net/biology-qualifiers/" xmlns:bqmodel="http://biomodels.net/model-qualifiers/">
            <rdf:Description rdf:about="#Leave_UREA__91__C__93__">
              <bqbiol:is>
                <rdf:Bag>
                  <rdf:li rdf:resource="http://identifiers.org/biocyc/META%3AUREA"/>
                  <rdf:li rdf:resource="http://identifiers.org/cas/57-13-6"/>
                  <rdf:li rdf:resource="http://identifiers.org/kegg.compound/C00086"/>
                  <rdf:li rdf:resource="http://identifiers.org/metanetx.chemical/MNXM117"/>
                  <rdf:li rdf:resource="http://identifiers.org/pubchem.compound/1176"/>
                </rdf:Bag>
              </bqbiol:is>
              <bqbiol:hasProperty>
                <rdf:Bag>
                  <rdf:li rdf:resource="http://identifiers.org/sbo/SBO:0000247"/>
                </rdf:Bag>
              </bqbiol:hasProperty>
            </rdf:Description>
          </rdf:RDF>
        </annotation>
      </species>
      <species metaid="Leave_ATP__91__X__93__" sboTerm="SBO:0000247" id="Leave_ATP__91__X__93__" name="ATP" compartment="X" hasOnlySubstanceUnits="false" boundaryCondition="false" constant="false" fbc:charge="-4" fbc:chemicalFormula="C10H12N5O13P3">
        <notes>
          <body xmlns="http://www.w3.org/1999/xhtml">
            <p>ChEBIID:CHEBI%3A30616; CHEBI%3A15422</p>
          </body>
        </notes>
        <annotation xmlns:sbml="http://www.sbml.org/sbml/level3/version1/core">
          <rdf:RDF xmlns:rdf="http://www.w3.org/1999/02/22-rdf-syntax-ns#" xmlns:dcterms="http://purl.org/dc/terms/" xmlns:vCard="http://www.w3.org/2001/vcard-rdf/3.0#" xmlns:vCard4="http://www.w3.org/2006/vcard/ns#" xmlns:bqbiol="http://biomodels.net/biology-qualifiers/" xmlns:bqmodel="http://biomodels.net/model-qualifiers/">
            <rdf:Description rdf:about="#Leave_ATP__91__X__93__">
              <bqbiol:is>
                <rdf:Bag>
                  <rdf:li rdf:resource="http://identifiers.org/biocyc/META%3AATP"/>
                  <rdf:li rdf:resource="http://identifiers.org/cas/56-65-5"/>
                  <rdf:li rdf:resource="http://identifiers.org/kegg.compound/C00002"/>
                  <rdf:li rdf:resource="http://identifiers.org/metanetx.chemical/MNXM3"/>
                  <rdf:li rdf:resource="http://identifiers.org/pubchem.compound/5461108"/>
                </rdf:Bag>
              </bqbiol:is>
              <bqbiol:hasProperty>
                <rdf:Bag>
                  <rdf:li rdf:resource="http://identifiers.org/sbo/SBO:0000247"/>
                </rdf:Bag>
              </bqbiol:hasProperty>
            </rdf:Description>
          </rdf:RDF>
        </annotation>
      </species>
      <species metaid="Leave_CO__45__A__91__X__93__" sboTerm="SBO:0000247" id="Leave_CO__45__A__91__X__93__" name="coenzyme A" compartment="X" hasOnlySubstanceUnits="false" boundaryCondition="false" constant="false" fbc:charge="-4" fbc:chemicalFormula="C21H32N7O16P3S1">
        <notes>
          <body xmlns="http://www.w3.org/1999/xhtml">
            <p>ChEBIID:CHEBI%3A57287</p>
          </body>
        </notes>
        <annotation xmlns:sbml="http://www.sbml.org/sbml/level3/version1/core">
          <rdf:RDF xmlns:rdf="http://www.w3.org/1999/02/22-rdf-syntax-ns#" xmlns:dcterms="http://purl.org/dc/terms/" xmlns:vCard="http://www.w3.org/2001/vcard-rdf/3.0#" xmlns:vCard4="http://www.w3.org/2006/vcard/ns#" xmlns:bqbiol="http://biomodels.net/biology-qualifiers/" xmlns:bqmodel="http://biomodels.net/model-qualifiers/">
            <rdf:Description rdf:about="#Leave_CO__45__A__91__X__93__">
              <bqbiol:is>
                <rdf:Bag>
                  <rdf:li rdf:resource="http://identifiers.org/biocyc/META%3ACO-A"/>
                  <rdf:li rdf:resource="http://identifiers.org/cas/85-61-0"/>
                  <rdf:li rdf:resource="http://identifiers.org/knapsack/C00007258"/>
                  <rdf:li rdf:resource="http://identifiers.org/kegg.compound/C00010"/>
                  <rdf:li rdf:resource="http://identifiers.org/metanetx.chemical/MNXM12"/>
                  <rdf:li rdf:resource="http://identifiers.org/pubchem.compound/25113190"/>
                  <rdf:li rdf:resource="http://identifiers.org/pubchem.compound/25113190"/>
                </rdf:Bag>
              </bqbiol:is>
              <bqbiol:hasProperty>
                <rdf:Bag>
                  <rdf:li rdf:resource="http://identifiers.org/sbo/SBO:0000247"/>
                </rdf:Bag>
              </bqbiol:hasProperty>
            </rdf:Description>
          </rdf:RDF>
        </annotation>
      </species>
      <species metaid="Leave_SER__91__H__93__" sboTerm="SBO:0000247" id="Leave_SER__91__H__93__" name="L-serine" compartment="H" hasOnlySubstanceUnits="false" boundaryCondition="false" constant="false" fbc:charge="0" fbc:chemicalFormula="C3H7N1O3">
        <notes>
          <body xmlns="http://www.w3.org/1999/xhtml">
            <p>ChEBIID:CHEBI%3A33384</p>
          </body>
        </notes>
        <annotation xmlns:sbml="http://www.sbml.org/sbml/level3/version1/core">
          <rdf:RDF xmlns:rdf="http://www.w3.org/1999/02/22-rdf-syntax-ns#" xmlns:dcterms="http://purl.org/dc/terms/" xmlns:vCard="http://www.w3.org/2001/vcard-rdf/3.0#" xmlns:vCard4="http://www.w3.org/2006/vcard/ns#" xmlns:bqbiol="http://biomodels.net/biology-qualifiers/" xmlns:bqmodel="http://biomodels.net/model-qualifiers/">
            <rdf:Description rdf:about="#Leave_SER__91__H__93__">
              <bqbiol:is>
                <rdf:Bag>
                  <rdf:li rdf:resource="http://identifiers.org/biocyc/META%3ASER"/>
                  <rdf:li rdf:resource="http://identifiers.org/cas/56-45-1"/>
                  <rdf:li rdf:resource="http://identifiers.org/kegg.compound/C00065"/>
                  <rdf:li rdf:resource="http://identifiers.org/metanetx.chemical/MNXM53"/>
                  <rdf:li rdf:resource="http://identifiers.org/pubchem.compound/6857581"/>
                </rdf:Bag>
              </bqbiol:is>
              <bqbiol:hasProperty>
                <rdf:Bag>
                  <rdf:li rdf:resource="http://identifiers.org/sbo/SBO:0000247"/>
                </rdf:Bag>
              </bqbiol:hasProperty>
            </rdf:Description>
          </rdf:RDF>
        </annotation>
      </species>
      <species metaid="Leave_AMMONIA__91__H__93__" sboTerm="SBO:0000247" id="Leave_AMMONIA__91__H__93__" name="ammonia" compartment="H" hasOnlySubstanceUnits="false" boundaryCondition="false" constant="false" fbc:charge="0" fbc:chemicalFormula="H3N1">
        <notes>
          <body xmlns="http://www.w3.org/1999/xhtml">
            <p>ChEBIID:CHEBI%3A32863</p>
          </body>
        </notes>
        <annotation xmlns:sbml="http://www.sbml.org/sbml/level3/version1/core">
          <rdf:RDF xmlns:rdf="http://www.w3.org/1999/02/22-rdf-syntax-ns#" xmlns:dcterms="http://purl.org/dc/terms/" xmlns:vCard="http://www.w3.org/2001/vcard-rdf/3.0#" xmlns:vCard4="http://www.w3.org/2006/vcard/ns#" xmlns:bqbiol="http://biomodels.net/biology-qualifiers/" xmlns:bqmodel="http://biomodels.net/model-qualifiers/">
            <rdf:Description rdf:about="#Leave_AMMONIA__91__H__93__">
              <bqbiol:is>
                <rdf:Bag>
                  <rdf:li rdf:resource="http://identifiers.org/biocyc/META%3AAMMONIA"/>
                  <rdf:li rdf:resource="http://identifiers.org/cas/7664-41-7"/>
                  <rdf:li rdf:resource="http://identifiers.org/knapsack/C00007267"/>
                  <rdf:li rdf:resource="http://identifiers.org/kegg.compound/C00014"/>
                  <rdf:li rdf:resource="http://identifiers.org/metanetx.chemical/MNXM15"/>
                  <rdf:li rdf:resource="http://identifiers.org/pubchem.compound/222"/>
                </rdf:Bag>
              </bqbiol:is>
              <bqbiol:hasProperty>
                <rdf:Bag>
                  <rdf:li rdf:resource="http://identifiers.org/sbo/SBO:0000247"/>
                </rdf:Bag>
              </bqbiol:hasProperty>
            </rdf:Description>
          </rdf:RDF>
        </annotation>
      </species>
      <species metaid="Leave_PYRUVATE__91__H__93__" sboTerm="SBO:0000247" id="Leave_PYRUVATE__91__H__93__" name="pyruvate" compartment="H" hasOnlySubstanceUnits="false" boundaryCondition="false" constant="false" fbc:charge="-1" fbc:chemicalFormula="C3H3O3">
        <notes>
          <body xmlns="http://www.w3.org/1999/xhtml">
            <p>ChEBIID:CHEBI%3A15361</p>
          </body>
        </notes>
        <annotation xmlns:sbml="http://www.sbml.org/sbml/level3/version1/core">
          <rdf:RDF xmlns:rdf="http://www.w3.org/1999/02/22-rdf-syntax-ns#" xmlns:dcterms="http://purl.org/dc/terms/" xmlns:vCard="http://www.w3.org/2001/vcard-rdf/3.0#" xmlns:vCard4="http://www.w3.org/2006/vcard/ns#" xmlns:bqbiol="http://biomodels.net/biology-qualifiers/" xmlns:bqmodel="http://biomodels.net/model-qualifiers/">
            <rdf:Description rdf:about="#Leave_PYRUVATE__91__H__93__">
              <bqbiol:is>
                <rdf:Bag>
                  <rdf:li rdf:resource="http://identifiers.org/biocyc/META%3APYRUVATE"/>
                  <rdf:li rdf:resource="http://identifiers.org/cas/127-17-3"/>
                  <rdf:li rdf:resource="http://identifiers.org/knapsack/C00001200"/>
                  <rdf:li rdf:resource="http://identifiers.org/umbbd.compound/c0159"/>
                  <rdf:li rdf:resource="http://identifiers.org/kegg.compound/C00022"/>
                  <rdf:li rdf:resource="http://identifiers.org/metanetx.chemical/MNXM23"/>
                  <rdf:li rdf:resource="http://identifiers.org/pubchem.compound/107735"/>
                </rdf:Bag>
              </bqbiol:is>
              <bqbiol:hasProperty>
                <rdf:Bag>
                  <rdf:li rdf:resource="http://identifiers.org/sbo/SBO:0000247"/>
                </rdf:Bag>
              </bqbiol:hasProperty>
            </rdf:Description>
          </rdf:RDF>
        </annotation>
      </species>
      <species metaid="Leave_CARBOXYPHENYLAMINO__45__DEOXYRIBULOSE__45__P__91__H__93__" sboTerm="SBO:0000247" id="Leave_CARBOXYPHENYLAMINO__45__DEOXYRIBULOSE__45__P__91__H__93__" name="1-(o-carboxyphenylamino)-1&apos;-deoxyribulose-5&apos;-phosphate" compartment="H" hasOnlySubstanceUnits="false" boundaryCondition="false" constant="false" fbc:charge="-3" fbc:chemicalFormula="C12H13N1O9P1">
        <annotation xmlns:sbml="http://www.sbml.org/sbml/level3/version1/core">
          <rdf:RDF xmlns:rdf="http://www.w3.org/1999/02/22-rdf-syntax-ns#" xmlns:dcterms="http://purl.org/dc/terms/" xmlns:vCard="http://www.w3.org/2001/vcard-rdf/3.0#" xmlns:vCard4="http://www.w3.org/2006/vcard/ns#" xmlns:bqbiol="http://biomodels.net/biology-qualifiers/" xmlns:bqmodel="http://biomodels.net/model-qualifiers/">
            <rdf:Description rdf:about="#Leave_CARBOXYPHENYLAMINO__45__DEOXYRIBULOSE__45__P__91__H__93__">
              <bqbiol:is>
                <rdf:Bag>
                  <rdf:li rdf:resource="http://identifiers.org/biocyc/META%3ACARBOXYPHENYLAMINO-DEOXYRIBULOSE-P"/>
                  <rdf:li rdf:resource="http://identifiers.org/kegg.compound/C01302"/>
                  <rdf:li rdf:resource="http://identifiers.org/metanetx.chemical/MNXM1455"/>
                  <rdf:li rdf:resource="http://identifiers.org/pubchem.compound/45266701"/>
                </rdf:Bag>
              </bqbiol:is>
              <bqbiol:hasProperty>
                <rdf:Bag>
                  <rdf:li rdf:resource="http://identifiers.org/sbo/SBO:0000247"/>
                </rdf:Bag>
              </bqbiol:hasProperty>
            </rdf:Description>
          </rdf:RDF>
        </annotation>
      </species>
      <species metaid="Leave_INDOLE__45__3__45__GLYCEROL__45__P__91__H__93__" sboTerm="SBO:0000247" id="Leave_INDOLE__45__3__45__GLYCEROL__45__P__91__H__93__" name="(1S,2R)-1-C-(indol-3-yl)glycerol 3-phosphate" compartment="H" hasOnlySubstanceUnits="false" boundaryCondition="false" constant="false" fbc:charge="-2" fbc:chemicalFormula="C11H12N1O6P1">
        <notes>
          <body xmlns="http://www.w3.org/1999/xhtml">
            <p>ChEBIID:CHEBI%3A58866</p>
          </body>
        </notes>
        <annotation xmlns:sbml="http://www.sbml.org/sbml/level3/version1/core">
          <rdf:RDF xmlns:rdf="http://www.w3.org/1999/02/22-rdf-syntax-ns#" xmlns:dcterms="http://purl.org/dc/terms/" xmlns:vCard="http://www.w3.org/2001/vcard-rdf/3.0#" xmlns:vCard4="http://www.w3.org/2006/vcard/ns#" xmlns:bqbiol="http://biomodels.net/biology-qualifiers/" xmlns:bqmodel="http://biomodels.net/model-qualifiers/">
            <rdf:Description rdf:about="#Leave_INDOLE__45__3__45__GLYCEROL__45__P__91__H__93__">
              <bqbiol:is>
                <rdf:Bag>
                  <rdf:li rdf:resource="http://identifiers.org/biocyc/META%3AINDOLE-3-GLYCEROL-P"/>
                  <rdf:li rdf:resource="http://identifiers.org/kegg.compound/C03506"/>
                  <rdf:li rdf:resource="http://identifiers.org/metanetx.chemical/MNXM866"/>
                  <rdf:li rdf:resource="http://identifiers.org/pubchem.compound/46878464"/>
                </rdf:Bag>
              </bqbiol:is>
              <bqbiol:hasProperty>
                <rdf:Bag>
                  <rdf:li rdf:resource="http://identifiers.org/sbo/SBO:0000247"/>
                </rdf:Bag>
              </bqbiol:hasProperty>
            </rdf:Description>
          </rdf:RDF>
        </annotation>
      </species>
      <species metaid="Leave_Quinones__91__M__93__" sboTerm="SBO:0000247" id="Leave_Quinones__91__M__93__" name="Quinones" compartment="M" hasOnlySubstanceUnits="false" boundaryCondition="false" constant="false" fbc:charge="0">
        <annotation xmlns:sbml="http://www.sbml.org/sbml/level3/version1/core">
          <rdf:RDF xmlns:rdf="http://www.w3.org/1999/02/22-rdf-syntax-ns#" xmlns:dcterms="http://purl.org/dc/terms/" xmlns:vCard="http://www.w3.org/2001/vcard-rdf/3.0#" xmlns:vCard4="http://www.w3.org/2006/vcard/ns#" xmlns:bqbiol="http://biomodels.net/biology-qualifiers/" xmlns:bqmodel="http://biomodels.net/model-qualifiers/">
            <rdf:Description rdf:about="#Leave_Quinones__91__M__93__">
              <bqbiol:is>
                <rdf:Bag>
                  <rdf:li rdf:resource="http://identifiers.org/biocyc/META%3AQuinones"/>
                  <rdf:li rdf:resource="http://identifiers.org/metanetx.chemical/MNXM2499"/>
                </rdf:Bag>
              </bqbiol:is>
              <bqbiol:hasProperty>
                <rdf:Bag>
                  <rdf:li rdf:resource="http://identifiers.org/sbo/SBO:0000247"/>
                </rdf:Bag>
              </bqbiol:hasProperty>
            </rdf:Description>
          </rdf:RDF>
        </annotation>
      </species>
      <species metaid="Leave_MAL__91__M__93__" sboTerm="SBO:0000247" id="Leave_MAL__91__M__93__" name="(&lt;i&gt;S&lt;/i&gt;)-malate" compartment="M" hasOnlySubstanceUnits="false" boundaryCondition="false" constant="false" fbc:charge="-2" fbc:chemicalFormula="C4H4O5">
        <notes>
          <body xmlns="http://www.w3.org/1999/xhtml">
            <p>ChEBIID:CHEBI%3A15589</p>
          </body>
        </notes>
        <annotation xmlns:sbml="http://www.sbml.org/sbml/level3/version1/core">
          <rdf:RDF xmlns:rdf="http://www.w3.org/1999/02/22-rdf-syntax-ns#" xmlns:dcterms="http://purl.org/dc/terms/" xmlns:vCard="http://www.w3.org/2001/vcard-rdf/3.0#" xmlns:vCard4="http://www.w3.org/2006/vcard/ns#" xmlns:bqbiol="http://biomodels.net/biology-qualifiers/" xmlns:bqmodel="http://biomodels.net/model-qualifiers/">
            <rdf:Description rdf:about="#Leave_MAL__91__M__93__">
              <bqbiol:is>
                <rdf:Bag>
                  <rdf:li rdf:resource="http://identifiers.org/biocyc/META%3AMAL"/>
                  <rdf:li rdf:resource="http://identifiers.org/cas/6915-15-7"/>
                  <rdf:li rdf:resource="http://identifiers.org/cas/ 97-67-6"/>
                  <rdf:li rdf:resource="http://identifiers.org/kegg.compound/C00149"/>
                  <rdf:li rdf:resource="http://identifiers.org/metanetx.chemical/MNXM98"/>
                  <rdf:li rdf:resource="http://identifiers.org/pubchem.compound/5459792"/>
                </rdf:Bag>
              </bqbiol:is>
              <bqbiol:hasProperty>
                <rdf:Bag>
                  <rdf:li rdf:resource="http://identifiers.org/sbo/SBO:0000247"/>
                </rdf:Bag>
              </bqbiol:hasProperty>
            </rdf:Description>
          </rdf:RDF>
        </annotation>
      </species>
      <species metaid="Leave_Reduced__45__Quinones__91__M__93__" sboTerm="SBO:0000247" id="Leave_Reduced__45__Quinones__91__M__93__" name="Reduced-Quinones" compartment="M" hasOnlySubstanceUnits="false" boundaryCondition="false" constant="false" fbc:charge="0" fbc:chemicalFormula="H2">
        <annotation xmlns:sbml="http://www.sbml.org/sbml/level3/version1/core">
          <rdf:RDF xmlns:rdf="http://www.w3.org/1999/02/22-rdf-syntax-ns#" xmlns:dcterms="http://purl.org/dc/terms/" xmlns:vCard="http://www.w3.org/2001/vcard-rdf/3.0#" xmlns:vCard4="http://www.w3.org/2006/vcard/ns#" xmlns:bqbiol="http://biomodels.net/biology-qualifiers/" xmlns:bqmodel="http://biomodels.net/model-qualifiers/">
            <rdf:Description rdf:about="#Leave_Reduced__45__Quinones__91__M__93__">
              <bqbiol:is>
                <rdf:Bag>
                  <rdf:li rdf:resource="http://identifiers.org/biocyc/META%3AReduced-Quinones"/>
                  <rdf:li rdf:resource="http://identifiers.org/metanetx.chemical/MNXM376"/>
                </rdf:Bag>
              </bqbiol:is>
              <bqbiol:hasProperty>
                <rdf:Bag>
                  <rdf:li rdf:resource="http://identifiers.org/sbo/SBO:0000247"/>
                </rdf:Bag>
              </bqbiol:hasProperty>
            </rdf:Description>
          </rdf:RDF>
        </annotation>
      </species>
      <species metaid="Leave_OXALACETIC_ACID__91__M__93__" sboTerm="SBO:0000247" id="Leave_OXALACETIC_ACID__91__M__93__" name="oxaloacetate" compartment="M" hasOnlySubstanceUnits="false" boundaryCondition="false" constant="false" fbc:charge="-2" fbc:chemicalFormula="C4H2O5">
        <notes>
          <body xmlns="http://www.w3.org/1999/xhtml">
            <p>ChEBIID:CHEBI%3A16452</p>
          </body>
        </notes>
        <annotation xmlns:sbml="http://www.sbml.org/sbml/level3/version1/core">
          <rdf:RDF xmlns:rdf="http://www.w3.org/1999/02/22-rdf-syntax-ns#" xmlns:dcterms="http://purl.org/dc/terms/" xmlns:vCard="http://www.w3.org/2001/vcard-rdf/3.0#" xmlns:vCard4="http://www.w3.org/2006/vcard/ns#" xmlns:bqbiol="http://biomodels.net/biology-qualifiers/" xmlns:bqmodel="http://biomodels.net/model-qualifiers/">
            <rdf:Description rdf:about="#Leave_OXALACETIC_ACID__91__M__93__">
              <bqbiol:is>
                <rdf:Bag>
                  <rdf:li rdf:resource="http://identifiers.org/biocyc/META%3AOXALACETIC_ACID"/>
                  <rdf:li rdf:resource="http://identifiers.org/cas/328-42-7"/>
                  <rdf:li rdf:resource="http://identifiers.org/kegg.compound/C00036"/>
                  <rdf:li rdf:resource="http://identifiers.org/metanetx.chemical/MNXM46"/>
                  <rdf:li rdf:resource="http://identifiers.org/pubchem.compound/164550"/>
                </rdf:Bag>
              </bqbiol:is>
              <bqbiol:hasProperty>
                <rdf:Bag>
                  <rdf:li rdf:resource="http://identifiers.org/sbo/SBO:0000247"/>
                </rdf:Bag>
              </bqbiol:hasProperty>
            </rdf:Description>
          </rdf:RDF>
        </annotation>
      </species>
      <species metaid="Leave_STEARIC_ACID__91__H__93__" sboTerm="SBO:0000247" id="Leave_STEARIC_ACID__91__H__93__" name="stearate" compartment="H" hasOnlySubstanceUnits="false" boundaryCondition="false" constant="false" fbc:charge="-1" fbc:chemicalFormula="C18H35O2">
        <notes>
          <body xmlns="http://www.w3.org/1999/xhtml">
            <p>ChEBIID:CHEBI%3A25629</p>
          </body>
        </notes>
        <annotation xmlns:sbml="http://www.sbml.org/sbml/level3/version1/core">
          <rdf:RDF xmlns:rdf="http://www.w3.org/1999/02/22-rdf-syntax-ns#" xmlns:dcterms="http://purl.org/dc/terms/" xmlns:vCard="http://www.w3.org/2001/vcard-rdf/3.0#" xmlns:vCard4="http://www.w3.org/2006/vcard/ns#" xmlns:bqbiol="http://biomodels.net/biology-qualifiers/" xmlns:bqmodel="http://biomodels.net/model-qualifiers/">
            <rdf:Description rdf:about="#Leave_STEARIC_ACID__91__H__93__">
              <bqbiol:is>
                <rdf:Bag>
                  <rdf:li rdf:resource="http://identifiers.org/biocyc/META%3ASTEARIC_ACID"/>
                  <rdf:li rdf:resource="http://identifiers.org/cas/57-11-4"/>
                  <rdf:li rdf:resource="http://identifiers.org/kegg.compound/C01530"/>
                  <rdf:li rdf:resource="http://identifiers.org/metanetx.chemical/MNXM236"/>
                  <rdf:li rdf:resource="http://identifiers.org/pubchem.compound/3033836"/>
                </rdf:Bag>
              </bqbiol:is>
              <bqbiol:hasProperty>
                <rdf:Bag>
                  <rdf:li rdf:resource="http://identifiers.org/sbo/SBO:0000247"/>
                </rdf:Bag>
              </bqbiol:hasProperty>
            </rdf:Description>
          </rdf:RDF>
        </annotation>
      </species>
      <species metaid="Leave_STEARIC_ACID__91__C__93__" sboTerm="SBO:0000247" id="Leave_STEARIC_ACID__91__C__93__" name="stearate" compartment="C" hasOnlySubstanceUnits="false" boundaryCondition="false" constant="false" fbc:charge="-1" fbc:chemicalFormula="C18H35O2">
        <notes>
          <body xmlns="http://www.w3.org/1999/xhtml">
            <p>ChEBIID:CHEBI%3A25629</p>
          </body>
        </notes>
        <annotation xmlns:sbml="http://www.sbml.org/sbml/level3/version1/core">
          <rdf:RDF xmlns:rdf="http://www.w3.org/1999/02/22-rdf-syntax-ns#" xmlns:dcterms="http://purl.org/dc/terms/" xmlns:vCard="http://www.w3.org/2001/vcard-rdf/3.0#" xmlns:vCard4="http://www.w3.org/2006/vcard/ns#" xmlns:bqbiol="http://biomodels.net/biology-qualifiers/" xmlns:bqmodel="http://biomodels.net/model-qualifiers/">
            <rdf:Description rdf:about="#Leave_STEARIC_ACID__91__C__93__">
              <bqbiol:is>
                <rdf:Bag>
                  <rdf:li rdf:resource="http://identifiers.org/biocyc/META%3ASTEARIC_ACID"/>
                  <rdf:li rdf:resource="http://identifiers.org/cas/57-11-4"/>
                  <rdf:li rdf:resource="http://identifiers.org/kegg.compound/C01530"/>
                  <rdf:li rdf:resource="http://identifiers.org/metanetx.chemical/MNXM236"/>
                  <rdf:li rdf:resource="http://identifiers.org/pubchem.compound/3033836"/>
                </rdf:Bag>
              </bqbiol:is>
              <bqbiol:hasProperty>
                <rdf:Bag>
                  <rdf:li rdf:resource="http://identifiers.org/sbo/SBO:0000247"/>
                </rdf:Bag>
              </bqbiol:hasProperty>
            </rdf:Description>
          </rdf:RDF>
        </annotation>
      </species>
      <species metaid="Leave_MALTOTETRAOSE__91__H__93__" sboTerm="SBO:0000247" id="Leave_MALTOTETRAOSE__91__H__93__" name="maltotetraose" compartment="H" hasOnlySubstanceUnits="false" boundaryCondition="false" constant="false" fbc:charge="0" fbc:chemicalFormula="C24H42O21">
        <notes>
          <body xmlns="http://www.w3.org/1999/xhtml">
            <p>ChEBIID:CHEBI%3A61988</p>
          </body>
        </notes>
        <annotation xmlns:sbml="http://www.sbml.org/sbml/level3/version1/core">
          <rdf:RDF xmlns:rdf="http://www.w3.org/1999/02/22-rdf-syntax-ns#" xmlns:dcterms="http://purl.org/dc/terms/" xmlns:vCard="http://www.w3.org/2001/vcard-rdf/3.0#" xmlns:vCard4="http://www.w3.org/2006/vcard/ns#" xmlns:bqbiol="http://biomodels.net/biology-qualifiers/" xmlns:bqmodel="http://biomodels.net/model-qualifiers/">
            <rdf:Description rdf:about="#Leave_MALTOTETRAOSE__91__H__93__">
              <bqbiol:is>
                <rdf:Bag>
                  <rdf:li rdf:resource="http://identifiers.org/biocyc/META%3AMALTOTETRAOSE"/>
                  <rdf:li rdf:resource="http://identifiers.org/cas/34612-38-9"/>
                  <rdf:li rdf:resource="http://identifiers.org/kegg.compound/C02052"/>
                  <rdf:li rdf:resource="http://identifiers.org/metanetx.chemical/MNXM5663"/>
                  <rdf:li rdf:resource="http://identifiers.org/pubchem.compound/446495"/>
                </rdf:Bag>
              </bqbiol:is>
              <bqbiol:hasProperty>
                <rdf:Bag>
                  <rdf:li rdf:resource="http://identifiers.org/sbo/SBO:0000247"/>
                </rdf:Bag>
              </bqbiol:hasProperty>
            </rdf:Description>
          </rdf:RDF>
        </annotation>
      </species>
      <species metaid="Leave_GLC__45__1__45__P__91__H__93__" sboTerm="SBO:0000247" id="Leave_GLC__45__1__45__P__91__H__93__" name="&amp;alpha;-D-glucose 1-phosphate" compartment="H" hasOnlySubstanceUnits="false" boundaryCondition="false" constant="false" fbc:charge="-2" fbc:chemicalFormula="C6H11O9P1">
        <notes>
          <body xmlns="http://www.w3.org/1999/xhtml">
            <p>ChEBIID:CHEBI%3A58601</p>
          </body>
        </notes>
        <annotation xmlns:sbml="http://www.sbml.org/sbml/level3/version1/core">
          <rdf:RDF xmlns:rdf="http://www.w3.org/1999/02/22-rdf-syntax-ns#" xmlns:dcterms="http://purl.org/dc/terms/" xmlns:vCard="http://www.w3.org/2001/vcard-rdf/3.0#" xmlns:vCard4="http://www.w3.org/2006/vcard/ns#" xmlns:bqbiol="http://biomodels.net/biology-qualifiers/" xmlns:bqmodel="http://biomodels.net/model-qualifiers/">
            <rdf:Description rdf:about="#Leave_GLC__45__1__45__P__91__H__93__">
              <bqbiol:is>
                <rdf:Bag>
                  <rdf:li rdf:resource="http://identifiers.org/biocyc/META%3AGLC-1-P"/>
                  <rdf:li rdf:resource="http://identifiers.org/cas/59-56-3"/>
                  <rdf:li rdf:resource="http://identifiers.org/kegg.compound/C00103"/>
                  <rdf:li rdf:resource="http://identifiers.org/metanetx.chemical/MNXM722711"/>
                  <rdf:li rdf:resource="http://identifiers.org/pubchem.compound/7091266"/>
                </rdf:Bag>
              </bqbiol:is>
              <bqbiol:hasProperty>
                <rdf:Bag>
                  <rdf:li rdf:resource="http://identifiers.org/sbo/SBO:0000247"/>
                </rdf:Bag>
              </bqbiol:hasProperty>
            </rdf:Description>
          </rdf:RDF>
        </annotation>
      </species>
      <species metaid="Leave_MALTOTRIOSE__91__H__93__" sboTerm="SBO:0000247" id="Leave_MALTOTRIOSE__91__H__93__" name="maltotriose" compartment="H" hasOnlySubstanceUnits="false" boundaryCondition="false" constant="false" fbc:charge="0" fbc:chemicalFormula="C18H32O16">
        <notes>
          <body xmlns="http://www.w3.org/1999/xhtml">
            <p>ChEBIID:CHEBI%3A15444</p>
          </body>
        </notes>
        <annotation xmlns:sbml="http://www.sbml.org/sbml/level3/version1/core">
          <rdf:RDF xmlns:rdf="http://www.w3.org/1999/02/22-rdf-syntax-ns#" xmlns:dcterms="http://purl.org/dc/terms/" xmlns:vCard="http://www.w3.org/2001/vcard-rdf/3.0#" xmlns:vCard4="http://www.w3.org/2006/vcard/ns#" xmlns:bqbiol="http://biomodels.net/biology-qualifiers/" xmlns:bqmodel="http://biomodels.net/model-qualifiers/">
            <rdf:Description rdf:about="#Leave_MALTOTRIOSE__91__H__93__">
              <bqbiol:is>
                <rdf:Bag>
                  <rdf:li rdf:resource="http://identifiers.org/biocyc/META%3AMALTOTRIOSE"/>
                  <rdf:li rdf:resource="http://identifiers.org/cas/1109-28-0"/>
                  <rdf:li rdf:resource="http://identifiers.org/kegg.compound/C01835"/>
                  <rdf:li rdf:resource="http://identifiers.org/metanetx.chemical/MNXM61038"/>
                  <rdf:li rdf:resource="http://identifiers.org/pubchem.compound/439586"/>
                </rdf:Bag>
              </bqbiol:is>
              <bqbiol:hasProperty>
                <rdf:Bag>
                  <rdf:li rdf:resource="http://identifiers.org/sbo/SBO:0000247"/>
                </rdf:Bag>
              </bqbiol:hasProperty>
            </rdf:Description>
          </rdf:RDF>
        </annotation>
      </species>
      <species metaid="Leave_ATP__91__M__93__" sboTerm="SBO:0000247" id="Leave_ATP__91__M__93__" name="ATP" compartment="M" hasOnlySubstanceUnits="false" boundaryCondition="false" constant="false" fbc:charge="-4" fbc:chemicalFormula="C10H12N5O13P3">
        <notes>
          <body xmlns="http://www.w3.org/1999/xhtml">
            <p>ChEBIID:CHEBI%3A30616; CHEBI%3A15422</p>
          </body>
        </notes>
        <annotation xmlns:sbml="http://www.sbml.org/sbml/level3/version1/core">
          <rdf:RDF xmlns:rdf="http://www.w3.org/1999/02/22-rdf-syntax-ns#" xmlns:dcterms="http://purl.org/dc/terms/" xmlns:vCard="http://www.w3.org/2001/vcard-rdf/3.0#" xmlns:vCard4="http://www.w3.org/2006/vcard/ns#" xmlns:bqbiol="http://biomodels.net/biology-qualifiers/" xmlns:bqmodel="http://biomodels.net/model-qualifiers/">
            <rdf:Description rdf:about="#Leave_ATP__91__M__93__">
              <bqbiol:is>
                <rdf:Bag>
                  <rdf:li rdf:resource="http://identifiers.org/biocyc/META%3AATP"/>
                  <rdf:li rdf:resource="http://identifiers.org/cas/56-65-5"/>
                  <rdf:li rdf:resource="http://identifiers.org/kegg.compound/C00002"/>
                  <rdf:li rdf:resource="http://identifiers.org/metanetx.chemical/MNXM3"/>
                  <rdf:li rdf:resource="http://identifiers.org/pubchem.compound/5461108"/>
                </rdf:Bag>
              </bqbiol:is>
              <bqbiol:hasProperty>
                <rdf:Bag>
                  <rdf:li rdf:resource="http://identifiers.org/sbo/SBO:0000247"/>
                </rdf:Bag>
              </bqbiol:hasProperty>
            </rdf:Description>
          </rdf:RDF>
        </annotation>
      </species>
      <species metaid="Leave_ADP__91__M__93__" sboTerm="SBO:0000247" id="Leave_ADP__91__M__93__" name="ADP" compartment="M" hasOnlySubstanceUnits="false" boundaryCondition="false" constant="false" fbc:charge="-3" fbc:chemicalFormula="C10H12N5O10P2">
        <notes>
          <body xmlns="http://www.w3.org/1999/xhtml">
            <p>ChEBIID:CHEBI%3A456216</p>
          </body>
        </notes>
        <annotation xmlns:sbml="http://www.sbml.org/sbml/level3/version1/core">
          <rdf:RDF xmlns:rdf="http://www.w3.org/1999/02/22-rdf-syntax-ns#" xmlns:dcterms="http://purl.org/dc/terms/" xmlns:vCard="http://www.w3.org/2001/vcard-rdf/3.0#" xmlns:vCard4="http://www.w3.org/2006/vcard/ns#" xmlns:bqbiol="http://biomodels.net/biology-qualifiers/" xmlns:bqmodel="http://biomodels.net/model-qualifiers/">
            <rdf:Description rdf:about="#Leave_ADP__91__M__93__">
              <bqbiol:is>
                <rdf:Bag>
                  <rdf:li rdf:resource="http://identifiers.org/biocyc/META%3AADP"/>
                  <rdf:li rdf:resource="http://identifiers.org/cas/20398-34-9"/>
                  <rdf:li rdf:resource="http://identifiers.org/cas/ 58-64-0"/>
                  <rdf:li rdf:resource="http://identifiers.org/kegg.compound/C00008"/>
                  <rdf:li rdf:resource="http://identifiers.org/metanetx.chemical/MNXM7"/>
                  <rdf:li rdf:resource="http://identifiers.org/pubchem.compound/7058055"/>
                  <rdf:li rdf:resource="http://identifiers.org/pubchem.compound/6022"/>
                  <rdf:li rdf:resource="http://identifiers.org/pubchem.compound/7058055"/>
                </rdf:Bag>
              </bqbiol:is>
              <bqbiol:hasProperty>
                <rdf:Bag>
                  <rdf:li rdf:resource="http://identifiers.org/sbo/SBO:0000247"/>
                </rdf:Bag>
              </bqbiol:hasProperty>
            </rdf:Description>
          </rdf:RDF>
        </annotation>
      </species>
      <species metaid="Leave_GLYCOLLATE__91__X__93__" sboTerm="SBO:0000247" id="Leave_GLYCOLLATE__91__X__93__" name="glycolate" compartment="X" hasOnlySubstanceUnits="false" boundaryCondition="false" constant="false" fbc:charge="-1" fbc:chemicalFormula="C2H3O3">
        <notes>
          <body xmlns="http://www.w3.org/1999/xhtml">
            <p>ChEBIID:CHEBI%3A29805</p>
          </body>
        </notes>
        <annotation xmlns:sbml="http://www.sbml.org/sbml/level3/version1/core">
          <rdf:RDF xmlns:rdf="http://www.w3.org/1999/02/22-rdf-syntax-ns#" xmlns:dcterms="http://purl.org/dc/terms/" xmlns:vCard="http://www.w3.org/2001/vcard-rdf/3.0#" xmlns:vCard4="http://www.w3.org/2006/vcard/ns#" xmlns:bqbiol="http://biomodels.net/biology-qualifiers/" xmlns:bqmodel="http://biomodels.net/model-qualifiers/">
            <rdf:Description rdf:about="#Leave_GLYCOLLATE__91__X__93__">
              <bqbiol:is>
                <rdf:Bag>
                  <rdf:li rdf:resource="http://identifiers.org/biocyc/META%3AGLYCOLLATE"/>
                  <rdf:li rdf:resource="http://identifiers.org/cas/79-14-1"/>
                  <rdf:li rdf:resource="http://identifiers.org/kegg.compound/C00160"/>
                  <rdf:li rdf:resource="http://identifiers.org/metanetx.chemical/MNXM222"/>
                  <rdf:li rdf:resource="http://identifiers.org/pubchem.compound/5460308"/>
                </rdf:Bag>
              </bqbiol:is>
              <bqbiol:hasProperty>
                <rdf:Bag>
                  <rdf:li rdf:resource="http://identifiers.org/sbo/SBO:0000247"/>
                </rdf:Bag>
              </bqbiol:hasProperty>
            </rdf:Description>
          </rdf:RDF>
        </annotation>
      </species>
      <species metaid="Leave_GLYOX__91__X__93__" sboTerm="SBO:0000247" id="Leave_GLYOX__91__X__93__" name="glyoxylate" compartment="X" hasOnlySubstanceUnits="false" boundaryCondition="false" constant="false" fbc:charge="-1" fbc:chemicalFormula="C2H1O3">
        <notes>
          <body xmlns="http://www.w3.org/1999/xhtml">
            <p>ChEBIID:CHEBI%3A35179</p>
          </body>
        </notes>
        <annotation xmlns:sbml="http://www.sbml.org/sbml/level3/version1/core">
          <rdf:RDF xmlns:rdf="http://www.w3.org/1999/02/22-rdf-syntax-ns#" xmlns:dcterms="http://purl.org/dc/terms/" xmlns:vCard="http://www.w3.org/2001/vcard-rdf/3.0#" xmlns:vCard4="http://www.w3.org/2006/vcard/ns#" xmlns:bqbiol="http://biomodels.net/biology-qualifiers/" xmlns:bqmodel="http://biomodels.net/model-qualifiers/">
            <rdf:Description rdf:about="#Leave_GLYOX__91__X__93__">
              <bqbiol:is>
                <rdf:Bag>
                  <rdf:li rdf:resource="http://identifiers.org/biocyc/META%3AGLYOX"/>
                  <rdf:li rdf:resource="http://identifiers.org/cas/298-12-4"/>
                  <rdf:li rdf:resource="http://identifiers.org/knapsack/C00001186"/>
                  <rdf:li rdf:resource="http://identifiers.org/kegg.compound/C00048"/>
                  <rdf:li rdf:resource="http://identifiers.org/metanetx.chemical/MNXM69"/>
                  <rdf:li rdf:resource="http://identifiers.org/pubchem.compound/3614358"/>
                </rdf:Bag>
              </bqbiol:is>
              <bqbiol:hasProperty>
                <rdf:Bag>
                  <rdf:li rdf:resource="http://identifiers.org/sbo/SBO:0000247"/>
                </rdf:Bag>
              </bqbiol:hasProperty>
            </rdf:Description>
          </rdf:RDF>
        </annotation>
      </species>
      <species metaid="Leave_UDP__45__GLUCOSE__91__G__93__" sboTerm="SBO:0000247" id="Leave_UDP__45__GLUCOSE__91__G__93__" name="UDP-GLUCOSE" compartment="G" hasOnlySubstanceUnits="false" boundaryCondition="false" constant="false" fbc:charge="-2" fbc:chemicalFormula="C15H22N2O17P2">
        <annotation xmlns:sbml="http://www.sbml.org/sbml/level3/version1/core">
          <rdf:RDF xmlns:rdf="http://www.w3.org/1999/02/22-rdf-syntax-ns#" xmlns:dcterms="http://purl.org/dc/terms/" xmlns:vCard="http://www.w3.org/2001/vcard-rdf/3.0#" xmlns:vCard4="http://www.w3.org/2006/vcard/ns#" xmlns:bqbiol="http://biomodels.net/biology-qualifiers/" xmlns:bqmodel="http://biomodels.net/model-qualifiers/">
            <rdf:Description rdf:about="#Leave_UDP__45__GLUCOSE__91__G__93__">
              <bqbiol:is>
                <rdf:Bag>
                  <rdf:li rdf:resource="http://identifiers.org/biocyc/META%3AUDP-GLUCOSE"/>
                </rdf:Bag>
              </bqbiol:is>
              <bqbiol:hasProperty>
                <rdf:Bag>
                  <rdf:li rdf:resource="http://identifiers.org/sbo/SBO:0000247"/>
                </rdf:Bag>
              </bqbiol:hasProperty>
            </rdf:Description>
          </rdf:RDF>
        </annotation>
      </species>
      <species metaid="Leave_L__45__ASPARTATE__91__C__93__" sboTerm="SBO:0000247" id="Leave_L__45__ASPARTATE__91__C__93__" name="L-aspartate" compartment="C" hasOnlySubstanceUnits="false" boundaryCondition="false" constant="false" fbc:charge="-1" fbc:chemicalFormula="C4H6N1O4">
        <notes>
          <body xmlns="http://www.w3.org/1999/xhtml">
            <p>ChEBIID:CHEBI%3A29991</p>
          </body>
        </notes>
        <annotation xmlns:sbml="http://www.sbml.org/sbml/level3/version1/core">
          <rdf:RDF xmlns:rdf="http://www.w3.org/1999/02/22-rdf-syntax-ns#" xmlns:dcterms="http://purl.org/dc/terms/" xmlns:vCard="http://www.w3.org/2001/vcard-rdf/3.0#" xmlns:vCard4="http://www.w3.org/2006/vcard/ns#" xmlns:bqbiol="http://biomodels.net/biology-qualifiers/" xmlns:bqmodel="http://biomodels.net/model-qualifiers/">
            <rdf:Description rdf:about="#Leave_L__45__ASPARTATE__91__C__93__">
              <bqbiol:is>
                <rdf:Bag>
                  <rdf:li rdf:resource="http://identifiers.org/biocyc/META%3AL-ASPARTATE"/>
                  <rdf:li rdf:resource="http://identifiers.org/cas/56-84-8"/>
                  <rdf:li rdf:resource="http://identifiers.org/kegg.compound/C00049"/>
                  <rdf:li rdf:resource="http://identifiers.org/metanetx.chemical/MNXM42"/>
                  <rdf:li rdf:resource="http://identifiers.org/pubchem.compound/5460294"/>
                </rdf:Bag>
              </bqbiol:is>
              <bqbiol:hasProperty>
                <rdf:Bag>
                  <rdf:li rdf:resource="http://identifiers.org/sbo/SBO:0000247"/>
                </rdf:Bag>
              </bqbiol:hasProperty>
            </rdf:Description>
          </rdf:RDF>
        </annotation>
      </species>
      <species metaid="Leave_ASN__91__C__93__" sboTerm="SBO:0000247" id="Leave_ASN__91__C__93__" name="L-asparagine" compartment="C" hasOnlySubstanceUnits="false" boundaryCondition="false" constant="false" fbc:charge="0" fbc:chemicalFormula="C4H8N2O3">
        <notes>
          <body xmlns="http://www.w3.org/1999/xhtml">
            <p>ChEBIID:CHEBI%3A58048</p>
          </body>
        </notes>
        <annotation xmlns:sbml="http://www.sbml.org/sbml/level3/version1/core">
          <rdf:RDF xmlns:rdf="http://www.w3.org/1999/02/22-rdf-syntax-ns#" xmlns:dcterms="http://purl.org/dc/terms/" xmlns:vCard="http://www.w3.org/2001/vcard-rdf/3.0#" xmlns:vCard4="http://www.w3.org/2006/vcard/ns#" xmlns:bqbiol="http://biomodels.net/biology-qualifiers/" xmlns:bqmodel="http://biomodels.net/model-qualifiers/">
            <rdf:Description rdf:about="#Leave_ASN__91__C__93__">
              <bqbiol:is>
                <rdf:Bag>
                  <rdf:li rdf:resource="http://identifiers.org/biocyc/META%3AASN"/>
                  <rdf:li rdf:resource="http://identifiers.org/cas/70-47-3"/>
                  <rdf:li rdf:resource="http://identifiers.org/kegg.compound/C00152"/>
                  <rdf:li rdf:resource="http://identifiers.org/metanetx.chemical/MNXM147"/>
                  <rdf:li rdf:resource="http://identifiers.org/pubchem.compound/6992089"/>
                </rdf:Bag>
              </bqbiol:is>
              <bqbiol:hasProperty>
                <rdf:Bag>
                  <rdf:li rdf:resource="http://identifiers.org/sbo/SBO:0000247"/>
                </rdf:Bag>
              </bqbiol:hasProperty>
            </rdf:Description>
          </rdf:RDF>
        </annotation>
      </species>
      <species metaid="Leave_GLYCOLLATE__91__C__93__" sboTerm="SBO:0000247" id="Leave_GLYCOLLATE__91__C__93__" name="glycolate" compartment="C" hasOnlySubstanceUnits="false" boundaryCondition="false" constant="false" fbc:charge="-1" fbc:chemicalFormula="C2H3O3">
        <notes>
          <body xmlns="http://www.w3.org/1999/xhtml">
            <p>ChEBIID:CHEBI%3A29805</p>
          </body>
        </notes>
        <annotation xmlns:sbml="http://www.sbml.org/sbml/level3/version1/core">
          <rdf:RDF xmlns:rdf="http://www.w3.org/1999/02/22-rdf-syntax-ns#" xmlns:dcterms="http://purl.org/dc/terms/" xmlns:vCard="http://www.w3.org/2001/vcard-rdf/3.0#" xmlns:vCard4="http://www.w3.org/2006/vcard/ns#" xmlns:bqbiol="http://biomodels.net/biology-qualifiers/" xmlns:bqmodel="http://biomodels.net/model-qualifiers/">
            <rdf:Description rdf:about="#Leave_GLYCOLLATE__91__C__93__">
              <bqbiol:is>
                <rdf:Bag>
                  <rdf:li rdf:resource="http://identifiers.org/biocyc/META%3AGLYCOLLATE"/>
                  <rdf:li rdf:resource="http://identifiers.org/cas/79-14-1"/>
                  <rdf:li rdf:resource="http://identifiers.org/kegg.compound/C00160"/>
                  <rdf:li rdf:resource="http://identifiers.org/metanetx.chemical/MNXM222"/>
                  <rdf:li rdf:resource="http://identifiers.org/pubchem.compound/5460308"/>
                </rdf:Bag>
              </bqbiol:is>
              <bqbiol:hasProperty>
                <rdf:Bag>
                  <rdf:li rdf:resource="http://identifiers.org/sbo/SBO:0000247"/>
                </rdf:Bag>
              </bqbiol:hasProperty>
            </rdf:Description>
          </rdf:RDF>
        </annotation>
      </species>
      <species metaid="Leave_GLYOX__91__C__93__" sboTerm="SBO:0000247" id="Leave_GLYOX__91__C__93__" name="glyoxylate" compartment="C" hasOnlySubstanceUnits="false" boundaryCondition="false" constant="false" fbc:charge="-1" fbc:chemicalFormula="C2H1O3">
        <notes>
          <body xmlns="http://www.w3.org/1999/xhtml">
            <p>ChEBIID:CHEBI%3A35179</p>
          </body>
        </notes>
        <annotation xmlns:sbml="http://www.sbml.org/sbml/level3/version1/core">
          <rdf:RDF xmlns:rdf="http://www.w3.org/1999/02/22-rdf-syntax-ns#" xmlns:dcterms="http://purl.org/dc/terms/" xmlns:vCard="http://www.w3.org/2001/vcard-rdf/3.0#" xmlns:vCard4="http://www.w3.org/2006/vcard/ns#" xmlns:bqbiol="http://biomodels.net/biology-qualifiers/" xmlns:bqmodel="http://biomodels.net/model-qualifiers/">
            <rdf:Description rdf:about="#Leave_GLYOX__91__C__93__">
              <bqbiol:is>
                <rdf:Bag>
                  <rdf:li rdf:resource="http://identifiers.org/biocyc/META%3AGLYOX"/>
                  <rdf:li rdf:resource="http://identifiers.org/cas/298-12-4"/>
                  <rdf:li rdf:resource="http://identifiers.org/knapsack/C00001186"/>
                  <rdf:li rdf:resource="http://identifiers.org/kegg.compound/C00048"/>
                  <rdf:li rdf:resource="http://identifiers.org/metanetx.chemical/MNXM69"/>
                  <rdf:li rdf:resource="http://identifiers.org/pubchem.compound/3614358"/>
                </rdf:Bag>
              </bqbiol:is>
              <bqbiol:hasProperty>
                <rdf:Bag>
                  <rdf:li rdf:resource="http://identifiers.org/sbo/SBO:0000247"/>
                </rdf:Bag>
              </bqbiol:hasProperty>
            </rdf:Description>
          </rdf:RDF>
        </annotation>
      </species>
      <species metaid="Leave_CPD0__45__1422__91__C__93__" sboTerm="SBO:0000247" id="Leave_CPD0__45__1422__91__C__93__" name="dipalmitoyl phosphatidate" compartment="C" hasOnlySubstanceUnits="false" boundaryCondition="false" constant="false" fbc:charge="-2" fbc:chemicalFormula="C35H67O8P1">
        <annotation xmlns:sbml="http://www.sbml.org/sbml/level3/version1/core">
          <rdf:RDF xmlns:rdf="http://www.w3.org/1999/02/22-rdf-syntax-ns#" xmlns:dcterms="http://purl.org/dc/terms/" xmlns:vCard="http://www.w3.org/2001/vcard-rdf/3.0#" xmlns:vCard4="http://www.w3.org/2006/vcard/ns#" xmlns:bqbiol="http://biomodels.net/biology-qualifiers/" xmlns:bqmodel="http://biomodels.net/model-qualifiers/">
            <rdf:Description rdf:about="#Leave_CPD0__45__1422__91__C__93__">
              <bqbiol:is>
                <rdf:Bag>
                  <rdf:li rdf:resource="http://identifiers.org/biocyc/META%3ACPD0-1422"/>
                  <rdf:li rdf:resource="http://identifiers.org/metanetx.chemical/MNXM17312"/>
                  <rdf:li rdf:resource="http://identifiers.org/pubchem.compound/25201390"/>
                </rdf:Bag>
              </bqbiol:is>
              <bqbiol:hasProperty>
                <rdf:Bag>
                  <rdf:li rdf:resource="http://identifiers.org/sbo/SBO:0000247"/>
                </rdf:Bag>
              </bqbiol:hasProperty>
            </rdf:Description>
          </rdf:RDF>
        </annotation>
      </species>
      <species metaid="Leave_PUTRESCINE__91__C__93__" sboTerm="SBO:0000247" id="Leave_PUTRESCINE__91__C__93__" name="putrescine" compartment="C" hasOnlySubstanceUnits="false" boundaryCondition="false" constant="false" fbc:charge="2" fbc:chemicalFormula="C4H14N2">
        <notes>
          <body xmlns="http://www.w3.org/1999/xhtml">
            <p>ChEBIID:CHEBI%3A326268</p>
          </body>
        </notes>
        <annotation xmlns:sbml="http://www.sbml.org/sbml/level3/version1/core">
          <rdf:RDF xmlns:rdf="http://www.w3.org/1999/02/22-rdf-syntax-ns#" xmlns:dcterms="http://purl.org/dc/terms/" xmlns:vCard="http://www.w3.org/2001/vcard-rdf/3.0#" xmlns:vCard4="http://www.w3.org/2006/vcard/ns#" xmlns:bqbiol="http://biomodels.net/biology-qualifiers/" xmlns:bqmodel="http://biomodels.net/model-qualifiers/">
            <rdf:Description rdf:about="#Leave_PUTRESCINE__91__C__93__">
              <bqbiol:is>
                <rdf:Bag>
                  <rdf:li rdf:resource="http://identifiers.org/biocyc/META%3APUTRESCINE"/>
                  <rdf:li rdf:resource="http://identifiers.org/cas/110-60-1"/>
                  <rdf:li rdf:resource="http://identifiers.org/kegg.compound/C00134"/>
                  <rdf:li rdf:resource="http://identifiers.org/metanetx.chemical/MNXM118"/>
                  <rdf:li rdf:resource="http://identifiers.org/pubchem.compound/3452892"/>
                </rdf:Bag>
              </bqbiol:is>
              <bqbiol:hasProperty>
                <rdf:Bag>
                  <rdf:li rdf:resource="http://identifiers.org/sbo/SBO:0000247"/>
                </rdf:Bag>
              </bqbiol:hasProperty>
            </rdf:Description>
          </rdf:RDF>
        </annotation>
      </species>
      <species metaid="Leave_MYO__45__INOSITOL__91__V__93__" sboTerm="SBO:0000247" id="Leave_MYO__45__INOSITOL__91__V__93__" name="&lt;I&gt;myo&lt;/I&gt;-inositol" compartment="V" hasOnlySubstanceUnits="false" boundaryCondition="false" constant="false" fbc:charge="0" fbc:chemicalFormula="C6H12O6">
        <notes>
          <body xmlns="http://www.w3.org/1999/xhtml">
            <p>ChEBIID:CHEBI%3A17268</p>
          </body>
        </notes>
        <annotation xmlns:sbml="http://www.sbml.org/sbml/level3/version1/core">
          <rdf:RDF xmlns:rdf="http://www.w3.org/1999/02/22-rdf-syntax-ns#" xmlns:dcterms="http://purl.org/dc/terms/" xmlns:vCard="http://www.w3.org/2001/vcard-rdf/3.0#" xmlns:vCard4="http://www.w3.org/2006/vcard/ns#" xmlns:bqbiol="http://biomodels.net/biology-qualifiers/" xmlns:bqmodel="http://biomodels.net/model-qualifiers/">
            <rdf:Description rdf:about="#Leave_MYO__45__INOSITOL__91__V__93__">
              <bqbiol:is>
                <rdf:Bag>
                  <rdf:li rdf:resource="http://identifiers.org/biocyc/META%3AMYO-INOSITOL"/>
                  <rdf:li rdf:resource="http://identifiers.org/cas/6917-35-7"/>
                  <rdf:li rdf:resource="http://identifiers.org/cas/ 87-89-8"/>
                  <rdf:li rdf:resource="http://identifiers.org/knapsack/C00001164"/>
                  <rdf:li rdf:resource="http://identifiers.org/kegg.compound/C00137"/>
                  <rdf:li rdf:resource="http://identifiers.org/metanetx.chemical/MNXM127"/>
                  <rdf:li rdf:resource="http://identifiers.org/pubchem.compound/892"/>
                </rdf:Bag>
              </bqbiol:is>
              <bqbiol:hasProperty>
                <rdf:Bag>
                  <rdf:li rdf:resource="http://identifiers.org/sbo/SBO:0000247"/>
                </rdf:Bag>
              </bqbiol:hasProperty>
            </rdf:Description>
          </rdf:RDF>
        </annotation>
      </species>
      <species metaid="Leave_MYO__45__INOSITOL__91__C__93__" sboTerm="SBO:0000247" id="Leave_MYO__45__INOSITOL__91__C__93__" name="&lt;I&gt;myo&lt;/I&gt;-inositol" compartment="C" hasOnlySubstanceUnits="false" boundaryCondition="false" constant="false" fbc:charge="0" fbc:chemicalFormula="C6H12O6">
        <notes>
          <body xmlns="http://www.w3.org/1999/xhtml">
            <p>ChEBIID:CHEBI%3A17268</p>
          </body>
        </notes>
        <annotation xmlns:sbml="http://www.sbml.org/sbml/level3/version1/core">
          <rdf:RDF xmlns:rdf="http://www.w3.org/1999/02/22-rdf-syntax-ns#" xmlns:dcterms="http://purl.org/dc/terms/" xmlns:vCard="http://www.w3.org/2001/vcard-rdf/3.0#" xmlns:vCard4="http://www.w3.org/2006/vcard/ns#" xmlns:bqbiol="http://biomodels.net/biology-qualifiers/" xmlns:bqmodel="http://biomodels.net/model-qualifiers/">
            <rdf:Description rdf:about="#Leave_MYO__45__INOSITOL__91__C__93__">
              <bqbiol:is>
                <rdf:Bag>
                  <rdf:li rdf:resource="http://identifiers.org/biocyc/META%3AMYO-INOSITOL"/>
                  <rdf:li rdf:resource="http://identifiers.org/cas/6917-35-7"/>
                  <rdf:li rdf:resource="http://identifiers.org/cas/ 87-89-8"/>
                  <rdf:li rdf:resource="http://identifiers.org/knapsack/C00001164"/>
                  <rdf:li rdf:resource="http://identifiers.org/kegg.compound/C00137"/>
                  <rdf:li rdf:resource="http://identifiers.org/metanetx.chemical/MNXM127"/>
                  <rdf:li rdf:resource="http://identifiers.org/pubchem.compound/892"/>
                </rdf:Bag>
              </bqbiol:is>
              <bqbiol:hasProperty>
                <rdf:Bag>
                  <rdf:li rdf:resource="http://identifiers.org/sbo/SBO:0000247"/>
                </rdf:Bag>
              </bqbiol:hasProperty>
            </rdf:Description>
          </rdf:RDF>
        </annotation>
      </species>
      <species metaid="Leave_OXALACETIC_ACID__91__C__93__" sboTerm="SBO:0000247" id="Leave_OXALACETIC_ACID__91__C__93__" name="oxaloacetate" compartment="C" hasOnlySubstanceUnits="false" boundaryCondition="false" constant="false" fbc:charge="-2" fbc:chemicalFormula="C4H2O5">
        <notes>
          <body xmlns="http://www.w3.org/1999/xhtml">
            <p>ChEBIID:CHEBI%3A16452</p>
          </body>
        </notes>
        <annotation xmlns:sbml="http://www.sbml.org/sbml/level3/version1/core">
          <rdf:RDF xmlns:rdf="http://www.w3.org/1999/02/22-rdf-syntax-ns#" xmlns:dcterms="http://purl.org/dc/terms/" xmlns:vCard="http://www.w3.org/2001/vcard-rdf/3.0#" xmlns:vCard4="http://www.w3.org/2006/vcard/ns#" xmlns:bqbiol="http://biomodels.net/biology-qualifiers/" xmlns:bqmodel="http://biomodels.net/model-qualifiers/">
            <rdf:Description rdf:about="#Leave_OXALACETIC_ACID__91__C__93__">
              <bqbiol:is>
                <rdf:Bag>
                  <rdf:li rdf:resource="http://identifiers.org/biocyc/META%3AOXALACETIC_ACID"/>
                  <rdf:li rdf:resource="http://identifiers.org/cas/328-42-7"/>
                  <rdf:li rdf:resource="http://identifiers.org/kegg.compound/C00036"/>
                  <rdf:li rdf:resource="http://identifiers.org/metanetx.chemical/MNXM46"/>
                  <rdf:li rdf:resource="http://identifiers.org/pubchem.compound/164550"/>
                </rdf:Bag>
              </bqbiol:is>
              <bqbiol:hasProperty>
                <rdf:Bag>
                  <rdf:li rdf:resource="http://identifiers.org/sbo/SBO:0000247"/>
                </rdf:Bag>
              </bqbiol:hasProperty>
            </rdf:Description>
          </rdf:RDF>
        </annotation>
      </species>
      <species metaid="Leave_2__45__KETOGLUTARATE__91__M__93__" sboTerm="SBO:0000247" id="Leave_2__45__KETOGLUTARATE__91__M__93__" name="2-oxoglutarate" compartment="M" hasOnlySubstanceUnits="false" boundaryCondition="false" constant="false" fbc:charge="-2" fbc:chemicalFormula="C5H4O5">
        <notes>
          <body xmlns="http://www.w3.org/1999/xhtml">
            <p>ChEBIID:CHEBI%3A16810</p>
          </body>
        </notes>
        <annotation xmlns:sbml="http://www.sbml.org/sbml/level3/version1/core">
          <rdf:RDF xmlns:rdf="http://www.w3.org/1999/02/22-rdf-syntax-ns#" xmlns:dcterms="http://purl.org/dc/terms/" xmlns:vCard="http://www.w3.org/2001/vcard-rdf/3.0#" xmlns:vCard4="http://www.w3.org/2006/vcard/ns#" xmlns:bqbiol="http://biomodels.net/biology-qualifiers/" xmlns:bqmodel="http://biomodels.net/model-qualifiers/">
            <rdf:Description rdf:about="#Leave_2__45__KETOGLUTARATE__91__M__93__">
              <bqbiol:is>
                <rdf:Bag>
                  <rdf:li rdf:resource="http://identifiers.org/biocyc/META%3A2-KETOGLUTARATE"/>
                  <rdf:li rdf:resource="http://identifiers.org/cas/328-50-7"/>
                  <rdf:li rdf:resource="http://identifiers.org/knapsack/C00000769"/>
                  <rdf:li rdf:resource="http://identifiers.org/kegg.compound/C00026"/>
                  <rdf:li rdf:resource="http://identifiers.org/metanetx.chemical/MNXM20"/>
                  <rdf:li rdf:resource="http://identifiers.org/pubchem.compound/164533"/>
                </rdf:Bag>
              </bqbiol:is>
              <bqbiol:hasProperty>
                <rdf:Bag>
                  <rdf:li rdf:resource="http://identifiers.org/sbo/SBO:0000247"/>
                </rdf:Bag>
              </bqbiol:hasProperty>
            </rdf:Description>
          </rdf:RDF>
        </annotation>
      </species>
      <species metaid="Leave_CIT__91__C__93__" sboTerm="SBO:0000247" id="Leave_CIT__91__C__93__" name="citrate" compartment="C" hasOnlySubstanceUnits="false" boundaryCondition="false" constant="false" fbc:charge="-3" fbc:chemicalFormula="C6H5O7">
        <notes>
          <body xmlns="http://www.w3.org/1999/xhtml">
            <p>ChEBIID:CHEBI%3A16947</p>
          </body>
        </notes>
        <annotation xmlns:sbml="http://www.sbml.org/sbml/level3/version1/core">
          <rdf:RDF xmlns:rdf="http://www.w3.org/1999/02/22-rdf-syntax-ns#" xmlns:dcterms="http://purl.org/dc/terms/" xmlns:vCard="http://www.w3.org/2001/vcard-rdf/3.0#" xmlns:vCard4="http://www.w3.org/2006/vcard/ns#" xmlns:bqbiol="http://biomodels.net/biology-qualifiers/" xmlns:bqmodel="http://biomodels.net/model-qualifiers/">
            <rdf:Description rdf:about="#Leave_CIT__91__C__93__">
              <bqbiol:is>
                <rdf:Bag>
                  <rdf:li rdf:resource="http://identifiers.org/biocyc/META%3ACIT"/>
                  <rdf:li rdf:resource="http://identifiers.org/cas/77-92-9"/>
                  <rdf:li rdf:resource="http://identifiers.org/knapsack/C00007619"/>
                  <rdf:li rdf:resource="http://identifiers.org/kegg.compound/C00158"/>
                  <rdf:li rdf:resource="http://identifiers.org/metanetx.chemical/MNXM131"/>
                  <rdf:li rdf:resource="http://identifiers.org/pubchem.compound/31348"/>
                </rdf:Bag>
              </bqbiol:is>
              <bqbiol:hasProperty>
                <rdf:Bag>
                  <rdf:li rdf:resource="http://identifiers.org/sbo/SBO:0000247"/>
                </rdf:Bag>
              </bqbiol:hasProperty>
            </rdf:Description>
          </rdf:RDF>
        </annotation>
      </species>
      <species metaid="Leave_CIT__91__M__93__" sboTerm="SBO:0000247" id="Leave_CIT__91__M__93__" name="citrate" compartment="M" hasOnlySubstanceUnits="false" boundaryCondition="false" constant="false" fbc:charge="-3" fbc:chemicalFormula="C6H5O7">
        <notes>
          <body xmlns="http://www.w3.org/1999/xhtml">
            <p>ChEBIID:CHEBI%3A16947</p>
          </body>
        </notes>
        <annotation xmlns:sbml="http://www.sbml.org/sbml/level3/version1/core">
          <rdf:RDF xmlns:rdf="http://www.w3.org/1999/02/22-rdf-syntax-ns#" xmlns:dcterms="http://purl.org/dc/terms/" xmlns:vCard="http://www.w3.org/2001/vcard-rdf/3.0#" xmlns:vCard4="http://www.w3.org/2006/vcard/ns#" xmlns:bqbiol="http://biomodels.net/biology-qualifiers/" xmlns:bqmodel="http://biomodels.net/model-qualifiers/">
            <rdf:Description rdf:about="#Leave_CIT__91__M__93__">
              <bqbiol:is>
                <rdf:Bag>
                  <rdf:li rdf:resource="http://identifiers.org/biocyc/META%3ACIT"/>
                  <rdf:li rdf:resource="http://identifiers.org/cas/77-92-9"/>
                  <rdf:li rdf:resource="http://identifiers.org/knapsack/C00007619"/>
                  <rdf:li rdf:resource="http://identifiers.org/kegg.compound/C00158"/>
                  <rdf:li rdf:resource="http://identifiers.org/metanetx.chemical/MNXM131"/>
                  <rdf:li rdf:resource="http://identifiers.org/pubchem.compound/31348"/>
                </rdf:Bag>
              </bqbiol:is>
              <bqbiol:hasProperty>
                <rdf:Bag>
                  <rdf:li rdf:resource="http://identifiers.org/sbo/SBO:0000247"/>
                </rdf:Bag>
              </bqbiol:hasProperty>
            </rdf:Description>
          </rdf:RDF>
        </annotation>
      </species>
      <species metaid="Leave_UDP__45__D__45__XYLOSE__91__C__93__" sboTerm="SBO:0000247" id="Leave_UDP__45__D__45__XYLOSE__91__C__93__" name="UDP-&amp;alpha;-D-xylose" compartment="C" hasOnlySubstanceUnits="false" boundaryCondition="false" constant="false" fbc:charge="-2" fbc:chemicalFormula="C14H20N2O16P2">
        <notes>
          <body xmlns="http://www.w3.org/1999/xhtml">
            <p>ChEBIID:CHEBI%3A57632</p>
          </body>
        </notes>
        <annotation xmlns:sbml="http://www.sbml.org/sbml/level3/version1/core">
          <rdf:RDF xmlns:rdf="http://www.w3.org/1999/02/22-rdf-syntax-ns#" xmlns:dcterms="http://purl.org/dc/terms/" xmlns:vCard="http://www.w3.org/2001/vcard-rdf/3.0#" xmlns:vCard4="http://www.w3.org/2006/vcard/ns#" xmlns:bqbiol="http://biomodels.net/biology-qualifiers/" xmlns:bqmodel="http://biomodels.net/model-qualifiers/">
            <rdf:Description rdf:about="#Leave_UDP__45__D__45__XYLOSE__91__C__93__">
              <bqbiol:is>
                <rdf:Bag>
                  <rdf:li rdf:resource="http://identifiers.org/biocyc/META%3AUDP-D-XYLOSE"/>
                  <rdf:li rdf:resource="http://identifiers.org/cas/3616-06-6"/>
                  <rdf:li rdf:resource="http://identifiers.org/kegg.compound/C00190"/>
                  <rdf:li rdf:resource="http://identifiers.org/metanetx.chemical/MNXM284"/>
                  <rdf:li rdf:resource="http://identifiers.org/pubchem.compound/16667349"/>
                </rdf:Bag>
              </bqbiol:is>
              <bqbiol:hasProperty>
                <rdf:Bag>
                  <rdf:li rdf:resource="http://identifiers.org/sbo/SBO:0000247"/>
                </rdf:Bag>
              </bqbiol:hasProperty>
            </rdf:Description>
          </rdf:RDF>
        </annotation>
      </species>
      <species metaid="Leave_1__45__4__45__beta__45__Xylan__91__C__93__" sboTerm="SBO:0000247" id="Leave_1__45__4__45__beta__45__Xylan__91__C__93__" name="1-4-beta-Xylan" compartment="C" hasOnlySubstanceUnits="false" boundaryCondition="false" constant="false" fbc:charge="0" fbc:chemicalFormula="C5H8O4">
        <annotation xmlns:sbml="http://www.sbml.org/sbml/level3/version1/core">
          <rdf:RDF xmlns:rdf="http://www.w3.org/1999/02/22-rdf-syntax-ns#" xmlns:dcterms="http://purl.org/dc/terms/" xmlns:vCard="http://www.w3.org/2001/vcard-rdf/3.0#" xmlns:vCard4="http://www.w3.org/2006/vcard/ns#" xmlns:bqbiol="http://biomodels.net/biology-qualifiers/" xmlns:bqmodel="http://biomodels.net/model-qualifiers/">
            <rdf:Description rdf:about="#Leave_1__45__4__45__beta__45__Xylan__91__C__93__">
              <bqbiol:is>
                <rdf:Bag>
                  <rdf:li rdf:resource="http://identifiers.org/biocyc/META%3A1-4-beta-Xylan"/>
                  <rdf:li rdf:resource="http://identifiers.org/metanetx.chemical/MNXM13464"/>
                </rdf:Bag>
              </bqbiol:is>
              <bqbiol:hasProperty>
                <rdf:Bag>
                  <rdf:li rdf:resource="http://identifiers.org/sbo/SBO:0000247"/>
                </rdf:Bag>
              </bqbiol:hasProperty>
            </rdf:Description>
          </rdf:RDF>
        </annotation>
      </species>
      <species metaid="Leave_3__45__HYDROXY__45__3__45__METHYL__45__GLUTARYL__45__COA__91__H__93__" sboTerm="SBO:0000247" id="Leave_3__45__HYDROXY__45__3__45__METHYL__45__GLUTARYL__45__COA__91__H__93__" name="(&lt;i&gt;S&lt;/i&gt;)-3-hydroxy-3-methylglutaryl-CoA" compartment="H" hasOnlySubstanceUnits="false" boundaryCondition="false" constant="false" fbc:charge="-5" fbc:chemicalFormula="C27H39N7O20P3S1">
        <notes>
          <body xmlns="http://www.w3.org/1999/xhtml">
            <p>ChEBIID:CHEBI%3A15467</p>
          </body>
        </notes>
        <annotation xmlns:sbml="http://www.sbml.org/sbml/level3/version1/core">
          <rdf:RDF xmlns:rdf="http://www.w3.org/1999/02/22-rdf-syntax-ns#" xmlns:dcterms="http://purl.org/dc/terms/" xmlns:vCard="http://www.w3.org/2001/vcard-rdf/3.0#" xmlns:vCard4="http://www.w3.org/2006/vcard/ns#" xmlns:bqbiol="http://biomodels.net/biology-qualifiers/" xmlns:bqmodel="http://biomodels.net/model-qualifiers/">
            <rdf:Description rdf:about="#Leave_3__45__HYDROXY__45__3__45__METHYL__45__GLUTARYL__45__COA__91__H__93__">
              <bqbiol:is>
                <rdf:Bag>
                  <rdf:li rdf:resource="http://identifiers.org/biocyc/META%3A3-HYDROXY-3-METHYL-GLUTARYL-COA"/>
                  <rdf:li rdf:resource="http://identifiers.org/cas/1553-55-5"/>
                  <rdf:li rdf:resource="http://identifiers.org/kegg.compound/C00356"/>
                  <rdf:li rdf:resource="http://identifiers.org/metanetx.chemical/MNXM197"/>
                  <rdf:li rdf:resource="http://identifiers.org/pubchem.compound/50986137"/>
                </rdf:Bag>
              </bqbiol:is>
              <bqbiol:hasProperty>
                <rdf:Bag>
                  <rdf:li rdf:resource="http://identifiers.org/sbo/SBO:0000247"/>
                </rdf:Bag>
              </bqbiol:hasProperty>
            </rdf:Description>
          </rdf:RDF>
        </annotation>
      </species>
      <species metaid="Leave_MEVALONATE__91__H__93__" sboTerm="SBO:0000247" id="Leave_MEVALONATE__91__H__93__" name="(&lt;i&gt;R&lt;/i&gt;)-mevalonate" compartment="H" hasOnlySubstanceUnits="false" boundaryCondition="false" constant="false" fbc:charge="-1" fbc:chemicalFormula="C6H11O4">
        <notes>
          <body xmlns="http://www.w3.org/1999/xhtml">
            <p>ChEBIID:CHEBI%3A36464</p>
          </body>
        </notes>
        <annotation xmlns:sbml="http://www.sbml.org/sbml/level3/version1/core">
          <rdf:RDF xmlns:rdf="http://www.w3.org/1999/02/22-rdf-syntax-ns#" xmlns:dcterms="http://purl.org/dc/terms/" xmlns:vCard="http://www.w3.org/2001/vcard-rdf/3.0#" xmlns:vCard4="http://www.w3.org/2006/vcard/ns#" xmlns:bqbiol="http://biomodels.net/biology-qualifiers/" xmlns:bqmodel="http://biomodels.net/model-qualifiers/">
            <rdf:Description rdf:about="#Leave_MEVALONATE__91__H__93__">
              <bqbiol:is>
                <rdf:Bag>
                  <rdf:li rdf:resource="http://identifiers.org/biocyc/META%3AMEVALONATE"/>
                  <rdf:li rdf:resource="http://identifiers.org/kegg.compound/C00418"/>
                  <rdf:li rdf:resource="http://identifiers.org/metanetx.chemical/MNXM333"/>
                  <rdf:li rdf:resource="http://identifiers.org/pubchem.compound/5288798"/>
                </rdf:Bag>
              </bqbiol:is>
              <bqbiol:hasProperty>
                <rdf:Bag>
                  <rdf:li rdf:resource="http://identifiers.org/sbo/SBO:0000247"/>
                </rdf:Bag>
              </bqbiol:hasProperty>
            </rdf:Description>
          </rdf:RDF>
        </annotation>
      </species>
      <species metaid="Leave_CO__45__A__91__H__93__" sboTerm="SBO:0000247" id="Leave_CO__45__A__91__H__93__" name="coenzyme A" compartment="H" hasOnlySubstanceUnits="false" boundaryCondition="false" constant="false" fbc:charge="-4" fbc:chemicalFormula="C21H32N7O16P3S1">
        <notes>
          <body xmlns="http://www.w3.org/1999/xhtml">
            <p>ChEBIID:CHEBI%3A57287</p>
          </body>
        </notes>
        <annotation xmlns:sbml="http://www.sbml.org/sbml/level3/version1/core">
          <rdf:RDF xmlns:rdf="http://www.w3.org/1999/02/22-rdf-syntax-ns#" xmlns:dcterms="http://purl.org/dc/terms/" xmlns:vCard="http://www.w3.org/2001/vcard-rdf/3.0#" xmlns:vCard4="http://www.w3.org/2006/vcard/ns#" xmlns:bqbiol="http://biomodels.net/biology-qualifiers/" xmlns:bqmodel="http://biomodels.net/model-qualifiers/">
            <rdf:Description rdf:about="#Leave_CO__45__A__91__H__93__">
              <bqbiol:is>
                <rdf:Bag>
                  <rdf:li rdf:resource="http://identifiers.org/biocyc/META%3ACO-A"/>
                  <rdf:li rdf:resource="http://identifiers.org/cas/85-61-0"/>
                  <rdf:li rdf:resource="http://identifiers.org/knapsack/C00007258"/>
                  <rdf:li rdf:resource="http://identifiers.org/kegg.compound/C00010"/>
                  <rdf:li rdf:resource="http://identifiers.org/metanetx.chemical/MNXM12"/>
                  <rdf:li rdf:resource="http://identifiers.org/pubchem.compound/25113190"/>
                  <rdf:li rdf:resource="http://identifiers.org/pubchem.compound/25113190"/>
                </rdf:Bag>
              </bqbiol:is>
              <bqbiol:hasProperty>
                <rdf:Bag>
                  <rdf:li rdf:resource="http://identifiers.org/sbo/SBO:0000247"/>
                </rdf:Bag>
              </bqbiol:hasProperty>
            </rdf:Description>
          </rdf:RDF>
        </annotation>
      </species>
      <species metaid="Leave_DIAMINO__45__OH__45__PHOSPHORIBOSYLAMINO__45__PYR__91__H__93__" sboTerm="SBO:0000247" id="Leave_DIAMINO__45__OH__45__PHOSPHORIBOSYLAMINO__45__PYR__91__H__93__" name="2,5-diamino-6-(5-phospho-D-ribosylamino)pyrimidin-4(3H)-one" compartment="H" hasOnlySubstanceUnits="false" boundaryCondition="false" constant="false" fbc:charge="-2" fbc:chemicalFormula="C9H14N5O8P1">
        <annotation xmlns:sbml="http://www.sbml.org/sbml/level3/version1/core">
          <rdf:RDF xmlns:rdf="http://www.w3.org/1999/02/22-rdf-syntax-ns#" xmlns:dcterms="http://purl.org/dc/terms/" xmlns:vCard="http://www.w3.org/2001/vcard-rdf/3.0#" xmlns:vCard4="http://www.w3.org/2006/vcard/ns#" xmlns:bqbiol="http://biomodels.net/biology-qualifiers/" xmlns:bqmodel="http://biomodels.net/model-qualifiers/">
            <rdf:Description rdf:about="#Leave_DIAMINO__45__OH__45__PHOSPHORIBOSYLAMINO__45__PYR__91__H__93__">
              <bqbiol:is>
                <rdf:Bag>
                  <rdf:li rdf:resource="http://identifiers.org/biocyc/META%3ADIAMINO-OH-PHOSPHORIBOSYLAMINO-PYR"/>
                  <rdf:li rdf:resource="http://identifiers.org/kegg.compound/C01304"/>
                  <rdf:li rdf:resource="http://identifiers.org/metanetx.chemical/MNXM648"/>
                  <rdf:li rdf:resource="http://identifiers.org/pubchem.compound/25244331"/>
                </rdf:Bag>
              </bqbiol:is>
              <bqbiol:hasProperty>
                <rdf:Bag>
                  <rdf:li rdf:resource="http://identifiers.org/sbo/SBO:0000247"/>
                </rdf:Bag>
              </bqbiol:hasProperty>
            </rdf:Description>
          </rdf:RDF>
        </annotation>
      </species>
      <species metaid="Leave_GTP__91__C__93__" sboTerm="SBO:0000247" id="Leave_GTP__91__C__93__" name="GTP" compartment="C" hasOnlySubstanceUnits="false" boundaryCondition="false" constant="false" fbc:charge="-4" fbc:chemicalFormula="C10H12N5O14P3">
        <notes>
          <body xmlns="http://www.w3.org/1999/xhtml">
            <p>ChEBIID:CHEBI%3A37565</p>
          </body>
        </notes>
        <annotation xmlns:sbml="http://www.sbml.org/sbml/level3/version1/core">
          <rdf:RDF xmlns:rdf="http://www.w3.org/1999/02/22-rdf-syntax-ns#" xmlns:dcterms="http://purl.org/dc/terms/" xmlns:vCard="http://www.w3.org/2001/vcard-rdf/3.0#" xmlns:vCard4="http://www.w3.org/2006/vcard/ns#" xmlns:bqbiol="http://biomodels.net/biology-qualifiers/" xmlns:bqmodel="http://biomodels.net/model-qualifiers/">
            <rdf:Description rdf:about="#Leave_GTP__91__C__93__">
              <bqbiol:is>
                <rdf:Bag>
                  <rdf:li rdf:resource="http://identifiers.org/biocyc/META%3AGTP"/>
                  <rdf:li rdf:resource="http://identifiers.org/cas/86-01-1"/>
                  <rdf:li rdf:resource="http://identifiers.org/kegg.compound/C00044"/>
                  <rdf:li rdf:resource="http://identifiers.org/metanetx.chemical/MNXM51"/>
                  <rdf:li rdf:resource="http://identifiers.org/pubchem.compound/7058167"/>
                </rdf:Bag>
              </bqbiol:is>
              <bqbiol:hasProperty>
                <rdf:Bag>
                  <rdf:li rdf:resource="http://identifiers.org/sbo/SBO:0000247"/>
                </rdf:Bag>
              </bqbiol:hasProperty>
            </rdf:Description>
          </rdf:RDF>
        </annotation>
      </species>
      <species metaid="Leave_FORMATE__91__C__93__" sboTerm="SBO:0000247" id="Leave_FORMATE__91__C__93__" name="formate" compartment="C" hasOnlySubstanceUnits="false" boundaryCondition="false" constant="false" fbc:charge="-1" fbc:chemicalFormula="C1H1O2">
        <notes>
          <body xmlns="http://www.w3.org/1999/xhtml">
            <p>ChEBIID:CHEBI%3A15740</p>
          </body>
        </notes>
        <annotation xmlns:sbml="http://www.sbml.org/sbml/level3/version1/core">
          <rdf:RDF xmlns:rdf="http://www.w3.org/1999/02/22-rdf-syntax-ns#" xmlns:dcterms="http://purl.org/dc/terms/" xmlns:vCard="http://www.w3.org/2001/vcard-rdf/3.0#" xmlns:vCard4="http://www.w3.org/2006/vcard/ns#" xmlns:bqbiol="http://biomodels.net/biology-qualifiers/" xmlns:bqmodel="http://biomodels.net/model-qualifiers/">
            <rdf:Description rdf:about="#Leave_FORMATE__91__C__93__">
              <bqbiol:is>
                <rdf:Bag>
                  <rdf:li rdf:resource="http://identifiers.org/biocyc/META%3AFORMATE"/>
                  <rdf:li rdf:resource="http://identifiers.org/cas/64-18-6"/>
                  <rdf:li rdf:resource="http://identifiers.org/kegg.compound/C00058"/>
                  <rdf:li rdf:resource="http://identifiers.org/metanetx.chemical/MNXM39"/>
                  <rdf:li rdf:resource="http://identifiers.org/pubchem.compound/283"/>
                </rdf:Bag>
              </bqbiol:is>
              <bqbiol:hasProperty>
                <rdf:Bag>
                  <rdf:li rdf:resource="http://identifiers.org/sbo/SBO:0000247"/>
                </rdf:Bag>
              </bqbiol:hasProperty>
            </rdf:Description>
          </rdf:RDF>
        </annotation>
      </species>
      <species metaid="Leave_DIHYDRONEOPTERIN__45__P3__91__C__93__" sboTerm="SBO:0000247" id="Leave_DIHYDRONEOPTERIN__45__P3__91__C__93__" name="7,8-dihydroneopterin triphosphate" compartment="C" hasOnlySubstanceUnits="false" boundaryCondition="false" constant="false" fbc:charge="-4" fbc:chemicalFormula="C9H12N5O13P3">
        <notes>
          <body xmlns="http://www.w3.org/1999/xhtml">
            <p>ChEBIID:CHEBI%3A58462</p>
          </body>
        </notes>
        <annotation xmlns:sbml="http://www.sbml.org/sbml/level3/version1/core">
          <rdf:RDF xmlns:rdf="http://www.w3.org/1999/02/22-rdf-syntax-ns#" xmlns:dcterms="http://purl.org/dc/terms/" xmlns:vCard="http://www.w3.org/2001/vcard-rdf/3.0#" xmlns:vCard4="http://www.w3.org/2006/vcard/ns#" xmlns:bqbiol="http://biomodels.net/biology-qualifiers/" xmlns:bqmodel="http://biomodels.net/model-qualifiers/">
            <rdf:Description rdf:about="#Leave_DIHYDRONEOPTERIN__45__P3__91__C__93__">
              <bqbiol:is>
                <rdf:Bag>
                  <rdf:li rdf:resource="http://identifiers.org/biocyc/META%3ADIHYDRONEOPTERIN-P3"/>
                  <rdf:li rdf:resource="http://identifiers.org/kegg.compound/C04895"/>
                  <rdf:li rdf:resource="http://identifiers.org/metanetx.chemical/MNXM397"/>
                  <rdf:li rdf:resource="http://identifiers.org/pubchem.compound/25201779"/>
                </rdf:Bag>
              </bqbiol:is>
              <bqbiol:hasProperty>
                <rdf:Bag>
                  <rdf:li rdf:resource="http://identifiers.org/sbo/SBO:0000247"/>
                </rdf:Bag>
              </bqbiol:hasProperty>
            </rdf:Description>
          </rdf:RDF>
        </annotation>
      </species>
      <species metaid="Leave_BENZOYLCOA__91__C__93__" sboTerm="SBO:0000247" id="Leave_BENZOYLCOA__91__C__93__" name="benzoyl-CoA" compartment="C" hasOnlySubstanceUnits="false" boundaryCondition="false" constant="false" fbc:charge="-4" fbc:chemicalFormula="C28H36N7O17P3S1">
        <notes>
          <body xmlns="http://www.w3.org/1999/xhtml">
            <p>ChEBIID:CHEBI%3A57369</p>
          </body>
        </notes>
        <annotation xmlns:sbml="http://www.sbml.org/sbml/level3/version1/core">
          <rdf:RDF xmlns:rdf="http://www.w3.org/1999/02/22-rdf-syntax-ns#" xmlns:dcterms="http://purl.org/dc/terms/" xmlns:vCard="http://www.w3.org/2001/vcard-rdf/3.0#" xmlns:vCard4="http://www.w3.org/2006/vcard/ns#" xmlns:bqbiol="http://biomodels.net/biology-qualifiers/" xmlns:bqmodel="http://biomodels.net/model-qualifiers/">
            <rdf:Description rdf:about="#Leave_BENZOYLCOA__91__C__93__">
              <bqbiol:is>
                <rdf:Bag>
                  <rdf:li rdf:resource="http://identifiers.org/biocyc/META%3ABENZOYLCOA"/>
                  <rdf:li rdf:resource="http://identifiers.org/cas/102185-37-5"/>
                  <rdf:li rdf:resource="http://identifiers.org/kegg.compound/C00512"/>
                  <rdf:li rdf:resource="http://identifiers.org/metanetx.chemical/MNXM240"/>
                  <rdf:li rdf:resource="http://identifiers.org/pubchem.compound/45266596"/>
                </rdf:Bag>
              </bqbiol:is>
              <bqbiol:hasProperty>
                <rdf:Bag>
                  <rdf:li rdf:resource="http://identifiers.org/sbo/SBO:0000247"/>
                </rdf:Bag>
              </bqbiol:hasProperty>
            </rdf:Description>
          </rdf:RDF>
        </annotation>
      </species>
      <species metaid="Leave_ACETYL__45__COA__91__C__93__" sboTerm="SBO:0000247" id="Leave_ACETYL__45__COA__91__C__93__" name="acetyl-CoA" compartment="C" hasOnlySubstanceUnits="false" boundaryCondition="false" constant="false" fbc:charge="-4" fbc:chemicalFormula="C23H34N7O17P3S1">
        <notes>
          <body xmlns="http://www.w3.org/1999/xhtml">
            <p>ChEBIID:CHEBI%3A57288</p>
          </body>
        </notes>
        <annotation xmlns:sbml="http://www.sbml.org/sbml/level3/version1/core">
          <rdf:RDF xmlns:rdf="http://www.w3.org/1999/02/22-rdf-syntax-ns#" xmlns:dcterms="http://purl.org/dc/terms/" xmlns:vCard="http://www.w3.org/2001/vcard-rdf/3.0#" xmlns:vCard4="http://www.w3.org/2006/vcard/ns#" xmlns:bqbiol="http://biomodels.net/biology-qualifiers/" xmlns:bqmodel="http://biomodels.net/model-qualifiers/">
            <rdf:Description rdf:about="#Leave_ACETYL__45__COA__91__C__93__">
              <bqbiol:is>
                <rdf:Bag>
                  <rdf:li rdf:resource="http://identifiers.org/biocyc/META%3AACETYL-COA"/>
                  <rdf:li rdf:resource="http://identifiers.org/cas/72-89-9"/>
                  <rdf:li rdf:resource="http://identifiers.org/knapsack/C00007259"/>
                  <rdf:li rdf:resource="http://identifiers.org/umbbd.compound/c0031"/>
                  <rdf:li rdf:resource="http://identifiers.org/kegg.compound/C00024"/>
                  <rdf:li rdf:resource="http://identifiers.org/metanetx.chemical/MNXM21"/>
                  <rdf:li rdf:resource="http://identifiers.org/pubchem.compound/45266541"/>
                </rdf:Bag>
              </bqbiol:is>
              <bqbiol:hasProperty>
                <rdf:Bag>
                  <rdf:li rdf:resource="http://identifiers.org/sbo/SBO:0000247"/>
                </rdf:Bag>
              </bqbiol:hasProperty>
            </rdf:Description>
          </rdf:RDF>
        </annotation>
      </species>
      <species metaid="Leave_MAL__91__C__93__" sboTerm="SBO:0000247" id="Leave_MAL__91__C__93__" name="(&lt;i&gt;S&lt;/i&gt;)-malate" compartment="C" hasOnlySubstanceUnits="false" boundaryCondition="false" constant="false" fbc:charge="-2" fbc:chemicalFormula="C4H4O5">
        <notes>
          <body xmlns="http://www.w3.org/1999/xhtml">
            <p>ChEBIID:CHEBI%3A15589</p>
          </body>
        </notes>
        <annotation xmlns:sbml="http://www.sbml.org/sbml/level3/version1/core">
          <rdf:RDF xmlns:rdf="http://www.w3.org/1999/02/22-rdf-syntax-ns#" xmlns:dcterms="http://purl.org/dc/terms/" xmlns:vCard="http://www.w3.org/2001/vcard-rdf/3.0#" xmlns:vCard4="http://www.w3.org/2006/vcard/ns#" xmlns:bqbiol="http://biomodels.net/biology-qualifiers/" xmlns:bqmodel="http://biomodels.net/model-qualifiers/">
            <rdf:Description rdf:about="#Leave_MAL__91__C__93__">
              <bqbiol:is>
                <rdf:Bag>
                  <rdf:li rdf:resource="http://identifiers.org/biocyc/META%3AMAL"/>
                  <rdf:li rdf:resource="http://identifiers.org/cas/6915-15-7"/>
                  <rdf:li rdf:resource="http://identifiers.org/cas/ 97-67-6"/>
                  <rdf:li rdf:resource="http://identifiers.org/kegg.compound/C00149"/>
                  <rdf:li rdf:resource="http://identifiers.org/metanetx.chemical/MNXM98"/>
                  <rdf:li rdf:resource="http://identifiers.org/pubchem.compound/5459792"/>
                </rdf:Bag>
              </bqbiol:is>
              <bqbiol:hasProperty>
                <rdf:Bag>
                  <rdf:li rdf:resource="http://identifiers.org/sbo/SBO:0000247"/>
                </rdf:Bag>
              </bqbiol:hasProperty>
            </rdf:Description>
          </rdf:RDF>
        </annotation>
      </species>
      <species metaid="Leave_DIHYDROFOLATE__91__M__93__" sboTerm="SBO:0000247" id="Leave_DIHYDROFOLATE__91__M__93__" name="7,8-dihydrofolate monoglutamate" compartment="M" hasOnlySubstanceUnits="false" boundaryCondition="false" constant="false" fbc:charge="-2" fbc:chemicalFormula="C19H19N7O6">
        <notes>
          <body xmlns="http://www.w3.org/1999/xhtml">
            <p>ChEBIID:CHEBI%3A57451</p>
          </body>
        </notes>
        <annotation xmlns:sbml="http://www.sbml.org/sbml/level3/version1/core">
          <rdf:RDF xmlns:rdf="http://www.w3.org/1999/02/22-rdf-syntax-ns#" xmlns:dcterms="http://purl.org/dc/terms/" xmlns:vCard="http://www.w3.org/2001/vcard-rdf/3.0#" xmlns:vCard4="http://www.w3.org/2006/vcard/ns#" xmlns:bqbiol="http://biomodels.net/biology-qualifiers/" xmlns:bqmodel="http://biomodels.net/model-qualifiers/">
            <rdf:Description rdf:about="#Leave_DIHYDROFOLATE__91__M__93__">
              <bqbiol:is>
                <rdf:Bag>
                  <rdf:li rdf:resource="http://identifiers.org/biocyc/META%3ADIHYDROFOLATE"/>
                  <rdf:li rdf:resource="http://identifiers.org/cas/4033-27-6"/>
                  <rdf:li rdf:resource="http://identifiers.org/kegg.compound/C00415"/>
                  <rdf:li rdf:resource="http://identifiers.org/metanetx.chemical/MNXM281"/>
                  <rdf:li rdf:resource="http://identifiers.org/pubchem.compound/40480038"/>
                </rdf:Bag>
              </bqbiol:is>
              <bqbiol:hasProperty>
                <rdf:Bag>
                  <rdf:li rdf:resource="http://identifiers.org/sbo/SBO:0000247"/>
                </rdf:Bag>
              </bqbiol:hasProperty>
            </rdf:Description>
          </rdf:RDF>
        </annotation>
      </species>
      <species metaid="Leave_THF__91__M__93__" sboTerm="SBO:0000247" id="Leave_THF__91__M__93__" name="tetrahydrofolate" compartment="M" hasOnlySubstanceUnits="false" boundaryCondition="false" constant="false" fbc:charge="-2" fbc:chemicalFormula="C19H21N7O6">
        <notes>
          <body xmlns="http://www.w3.org/1999/xhtml">
            <p>ChEBIID:CHEBI%3A57453</p>
          </body>
        </notes>
        <annotation xmlns:sbml="http://www.sbml.org/sbml/level3/version1/core">
          <rdf:RDF xmlns:rdf="http://www.w3.org/1999/02/22-rdf-syntax-ns#" xmlns:dcterms="http://purl.org/dc/terms/" xmlns:vCard="http://www.w3.org/2001/vcard-rdf/3.0#" xmlns:vCard4="http://www.w3.org/2006/vcard/ns#" xmlns:bqbiol="http://biomodels.net/biology-qualifiers/" xmlns:bqmodel="http://biomodels.net/model-qualifiers/">
            <rdf:Description rdf:about="#Leave_THF__91__M__93__">
              <bqbiol:is>
                <rdf:Bag>
                  <rdf:li rdf:resource="http://identifiers.org/biocyc/META%3ATHF"/>
                  <rdf:li rdf:resource="http://identifiers.org/cas/135-16-0"/>
                  <rdf:li rdf:resource="http://identifiers.org/cas/ 29347-89-5"/>
                  <rdf:li rdf:resource="http://identifiers.org/kegg.compound/C00101"/>
                  <rdf:li rdf:resource="http://identifiers.org/metanetx.chemical/MNXM79"/>
                  <rdf:li rdf:resource="http://identifiers.org/pubchem.compound/25790919"/>
                </rdf:Bag>
              </bqbiol:is>
              <bqbiol:hasProperty>
                <rdf:Bag>
                  <rdf:li rdf:resource="http://identifiers.org/sbo/SBO:0000247"/>
                </rdf:Bag>
              </bqbiol:hasProperty>
            </rdf:Description>
          </rdf:RDF>
        </annotation>
      </species>
      <species metaid="Leave_GERANYLGERANYL__45__PP__91__H__93__" sboTerm="SBO:0000247" id="Leave_GERANYLGERANYL__45__PP__91__H__93__" name="all-&lt;i&gt;trans&lt;/i&gt;-geranyl-geranyl diphosphate" compartment="H" hasOnlySubstanceUnits="false" boundaryCondition="false" constant="false" fbc:charge="-3" fbc:chemicalFormula="C20H33O7P2">
        <notes>
          <body xmlns="http://www.w3.org/1999/xhtml">
            <p>ChEBIID:CHEBI%3A15831</p>
          </body>
        </notes>
        <annotation xmlns:sbml="http://www.sbml.org/sbml/level3/version1/core">
          <rdf:RDF xmlns:rdf="http://www.w3.org/1999/02/22-rdf-syntax-ns#" xmlns:dcterms="http://purl.org/dc/terms/" xmlns:vCard="http://www.w3.org/2001/vcard-rdf/3.0#" xmlns:vCard4="http://www.w3.org/2006/vcard/ns#" xmlns:bqbiol="http://biomodels.net/biology-qualifiers/" xmlns:bqmodel="http://biomodels.net/model-qualifiers/">
            <rdf:Description rdf:about="#Leave_GERANYLGERANYL__45__PP__91__H__93__">
              <bqbiol:is>
                <rdf:Bag>
                  <rdf:li rdf:resource="http://identifiers.org/biocyc/META%3AGERANYLGERANYL-PP"/>
                  <rdf:li rdf:resource="http://identifiers.org/kegg.compound/C00353"/>
                  <rdf:li rdf:resource="http://identifiers.org/metanetx.chemical/MNXM139"/>
                  <rdf:li rdf:resource="http://identifiers.org/pubchem.compound/5497105"/>
                </rdf:Bag>
              </bqbiol:is>
              <bqbiol:hasProperty>
                <rdf:Bag>
                  <rdf:li rdf:resource="http://identifiers.org/sbo/SBO:0000247"/>
                </rdf:Bag>
              </bqbiol:hasProperty>
            </rdf:Description>
          </rdf:RDF>
        </annotation>
      </species>
      <species metaid="Leave_CPD__45__464__91__H__93__" sboTerm="SBO:0000247" id="Leave_CPD__45__464__91__H__93__" name="prephytoene diphosphate" compartment="H" hasOnlySubstanceUnits="false" boundaryCondition="false" constant="false" fbc:charge="-3" fbc:chemicalFormula="C40H65O7P2">
        <annotation xmlns:sbml="http://www.sbml.org/sbml/level3/version1/core">
          <rdf:RDF xmlns:rdf="http://www.w3.org/1999/02/22-rdf-syntax-ns#" xmlns:dcterms="http://purl.org/dc/terms/" xmlns:vCard="http://www.w3.org/2001/vcard-rdf/3.0#" xmlns:vCard4="http://www.w3.org/2006/vcard/ns#" xmlns:bqbiol="http://biomodels.net/biology-qualifiers/" xmlns:bqmodel="http://biomodels.net/model-qualifiers/">
            <rdf:Description rdf:about="#Leave_CPD__45__464__91__H__93__">
              <bqbiol:is>
                <rdf:Bag>
                  <rdf:li rdf:resource="http://identifiers.org/biocyc/META%3ACPD-464"/>
                  <rdf:li rdf:resource="http://identifiers.org/kegg.compound/C03427"/>
                  <rdf:li rdf:resource="http://identifiers.org/metanetx.chemical/MNXM78028"/>
                  <rdf:li rdf:resource="http://identifiers.org/pubchem.compound/25245670"/>
                </rdf:Bag>
              </bqbiol:is>
              <bqbiol:hasProperty>
                <rdf:Bag>
                  <rdf:li rdf:resource="http://identifiers.org/sbo/SBO:0000247"/>
                </rdf:Bag>
              </bqbiol:hasProperty>
            </rdf:Description>
          </rdf:RDF>
        </annotation>
      </species>
      <species metaid="Leave_GUANOSINE_DIPHOSPHATE_FUCOSE__91__C__93__" sboTerm="SBO:0000247" id="Leave_GUANOSINE_DIPHOSPHATE_FUCOSE__91__C__93__" name="GDP-L-fucose" compartment="C" hasOnlySubstanceUnits="false" boundaryCondition="false" constant="false" fbc:charge="-2" fbc:chemicalFormula="C16H23N5O15P2">
        <annotation xmlns:sbml="http://www.sbml.org/sbml/level3/version1/core">
          <rdf:RDF xmlns:rdf="http://www.w3.org/1999/02/22-rdf-syntax-ns#" xmlns:dcterms="http://purl.org/dc/terms/" xmlns:vCard="http://www.w3.org/2001/vcard-rdf/3.0#" xmlns:vCard4="http://www.w3.org/2006/vcard/ns#" xmlns:bqbiol="http://biomodels.net/biology-qualifiers/" xmlns:bqmodel="http://biomodels.net/model-qualifiers/">
            <rdf:Description rdf:about="#Leave_GUANOSINE_DIPHOSPHATE_FUCOSE__91__C__93__">
              <bqbiol:is>
                <rdf:Bag>
                  <rdf:li rdf:resource="http://identifiers.org/biocyc/META%3AGUANOSINE_DIPHOSPHATE_FUCOSE"/>
                  <rdf:li rdf:resource="http://identifiers.org/cas/15839-70-0"/>
                  <rdf:li rdf:resource="http://identifiers.org/kegg.compound/C00325"/>
                  <rdf:li rdf:resource="http://identifiers.org/metanetx.chemical/MNXM90541"/>
                  <rdf:li rdf:resource="http://identifiers.org/pubchem.compound/25244478"/>
                </rdf:Bag>
              </bqbiol:is>
              <bqbiol:hasProperty>
                <rdf:Bag>
                  <rdf:li rdf:resource="http://identifiers.org/sbo/SBO:0000247"/>
                </rdf:Bag>
              </bqbiol:hasProperty>
            </rdf:Description>
          </rdf:RDF>
        </annotation>
      </species>
      <species metaid="Leave_ARG__91__C__93__" sboTerm="SBO:0000247" id="Leave_ARG__91__C__93__" name="L-arginine" compartment="C" hasOnlySubstanceUnits="false" boundaryCondition="false" constant="false" fbc:charge="1" fbc:chemicalFormula="C6H15N4O2">
        <notes>
          <body xmlns="http://www.w3.org/1999/xhtml">
            <p>ChEBIID:CHEBI%3A32682</p>
          </body>
        </notes>
        <annotation xmlns:sbml="http://www.sbml.org/sbml/level3/version1/core">
          <rdf:RDF xmlns:rdf="http://www.w3.org/1999/02/22-rdf-syntax-ns#" xmlns:dcterms="http://purl.org/dc/terms/" xmlns:vCard="http://www.w3.org/2001/vcard-rdf/3.0#" xmlns:vCard4="http://www.w3.org/2006/vcard/ns#" xmlns:bqbiol="http://biomodels.net/biology-qualifiers/" xmlns:bqmodel="http://biomodels.net/model-qualifiers/">
            <rdf:Description rdf:about="#Leave_ARG__91__C__93__">
              <bqbiol:is>
                <rdf:Bag>
                  <rdf:li rdf:resource="http://identifiers.org/biocyc/META%3AARG"/>
                  <rdf:li rdf:resource="http://identifiers.org/cas/74-79-3"/>
                  <rdf:li rdf:resource="http://identifiers.org/kegg.compound/C00062"/>
                  <rdf:li rdf:resource="http://identifiers.org/metanetx.chemical/MNXM70"/>
                  <rdf:li rdf:resource="http://identifiers.org/pubchem.compound/1549073"/>
                </rdf:Bag>
              </bqbiol:is>
              <bqbiol:hasProperty>
                <rdf:Bag>
                  <rdf:li rdf:resource="http://identifiers.org/sbo/SBO:0000247"/>
                </rdf:Bag>
              </bqbiol:hasProperty>
            </rdf:Description>
          </rdf:RDF>
        </annotation>
      </species>
      <species metaid="Leave_CPD66__45__34__91__C__93__" sboTerm="SBO:0000247" id="Leave_CPD66__45__34__91__C__93__" name="1,2-dipalmitoylglycerol" compartment="C" hasOnlySubstanceUnits="false" boundaryCondition="false" constant="false" fbc:charge="0" fbc:chemicalFormula="C35H68O5">
        <annotation xmlns:sbml="http://www.sbml.org/sbml/level3/version1/core">
          <rdf:RDF xmlns:rdf="http://www.w3.org/1999/02/22-rdf-syntax-ns#" xmlns:dcterms="http://purl.org/dc/terms/" xmlns:vCard="http://www.w3.org/2001/vcard-rdf/3.0#" xmlns:vCard4="http://www.w3.org/2006/vcard/ns#" xmlns:bqbiol="http://biomodels.net/biology-qualifiers/" xmlns:bqmodel="http://biomodels.net/model-qualifiers/">
            <rdf:Description rdf:about="#Leave_CPD66__45__34__91__C__93__">
              <bqbiol:is>
                <rdf:Bag>
                  <rdf:li rdf:resource="http://identifiers.org/biocyc/META%3ACPD66-34"/>
                  <rdf:li rdf:resource="http://identifiers.org/metanetx.chemical/MNXM32182"/>
                  <rdf:li rdf:resource="http://identifiers.org/pubchem.compound/644078"/>
                </rdf:Bag>
              </bqbiol:is>
              <bqbiol:hasProperty>
                <rdf:Bag>
                  <rdf:li rdf:resource="http://identifiers.org/sbo/SBO:0000247"/>
                </rdf:Bag>
              </bqbiol:hasProperty>
            </rdf:Description>
          </rdf:RDF>
        </annotation>
      </species>
      <species metaid="Leave_CDP__45__CHOLINE__91__C__93__" sboTerm="SBO:0000247" id="Leave_CDP__45__CHOLINE__91__C__93__" name="CDP-choline" compartment="C" hasOnlySubstanceUnits="false" boundaryCondition="false" constant="false" fbc:charge="-1" fbc:chemicalFormula="C14H25N4O11P2">
        <notes>
          <body xmlns="http://www.w3.org/1999/xhtml">
            <p>ChEBIID:CHEBI%3A58779</p>
          </body>
        </notes>
        <annotation xmlns:sbml="http://www.sbml.org/sbml/level3/version1/core">
          <rdf:RDF xmlns:rdf="http://www.w3.org/1999/02/22-rdf-syntax-ns#" xmlns:dcterms="http://purl.org/dc/terms/" xmlns:vCard="http://www.w3.org/2001/vcard-rdf/3.0#" xmlns:vCard4="http://www.w3.org/2006/vcard/ns#" xmlns:bqbiol="http://biomodels.net/biology-qualifiers/" xmlns:bqmodel="http://biomodels.net/model-qualifiers/">
            <rdf:Description rdf:about="#Leave_CDP__45__CHOLINE__91__C__93__">
              <bqbiol:is>
                <rdf:Bag>
                  <rdf:li rdf:resource="http://identifiers.org/biocyc/META%3ACDP-CHOLINE"/>
                  <rdf:li rdf:resource="http://identifiers.org/cas/987-78-0"/>
                  <rdf:li rdf:resource="http://identifiers.org/kegg.compound/C00307"/>
                  <rdf:li rdf:resource="http://identifiers.org/metanetx.chemical/MNXM283"/>
                  <rdf:li rdf:resource="http://identifiers.org/pubchem.compound/25202509"/>
                </rdf:Bag>
              </bqbiol:is>
              <bqbiol:hasProperty>
                <rdf:Bag>
                  <rdf:li rdf:resource="http://identifiers.org/sbo/SBO:0000247"/>
                </rdf:Bag>
              </bqbiol:hasProperty>
            </rdf:Description>
          </rdf:RDF>
        </annotation>
      </species>
      <species metaid="Leave_1__45__2__45__DIPALMITOYLPHOSPHATIDYLCHOLINE__91__C__93__" sboTerm="SBO:0000247" id="Leave_1__45__2__45__DIPALMITOYLPHOSPHATIDYLCHOLINE__91__C__93__" name="1,2-dipalmitoyl-phosphatidylcholine" compartment="C" hasOnlySubstanceUnits="false" boundaryCondition="false" constant="false" fbc:charge="0" fbc:chemicalFormula="C40H80N1O8P1">
        <annotation xmlns:sbml="http://www.sbml.org/sbml/level3/version1/core">
          <rdf:RDF xmlns:rdf="http://www.w3.org/1999/02/22-rdf-syntax-ns#" xmlns:dcterms="http://purl.org/dc/terms/" xmlns:vCard="http://www.w3.org/2001/vcard-rdf/3.0#" xmlns:vCard4="http://www.w3.org/2006/vcard/ns#" xmlns:bqbiol="http://biomodels.net/biology-qualifiers/" xmlns:bqmodel="http://biomodels.net/model-qualifiers/">
            <rdf:Description rdf:about="#Leave_1__45__2__45__DIPALMITOYLPHOSPHATIDYLCHOLINE__91__C__93__">
              <bqbiol:is>
                <rdf:Bag>
                  <rdf:li rdf:resource="http://identifiers.org/biocyc/META%3A1-2-DIPALMITOYLPHOSPHATIDYLCHOLINE"/>
                  <rdf:li rdf:resource="http://identifiers.org/cas/2644-64-6"/>
                  <rdf:li rdf:resource="http://identifiers.org/metanetx.chemical/MNXM32122"/>
                  <rdf:li rdf:resource="http://identifiers.org/pubchem.compound/6138"/>
                </rdf:Bag>
              </bqbiol:is>
              <bqbiol:hasProperty>
                <rdf:Bag>
                  <rdf:li rdf:resource="http://identifiers.org/sbo/SBO:0000247"/>
                </rdf:Bag>
              </bqbiol:hasProperty>
            </rdf:Description>
          </rdf:RDF>
        </annotation>
      </species>
      <species metaid="Leave_CMP__91__C__93__" sboTerm="SBO:0000247" id="Leave_CMP__91__C__93__" name="CMP" compartment="C" hasOnlySubstanceUnits="false" boundaryCondition="false" constant="false" fbc:charge="-2" fbc:chemicalFormula="C9H12N3O8P1">
        <notes>
          <body xmlns="http://www.w3.org/1999/xhtml">
            <p>ChEBIID:CHEBI%3A60377</p>
          </body>
        </notes>
        <annotation xmlns:sbml="http://www.sbml.org/sbml/level3/version1/core">
          <rdf:RDF xmlns:rdf="http://www.w3.org/1999/02/22-rdf-syntax-ns#" xmlns:dcterms="http://purl.org/dc/terms/" xmlns:vCard="http://www.w3.org/2001/vcard-rdf/3.0#" xmlns:vCard4="http://www.w3.org/2006/vcard/ns#" xmlns:bqbiol="http://biomodels.net/biology-qualifiers/" xmlns:bqmodel="http://biomodels.net/model-qualifiers/">
            <rdf:Description rdf:about="#Leave_CMP__91__C__93__">
              <bqbiol:is>
                <rdf:Bag>
                  <rdf:li rdf:resource="http://identifiers.org/biocyc/META%3ACMP"/>
                  <rdf:li rdf:resource="http://identifiers.org/cas/63-37-6"/>
                  <rdf:li rdf:resource="http://identifiers.org/kegg.compound/C00055"/>
                  <rdf:li rdf:resource="http://identifiers.org/metanetx.chemical/MNXM31"/>
                  <rdf:li rdf:resource="http://identifiers.org/pubchem.compound/7058165"/>
                </rdf:Bag>
              </bqbiol:is>
              <bqbiol:hasProperty>
                <rdf:Bag>
                  <rdf:li rdf:resource="http://identifiers.org/sbo/SBO:0000247"/>
                </rdf:Bag>
              </bqbiol:hasProperty>
            </rdf:Description>
          </rdf:RDF>
        </annotation>
      </species>
      <species metaid="Leave_ACET__91__H__93__" sboTerm="SBO:0000247" id="Leave_ACET__91__H__93__" name="acetate" compartment="H" hasOnlySubstanceUnits="false" boundaryCondition="false" constant="false" fbc:charge="-1" fbc:chemicalFormula="C2H3O2">
        <notes>
          <body xmlns="http://www.w3.org/1999/xhtml">
            <p>ChEBIID:CHEBI%3A30089</p>
          </body>
        </notes>
        <annotation xmlns:sbml="http://www.sbml.org/sbml/level3/version1/core">
          <rdf:RDF xmlns:rdf="http://www.w3.org/1999/02/22-rdf-syntax-ns#" xmlns:dcterms="http://purl.org/dc/terms/" xmlns:vCard="http://www.w3.org/2001/vcard-rdf/3.0#" xmlns:vCard4="http://www.w3.org/2006/vcard/ns#" xmlns:bqbiol="http://biomodels.net/biology-qualifiers/" xmlns:bqmodel="http://biomodels.net/model-qualifiers/">
            <rdf:Description rdf:about="#Leave_ACET__91__H__93__">
              <bqbiol:is>
                <rdf:Bag>
                  <rdf:li rdf:resource="http://identifiers.org/biocyc/META%3AACET"/>
                  <rdf:li rdf:resource="http://identifiers.org/cas/64-19-7"/>
                  <rdf:li rdf:resource="http://identifiers.org/cas/ 71-50-1"/>
                  <rdf:li rdf:resource="http://identifiers.org/kegg.compound/C00033"/>
                  <rdf:li rdf:resource="http://identifiers.org/metanetx.chemical/MNXM26"/>
                  <rdf:li rdf:resource="http://identifiers.org/pubchem.compound/175"/>
                </rdf:Bag>
              </bqbiol:is>
              <bqbiol:hasProperty>
                <rdf:Bag>
                  <rdf:li rdf:resource="http://identifiers.org/sbo/SBO:0000247"/>
                </rdf:Bag>
              </bqbiol:hasProperty>
            </rdf:Description>
          </rdf:RDF>
        </annotation>
      </species>
      <species metaid="Leave_MET__91__H__93__" sboTerm="SBO:0000247" id="Leave_MET__91__H__93__" name="L-methionine" compartment="H" hasOnlySubstanceUnits="false" boundaryCondition="false" constant="false" fbc:charge="0" fbc:chemicalFormula="C5H11N1O2S1">
        <notes>
          <body xmlns="http://www.w3.org/1999/xhtml">
            <p>ChEBIID:CHEBI%3A57844</p>
          </body>
        </notes>
        <annotation xmlns:sbml="http://www.sbml.org/sbml/level3/version1/core">
          <rdf:RDF xmlns:rdf="http://www.w3.org/1999/02/22-rdf-syntax-ns#" xmlns:dcterms="http://purl.org/dc/terms/" xmlns:vCard="http://www.w3.org/2001/vcard-rdf/3.0#" xmlns:vCard4="http://www.w3.org/2006/vcard/ns#" xmlns:bqbiol="http://biomodels.net/biology-qualifiers/" xmlns:bqmodel="http://biomodels.net/model-qualifiers/">
            <rdf:Description rdf:about="#Leave_MET__91__H__93__">
              <bqbiol:is>
                <rdf:Bag>
                  <rdf:li rdf:resource="http://identifiers.org/biocyc/META%3AMET"/>
                  <rdf:li rdf:resource="http://identifiers.org/cas/63-68-3"/>
                  <rdf:li rdf:resource="http://identifiers.org/kegg.compound/C00073"/>
                  <rdf:li rdf:resource="http://identifiers.org/metanetx.chemical/MNXM61"/>
                  <rdf:li rdf:resource="http://identifiers.org/pubchem.compound/6992087"/>
                </rdf:Bag>
              </bqbiol:is>
              <bqbiol:hasProperty>
                <rdf:Bag>
                  <rdf:li rdf:resource="http://identifiers.org/sbo/SBO:0000247"/>
                </rdf:Bag>
              </bqbiol:hasProperty>
            </rdf:Description>
          </rdf:RDF>
        </annotation>
      </species>
      <species metaid="Leave_L__45__ASPARTATE__91__H__93__" sboTerm="SBO:0000247" id="Leave_L__45__ASPARTATE__91__H__93__" name="L-aspartate" compartment="H" hasOnlySubstanceUnits="false" boundaryCondition="false" constant="false" fbc:charge="-1" fbc:chemicalFormula="C4H6N1O4">
        <notes>
          <body xmlns="http://www.w3.org/1999/xhtml">
            <p>ChEBIID:CHEBI%3A29991</p>
          </body>
        </notes>
        <annotation xmlns:sbml="http://www.sbml.org/sbml/level3/version1/core">
          <rdf:RDF xmlns:rdf="http://www.w3.org/1999/02/22-rdf-syntax-ns#" xmlns:dcterms="http://purl.org/dc/terms/" xmlns:vCard="http://www.w3.org/2001/vcard-rdf/3.0#" xmlns:vCard4="http://www.w3.org/2006/vcard/ns#" xmlns:bqbiol="http://biomodels.net/biology-qualifiers/" xmlns:bqmodel="http://biomodels.net/model-qualifiers/">
            <rdf:Description rdf:about="#Leave_L__45__ASPARTATE__91__H__93__">
              <bqbiol:is>
                <rdf:Bag>
                  <rdf:li rdf:resource="http://identifiers.org/biocyc/META%3AL-ASPARTATE"/>
                  <rdf:li rdf:resource="http://identifiers.org/cas/56-84-8"/>
                  <rdf:li rdf:resource="http://identifiers.org/kegg.compound/C00049"/>
                  <rdf:li rdf:resource="http://identifiers.org/metanetx.chemical/MNXM42"/>
                  <rdf:li rdf:resource="http://identifiers.org/pubchem.compound/5460294"/>
                </rdf:Bag>
              </bqbiol:is>
              <bqbiol:hasProperty>
                <rdf:Bag>
                  <rdf:li rdf:resource="http://identifiers.org/sbo/SBO:0000247"/>
                </rdf:Bag>
              </bqbiol:hasProperty>
            </rdf:Description>
          </rdf:RDF>
        </annotation>
      </species>
      <species metaid="Leave_OXALACETIC_ACID__91__H__93__" sboTerm="SBO:0000247" id="Leave_OXALACETIC_ACID__91__H__93__" name="oxaloacetate" compartment="H" hasOnlySubstanceUnits="false" boundaryCondition="false" constant="false" fbc:charge="-2" fbc:chemicalFormula="C4H2O5">
        <notes>
          <body xmlns="http://www.w3.org/1999/xhtml">
            <p>ChEBIID:CHEBI%3A16452</p>
          </body>
        </notes>
        <annotation xmlns:sbml="http://www.sbml.org/sbml/level3/version1/core">
          <rdf:RDF xmlns:rdf="http://www.w3.org/1999/02/22-rdf-syntax-ns#" xmlns:dcterms="http://purl.org/dc/terms/" xmlns:vCard="http://www.w3.org/2001/vcard-rdf/3.0#" xmlns:vCard4="http://www.w3.org/2006/vcard/ns#" xmlns:bqbiol="http://biomodels.net/biology-qualifiers/" xmlns:bqmodel="http://biomodels.net/model-qualifiers/">
            <rdf:Description rdf:about="#Leave_OXALACETIC_ACID__91__H__93__">
              <bqbiol:is>
                <rdf:Bag>
                  <rdf:li rdf:resource="http://identifiers.org/biocyc/META%3AOXALACETIC_ACID"/>
                  <rdf:li rdf:resource="http://identifiers.org/cas/328-42-7"/>
                  <rdf:li rdf:resource="http://identifiers.org/kegg.compound/C00036"/>
                  <rdf:li rdf:resource="http://identifiers.org/metanetx.chemical/MNXM46"/>
                  <rdf:li rdf:resource="http://identifiers.org/pubchem.compound/164550"/>
                </rdf:Bag>
              </bqbiol:is>
              <bqbiol:hasProperty>
                <rdf:Bag>
                  <rdf:li rdf:resource="http://identifiers.org/sbo/SBO:0000247"/>
                </rdf:Bag>
              </bqbiol:hasProperty>
            </rdf:Description>
          </rdf:RDF>
        </annotation>
      </species>
      <species metaid="Leave_PYRUVATE__91__C__93__" sboTerm="SBO:0000247" id="Leave_PYRUVATE__91__C__93__" name="pyruvate" compartment="C" hasOnlySubstanceUnits="false" boundaryCondition="false" constant="false" fbc:charge="-1" fbc:chemicalFormula="C3H3O3">
        <notes>
          <body xmlns="http://www.w3.org/1999/xhtml">
            <p>ChEBIID:CHEBI%3A15361</p>
          </body>
        </notes>
        <annotation xmlns:sbml="http://www.sbml.org/sbml/level3/version1/core">
          <rdf:RDF xmlns:rdf="http://www.w3.org/1999/02/22-rdf-syntax-ns#" xmlns:dcterms="http://purl.org/dc/terms/" xmlns:vCard="http://www.w3.org/2001/vcard-rdf/3.0#" xmlns:vCard4="http://www.w3.org/2006/vcard/ns#" xmlns:bqbiol="http://biomodels.net/biology-qualifiers/" xmlns:bqmodel="http://biomodels.net/model-qualifiers/">
            <rdf:Description rdf:about="#Leave_PYRUVATE__91__C__93__">
              <bqbiol:is>
                <rdf:Bag>
                  <rdf:li rdf:resource="http://identifiers.org/biocyc/META%3APYRUVATE"/>
                  <rdf:li rdf:resource="http://identifiers.org/cas/127-17-3"/>
                  <rdf:li rdf:resource="http://identifiers.org/knapsack/C00001200"/>
                  <rdf:li rdf:resource="http://identifiers.org/umbbd.compound/c0159"/>
                  <rdf:li rdf:resource="http://identifiers.org/kegg.compound/C00022"/>
                  <rdf:li rdf:resource="http://identifiers.org/metanetx.chemical/MNXM23"/>
                  <rdf:li rdf:resource="http://identifiers.org/pubchem.compound/107735"/>
                </rdf:Bag>
              </bqbiol:is>
              <bqbiol:hasProperty>
                <rdf:Bag>
                  <rdf:li rdf:resource="http://identifiers.org/sbo/SBO:0000247"/>
                </rdf:Bag>
              </bqbiol:hasProperty>
            </rdf:Description>
          </rdf:RDF>
        </annotation>
      </species>
      <species metaid="Leave_GAP__91__C__93__" sboTerm="SBO:0000247" id="Leave_GAP__91__C__93__" name="D-glyceraldehyde-3-phosphate" compartment="C" hasOnlySubstanceUnits="false" boundaryCondition="false" constant="false" fbc:charge="-2" fbc:chemicalFormula="C3H5O6P1">
        <notes>
          <body xmlns="http://www.w3.org/1999/xhtml">
            <p>ChEBIID:CHEBI%3A59776</p>
          </body>
        </notes>
        <annotation xmlns:sbml="http://www.sbml.org/sbml/level3/version1/core">
          <rdf:RDF xmlns:rdf="http://www.w3.org/1999/02/22-rdf-syntax-ns#" xmlns:dcterms="http://purl.org/dc/terms/" xmlns:vCard="http://www.w3.org/2001/vcard-rdf/3.0#" xmlns:vCard4="http://www.w3.org/2006/vcard/ns#" xmlns:bqbiol="http://biomodels.net/biology-qualifiers/" xmlns:bqmodel="http://biomodels.net/model-qualifiers/">
            <rdf:Description rdf:about="#Leave_GAP__91__C__93__">
              <bqbiol:is>
                <rdf:Bag>
                  <rdf:li rdf:resource="http://identifiers.org/biocyc/META%3AGAP"/>
                  <rdf:li rdf:resource="http://identifiers.org/cas/142-10-9"/>
                  <rdf:li rdf:resource="http://identifiers.org/kegg.compound/C00661"/>
                  <rdf:li rdf:resource="http://identifiers.org/metanetx.chemical/MNXM74"/>
                  <rdf:li rdf:resource="http://identifiers.org/pubchem.compound/24794350"/>
                  <rdf:li rdf:resource="http://identifiers.org/pubchem.compound/24794350"/>
                </rdf:Bag>
              </bqbiol:is>
              <bqbiol:hasProperty>
                <rdf:Bag>
                  <rdf:li rdf:resource="http://identifiers.org/sbo/SBO:0000247"/>
                </rdf:Bag>
              </bqbiol:hasProperty>
            </rdf:Description>
          </rdf:RDF>
        </annotation>
      </species>
      <species metaid="Leave_GLC__45__1__45__P__91__V__93__" sboTerm="SBO:0000247" id="Leave_GLC__45__1__45__P__91__V__93__" name="&amp;alpha;-D-glucose 1-phosphate" compartment="V" hasOnlySubstanceUnits="false" boundaryCondition="false" constant="false" fbc:charge="-2" fbc:chemicalFormula="C6H11O9P1">
        <notes>
          <body xmlns="http://www.w3.org/1999/xhtml">
            <p>ChEBIID:CHEBI%3A58601</p>
          </body>
        </notes>
        <annotation xmlns:sbml="http://www.sbml.org/sbml/level3/version1/core">
          <rdf:RDF xmlns:rdf="http://www.w3.org/1999/02/22-rdf-syntax-ns#" xmlns:dcterms="http://purl.org/dc/terms/" xmlns:vCard="http://www.w3.org/2001/vcard-rdf/3.0#" xmlns:vCard4="http://www.w3.org/2006/vcard/ns#" xmlns:bqbiol="http://biomodels.net/biology-qualifiers/" xmlns:bqmodel="http://biomodels.net/model-qualifiers/">
            <rdf:Description rdf:about="#Leave_GLC__45__1__45__P__91__V__93__">
              <bqbiol:is>
                <rdf:Bag>
                  <rdf:li rdf:resource="http://identifiers.org/biocyc/META%3AGLC-1-P"/>
                  <rdf:li rdf:resource="http://identifiers.org/cas/59-56-3"/>
                  <rdf:li rdf:resource="http://identifiers.org/kegg.compound/C00103"/>
                  <rdf:li rdf:resource="http://identifiers.org/metanetx.chemical/MNXM722711"/>
                  <rdf:li rdf:resource="http://identifiers.org/pubchem.compound/7091266"/>
                </rdf:Bag>
              </bqbiol:is>
              <bqbiol:hasProperty>
                <rdf:Bag>
                  <rdf:li rdf:resource="http://identifiers.org/sbo/SBO:0000247"/>
                </rdf:Bag>
              </bqbiol:hasProperty>
            </rdf:Description>
          </rdf:RDF>
        </annotation>
      </species>
      <species metaid="Leave_CO__45__A__91__R__93__" sboTerm="SBO:0000247" id="Leave_CO__45__A__91__R__93__" name="coenzyme A" compartment="R" hasOnlySubstanceUnits="false" boundaryCondition="false" constant="false" fbc:charge="-4" fbc:chemicalFormula="C21H32N7O16P3S1">
        <notes>
          <body xmlns="http://www.w3.org/1999/xhtml">
            <p>ChEBIID:CHEBI%3A57287</p>
          </body>
        </notes>
        <annotation xmlns:sbml="http://www.sbml.org/sbml/level3/version1/core">
          <rdf:RDF xmlns:rdf="http://www.w3.org/1999/02/22-rdf-syntax-ns#" xmlns:dcterms="http://purl.org/dc/terms/" xmlns:vCard="http://www.w3.org/2001/vcard-rdf/3.0#" xmlns:vCard4="http://www.w3.org/2006/vcard/ns#" xmlns:bqbiol="http://biomodels.net/biology-qualifiers/" xmlns:bqmodel="http://biomodels.net/model-qualifiers/">
            <rdf:Description rdf:about="#Leave_CO__45__A__91__R__93__">
              <bqbiol:is>
                <rdf:Bag>
                  <rdf:li rdf:resource="http://identifiers.org/biocyc/META%3ACO-A"/>
                  <rdf:li rdf:resource="http://identifiers.org/cas/85-61-0"/>
                  <rdf:li rdf:resource="http://identifiers.org/knapsack/C00007258"/>
                  <rdf:li rdf:resource="http://identifiers.org/kegg.compound/C00010"/>
                  <rdf:li rdf:resource="http://identifiers.org/metanetx.chemical/MNXM12"/>
                  <rdf:li rdf:resource="http://identifiers.org/pubchem.compound/25113190"/>
                  <rdf:li rdf:resource="http://identifiers.org/pubchem.compound/25113190"/>
                </rdf:Bag>
              </bqbiol:is>
              <bqbiol:hasProperty>
                <rdf:Bag>
                  <rdf:li rdf:resource="http://identifiers.org/sbo/SBO:0000247"/>
                </rdf:Bag>
              </bqbiol:hasProperty>
            </rdf:Description>
          </rdf:RDF>
        </annotation>
      </species>
      <species metaid="Leave_DI__45__H__45__OROTATE__91__H__93__" sboTerm="SBO:0000247" id="Leave_DI__45__H__45__OROTATE__91__H__93__" name="(&lt;i&gt;S&lt;/i&gt;)-dihydroorotate" compartment="H" hasOnlySubstanceUnits="false" boundaryCondition="false" constant="false" fbc:charge="-1" fbc:chemicalFormula="C5H5N2O4">
        <notes>
          <body xmlns="http://www.w3.org/1999/xhtml">
            <p>ChEBIID:CHEBI%3A30864</p>
          </body>
        </notes>
        <annotation xmlns:sbml="http://www.sbml.org/sbml/level3/version1/core">
          <rdf:RDF xmlns:rdf="http://www.w3.org/1999/02/22-rdf-syntax-ns#" xmlns:dcterms="http://purl.org/dc/terms/" xmlns:vCard="http://www.w3.org/2001/vcard-rdf/3.0#" xmlns:vCard4="http://www.w3.org/2006/vcard/ns#" xmlns:bqbiol="http://biomodels.net/biology-qualifiers/" xmlns:bqmodel="http://biomodels.net/model-qualifiers/">
            <rdf:Description rdf:about="#Leave_DI__45__H__45__OROTATE__91__H__93__">
              <bqbiol:is>
                <rdf:Bag>
                  <rdf:li rdf:resource="http://identifiers.org/biocyc/META%3ADI-H-OROTATE"/>
                  <rdf:li rdf:resource="http://identifiers.org/cas/5988-19-2"/>
                  <rdf:li rdf:resource="http://identifiers.org/cas/ 155-54-4"/>
                  <rdf:li rdf:resource="http://identifiers.org/kegg.compound/C00337"/>
                  <rdf:li rdf:resource="http://identifiers.org/metanetx.chemical/MNXM252"/>
                  <rdf:li rdf:resource="http://identifiers.org/pubchem.compound/5460289"/>
                </rdf:Bag>
              </bqbiol:is>
              <bqbiol:hasProperty>
                <rdf:Bag>
                  <rdf:li rdf:resource="http://identifiers.org/sbo/SBO:0000247"/>
                </rdf:Bag>
              </bqbiol:hasProperty>
            </rdf:Description>
          </rdf:RDF>
        </annotation>
      </species>
      <species metaid="Leave_Ubiquinones__91__H__93__" sboTerm="SBO:0000247" id="Leave_Ubiquinones__91__H__93__" name="Ubiquinones" compartment="H" hasOnlySubstanceUnits="false" boundaryCondition="false" constant="false" fbc:charge="0">
        <annotation xmlns:sbml="http://www.sbml.org/sbml/level3/version1/core">
          <rdf:RDF xmlns:rdf="http://www.w3.org/1999/02/22-rdf-syntax-ns#" xmlns:dcterms="http://purl.org/dc/terms/" xmlns:vCard="http://www.w3.org/2001/vcard-rdf/3.0#" xmlns:vCard4="http://www.w3.org/2006/vcard/ns#" xmlns:bqbiol="http://biomodels.net/biology-qualifiers/" xmlns:bqmodel="http://biomodels.net/model-qualifiers/">
            <rdf:Description rdf:about="#Leave_Ubiquinones__91__H__93__">
              <bqbiol:is>
                <rdf:Bag>
                  <rdf:li rdf:resource="http://identifiers.org/biocyc/META%3AUbiquinones"/>
                  <rdf:li rdf:resource="http://identifiers.org/metanetx.chemical/MNXM176"/>
                </rdf:Bag>
              </bqbiol:is>
              <bqbiol:hasProperty>
                <rdf:Bag>
                  <rdf:li rdf:resource="http://identifiers.org/sbo/SBO:0000247"/>
                </rdf:Bag>
              </bqbiol:hasProperty>
            </rdf:Description>
          </rdf:RDF>
        </annotation>
      </species>
      <species metaid="Leave_OROTATE__91__H__93__" sboTerm="SBO:0000247" id="Leave_OROTATE__91__H__93__" name="orotate" compartment="H" hasOnlySubstanceUnits="false" boundaryCondition="false" constant="false" fbc:charge="-1" fbc:chemicalFormula="C5H3N2O4">
        <notes>
          <body xmlns="http://www.w3.org/1999/xhtml">
            <p>ChEBIID:CHEBI%3A30839</p>
          </body>
        </notes>
        <annotation xmlns:sbml="http://www.sbml.org/sbml/level3/version1/core">
          <rdf:RDF xmlns:rdf="http://www.w3.org/1999/02/22-rdf-syntax-ns#" xmlns:dcterms="http://purl.org/dc/terms/" xmlns:vCard="http://www.w3.org/2001/vcard-rdf/3.0#" xmlns:vCard4="http://www.w3.org/2006/vcard/ns#" xmlns:bqbiol="http://biomodels.net/biology-qualifiers/" xmlns:bqmodel="http://biomodels.net/model-qualifiers/">
            <rdf:Description rdf:about="#Leave_OROTATE__91__H__93__">
              <bqbiol:is>
                <rdf:Bag>
                  <rdf:li rdf:resource="http://identifiers.org/biocyc/META%3AOROTATE"/>
                  <rdf:li rdf:resource="http://identifiers.org/cas/65-86-1"/>
                  <rdf:li rdf:resource="http://identifiers.org/kegg.compound/C00295"/>
                  <rdf:li rdf:resource="http://identifiers.org/metanetx.chemical/MNXM235"/>
                  <rdf:li rdf:resource="http://identifiers.org/pubchem.compound/1492348"/>
                </rdf:Bag>
              </bqbiol:is>
              <bqbiol:hasProperty>
                <rdf:Bag>
                  <rdf:li rdf:resource="http://identifiers.org/sbo/SBO:0000247"/>
                </rdf:Bag>
              </bqbiol:hasProperty>
            </rdf:Description>
          </rdf:RDF>
        </annotation>
      </species>
      <species metaid="Leave_Ubiquinols__91__H__93__" sboTerm="SBO:0000247" id="Leave_Ubiquinols__91__H__93__" name="Ubiquinols" compartment="H" hasOnlySubstanceUnits="false" boundaryCondition="false" constant="false" fbc:charge="0" fbc:chemicalFormula="H2">
        <annotation xmlns:sbml="http://www.sbml.org/sbml/level3/version1/core">
          <rdf:RDF xmlns:rdf="http://www.w3.org/1999/02/22-rdf-syntax-ns#" xmlns:dcterms="http://purl.org/dc/terms/" xmlns:vCard="http://www.w3.org/2001/vcard-rdf/3.0#" xmlns:vCard4="http://www.w3.org/2006/vcard/ns#" xmlns:bqbiol="http://biomodels.net/biology-qualifiers/" xmlns:bqmodel="http://biomodels.net/model-qualifiers/">
            <rdf:Description rdf:about="#Leave_Ubiquinols__91__H__93__">
              <bqbiol:is>
                <rdf:Bag>
                  <rdf:li rdf:resource="http://identifiers.org/biocyc/META%3AUbiquinols"/>
                  <rdf:li rdf:resource="http://identifiers.org/metanetx.chemical/MNXM202"/>
                </rdf:Bag>
              </bqbiol:is>
              <bqbiol:hasProperty>
                <rdf:Bag>
                  <rdf:li rdf:resource="http://identifiers.org/sbo/SBO:0000247"/>
                </rdf:Bag>
              </bqbiol:hasProperty>
            </rdf:Description>
          </rdf:RDF>
        </annotation>
      </species>
      <species metaid="Leave_WATER__91__G__93__" sboTerm="SBO:0000247" id="Leave_WATER__91__G__93__" name="H&lt;SUB&gt;2&lt;/SUB&gt;O" compartment="G" hasOnlySubstanceUnits="false" boundaryCondition="false" constant="false" fbc:charge="0" fbc:chemicalFormula="H2O1">
        <notes>
          <body xmlns="http://www.w3.org/1999/xhtml">
            <p>ChEBIID:CHEBI%3A15377; CHEBI%3A15377</p>
          </body>
        </notes>
        <annotation xmlns:sbml="http://www.sbml.org/sbml/level3/version1/core">
          <rdf:RDF xmlns:rdf="http://www.w3.org/1999/02/22-rdf-syntax-ns#" xmlns:dcterms="http://purl.org/dc/terms/" xmlns:vCard="http://www.w3.org/2001/vcard-rdf/3.0#" xmlns:vCard4="http://www.w3.org/2006/vcard/ns#" xmlns:bqbiol="http://biomodels.net/biology-qualifiers/" xmlns:bqmodel="http://biomodels.net/model-qualifiers/">
            <rdf:Description rdf:about="#Leave_WATER__91__G__93__">
              <bqbiol:is>
                <rdf:Bag>
                  <rdf:li rdf:resource="http://identifiers.org/biocyc/META%3AWATER"/>
                  <rdf:li rdf:resource="http://identifiers.org/cas/7732-18-5"/>
                  <rdf:li rdf:resource="http://identifiers.org/kegg.compound/C00001"/>
                  <rdf:li rdf:resource="http://identifiers.org/kegg.compound/C00001"/>
                  <rdf:li rdf:resource="http://identifiers.org/metanetx.chemical/MNXM2"/>
                  <rdf:li rdf:resource="http://identifiers.org/pubchem.compound/962"/>
                  <rdf:li rdf:resource="http://identifiers.org/pubchem.compound/962"/>
                </rdf:Bag>
              </bqbiol:is>
              <bqbiol:hasProperty>
                <rdf:Bag>
                  <rdf:li rdf:resource="http://identifiers.org/sbo/SBO:0000247"/>
                </rdf:Bag>
              </bqbiol:hasProperty>
            </rdf:Description>
          </rdf:RDF>
        </annotation>
      </species>
      <species metaid="Leave_PROTON__91__G__93__" sboTerm="SBO:0000247" id="Leave_PROTON__91__G__93__" name="H&lt;SUP&gt;+&lt;/SUP&gt;" compartment="G" hasOnlySubstanceUnits="false" boundaryCondition="false" constant="false" fbc:charge="1" fbc:chemicalFormula="H1">
        <notes>
          <body xmlns="http://www.w3.org/1999/xhtml">
            <p>ChEBIID:CHEBI%3A15378</p>
          </body>
        </notes>
        <annotation xmlns:sbml="http://www.sbml.org/sbml/level3/version1/core">
          <rdf:RDF xmlns:rdf="http://www.w3.org/1999/02/22-rdf-syntax-ns#" xmlns:dcterms="http://purl.org/dc/terms/" xmlns:vCard="http://www.w3.org/2001/vcard-rdf/3.0#" xmlns:vCard4="http://www.w3.org/2006/vcard/ns#" xmlns:bqbiol="http://biomodels.net/biology-qualifiers/" xmlns:bqmodel="http://biomodels.net/model-qualifiers/">
            <rdf:Description rdf:about="#Leave_PROTON__91__G__93__">
              <bqbiol:is>
                <rdf:Bag>
                  <rdf:li rdf:resource="http://identifiers.org/biocyc/META%3APROTON"/>
                  <rdf:li rdf:resource="http://identifiers.org/cas/12408-02-5"/>
                  <rdf:li rdf:resource="http://identifiers.org/kegg.compound/C00080"/>
                  <rdf:li rdf:resource="http://identifiers.org/metanetx.chemical/MNXM1"/>
                  <rdf:li rdf:resource="http://identifiers.org/pubchem.compound/1038"/>
                </rdf:Bag>
              </bqbiol:is>
              <bqbiol:hasProperty>
                <rdf:Bag>
                  <rdf:li rdf:resource="http://identifiers.org/sbo/SBO:0000247"/>
                </rdf:Bag>
              </bqbiol:hasProperty>
            </rdf:Description>
          </rdf:RDF>
        </annotation>
      </species>
      <species metaid="Leave_Pi__91__V__93__" sboTerm="SBO:0000247" id="Leave_Pi__91__V__93__" name="phosphate" compartment="V" hasOnlySubstanceUnits="false" boundaryCondition="false" constant="false" fbc:charge="-2" fbc:chemicalFormula="H1O4P1">
        <annotation xmlns:sbml="http://www.sbml.org/sbml/level3/version1/core">
          <rdf:RDF xmlns:rdf="http://www.w3.org/1999/02/22-rdf-syntax-ns#" xmlns:dcterms="http://purl.org/dc/terms/" xmlns:vCard="http://www.w3.org/2001/vcard-rdf/3.0#" xmlns:vCard4="http://www.w3.org/2006/vcard/ns#" xmlns:bqbiol="http://biomodels.net/biology-qualifiers/" xmlns:bqmodel="http://biomodels.net/model-qualifiers/">
            <rdf:Description rdf:about="#Leave_Pi__91__V__93__">
              <bqbiol:is>
                <rdf:Bag>
                  <rdf:li rdf:resource="http://identifiers.org/biocyc/META%3APi"/>
                  <rdf:li rdf:resource="http://identifiers.org/cas/14265-44-2"/>
                  <rdf:li rdf:resource="http://identifiers.org/knapsack/C00007408"/>
                  <rdf:li rdf:resource="http://identifiers.org/kegg.compound/C00009"/>
                  <rdf:li rdf:resource="http://identifiers.org/metanetx.chemical/MNXM9"/>
                </rdf:Bag>
              </bqbiol:is>
              <bqbiol:hasProperty>
                <rdf:Bag>
                  <rdf:li rdf:resource="http://identifiers.org/sbo/SBO:0000247"/>
                </rdf:Bag>
              </bqbiol:hasProperty>
            </rdf:Description>
          </rdf:RDF>
        </annotation>
      </species>
      <species metaid="Leave_CPD66__45__46__91__C__93__" sboTerm="SBO:0000247" id="Leave_CPD66__45__46__91__C__93__" name="dipalmitoyl-1-phosphatidyl-1D-&lt;i&gt;myo&lt;/i&gt;-inositol 4-phosphate" compartment="C" hasOnlySubstanceUnits="false" boundaryCondition="false" constant="false" fbc:charge="-3" fbc:chemicalFormula="C41H77O16P2">
        <annotation xmlns:sbml="http://www.sbml.org/sbml/level3/version1/core">
          <rdf:RDF xmlns:rdf="http://www.w3.org/1999/02/22-rdf-syntax-ns#" xmlns:dcterms="http://purl.org/dc/terms/" xmlns:vCard="http://www.w3.org/2001/vcard-rdf/3.0#" xmlns:vCard4="http://www.w3.org/2006/vcard/ns#" xmlns:bqbiol="http://biomodels.net/biology-qualifiers/" xmlns:bqmodel="http://biomodels.net/model-qualifiers/">
            <rdf:Description rdf:about="#Leave_CPD66__45__46__91__C__93__">
              <bqbiol:is>
                <rdf:Bag>
                  <rdf:li rdf:resource="http://identifiers.org/biocyc/META%3ACPD66-46"/>
                  <rdf:li rdf:resource="http://identifiers.org/metanetx.chemical/MNXM51134"/>
                  <rdf:li rdf:resource="http://identifiers.org/pubchem.compound/52940091"/>
                </rdf:Bag>
              </bqbiol:is>
              <bqbiol:hasProperty>
                <rdf:Bag>
                  <rdf:li rdf:resource="http://identifiers.org/sbo/SBO:0000247"/>
                </rdf:Bag>
              </bqbiol:hasProperty>
            </rdf:Description>
          </rdf:RDF>
        </annotation>
      </species>
      <species metaid="Leave_NICOTINAMIDE_NUCLEOTIDE__91__C__93__" sboTerm="SBO:0000247" id="Leave_NICOTINAMIDE_NUCLEOTIDE__91__C__93__" name="nicotinamide mononucleotide" compartment="C" hasOnlySubstanceUnits="false" boundaryCondition="false" constant="false" fbc:charge="-1" fbc:chemicalFormula="C11H14N2O8P1">
        <notes>
          <body xmlns="http://www.w3.org/1999/xhtml">
            <p>ChEBIID:CHEBI%3A14649</p>
          </body>
        </notes>
        <annotation xmlns:sbml="http://www.sbml.org/sbml/level3/version1/core">
          <rdf:RDF xmlns:rdf="http://www.w3.org/1999/02/22-rdf-syntax-ns#" xmlns:dcterms="http://purl.org/dc/terms/" xmlns:vCard="http://www.w3.org/2001/vcard-rdf/3.0#" xmlns:vCard4="http://www.w3.org/2006/vcard/ns#" xmlns:bqbiol="http://biomodels.net/biology-qualifiers/" xmlns:bqmodel="http://biomodels.net/model-qualifiers/">
            <rdf:Description rdf:about="#Leave_NICOTINAMIDE_NUCLEOTIDE__91__C__93__">
              <bqbiol:is>
                <rdf:Bag>
                  <rdf:li rdf:resource="http://identifiers.org/biocyc/META%3ANICOTINAMIDE_NUCLEOTIDE"/>
                  <rdf:li rdf:resource="http://identifiers.org/cas/1094-61-7"/>
                  <rdf:li rdf:resource="http://identifiers.org/kegg.compound/C00455"/>
                  <rdf:li rdf:resource="http://identifiers.org/metanetx.chemical/MNXM355"/>
                  <rdf:li rdf:resource="http://identifiers.org/pubchem.compound/23617374"/>
                </rdf:Bag>
              </bqbiol:is>
              <bqbiol:hasProperty>
                <rdf:Bag>
                  <rdf:li rdf:resource="http://identifiers.org/sbo/SBO:0000247"/>
                </rdf:Bag>
              </bqbiol:hasProperty>
            </rdf:Description>
          </rdf:RDF>
        </annotation>
      </species>
      <species metaid="Leave_NICOTINAMIDE_RIBOSE__91__C__93__" sboTerm="SBO:0000247" id="Leave_NICOTINAMIDE_RIBOSE__91__C__93__" name="nicotinamide riboside" compartment="C" hasOnlySubstanceUnits="false" boundaryCondition="false" constant="false" fbc:charge="1" fbc:chemicalFormula="C11H15N2O5">
        <notes>
          <body xmlns="http://www.w3.org/1999/xhtml">
            <p>ChEBIID:CHEBI%3A15927</p>
          </body>
        </notes>
        <annotation xmlns:sbml="http://www.sbml.org/sbml/level3/version1/core">
          <rdf:RDF xmlns:rdf="http://www.w3.org/1999/02/22-rdf-syntax-ns#" xmlns:dcterms="http://purl.org/dc/terms/" xmlns:vCard="http://www.w3.org/2001/vcard-rdf/3.0#" xmlns:vCard4="http://www.w3.org/2006/vcard/ns#" xmlns:bqbiol="http://biomodels.net/biology-qualifiers/" xmlns:bqmodel="http://biomodels.net/model-qualifiers/">
            <rdf:Description rdf:about="#Leave_NICOTINAMIDE_RIBOSE__91__C__93__">
              <bqbiol:is>
                <rdf:Bag>
                  <rdf:li rdf:resource="http://identifiers.org/biocyc/META%3ANICOTINAMIDE_RIBOSE"/>
                  <rdf:li rdf:resource="http://identifiers.org/cas/1341-23-7"/>
                  <rdf:li rdf:resource="http://identifiers.org/kegg.compound/C03150"/>
                  <rdf:li rdf:resource="http://identifiers.org/metanetx.chemical/MNXM1115"/>
                  <rdf:li rdf:resource="http://identifiers.org/pubchem.compound/940"/>
                </rdf:Bag>
              </bqbiol:is>
              <bqbiol:hasProperty>
                <rdf:Bag>
                  <rdf:li rdf:resource="http://identifiers.org/sbo/SBO:0000247"/>
                </rdf:Bag>
              </bqbiol:hasProperty>
            </rdf:Description>
          </rdf:RDF>
        </annotation>
      </species>
      <species metaid="Leave_OXYGEN__45__MOLECULE__91__M__93__" sboTerm="SBO:0000247" id="Leave_OXYGEN__45__MOLECULE__91__M__93__" name="oxygen" compartment="M" hasOnlySubstanceUnits="false" boundaryCondition="false" constant="false" fbc:charge="0" fbc:chemicalFormula="O2">
        <notes>
          <body xmlns="http://www.w3.org/1999/xhtml">
            <p>ChEBIID:CHEBI%3A15379</p>
          </body>
        </notes>
        <annotation xmlns:sbml="http://www.sbml.org/sbml/level3/version1/core">
          <rdf:RDF xmlns:rdf="http://www.w3.org/1999/02/22-rdf-syntax-ns#" xmlns:dcterms="http://purl.org/dc/terms/" xmlns:vCard="http://www.w3.org/2001/vcard-rdf/3.0#" xmlns:vCard4="http://www.w3.org/2006/vcard/ns#" xmlns:bqbiol="http://biomodels.net/biology-qualifiers/" xmlns:bqmodel="http://biomodels.net/model-qualifiers/">
            <rdf:Description rdf:about="#Leave_OXYGEN__45__MOLECULE__91__M__93__">
              <bqbiol:is>
                <rdf:Bag>
                  <rdf:li rdf:resource="http://identifiers.org/biocyc/META%3AOXYGEN-MOLECULE"/>
                  <rdf:li rdf:resource="http://identifiers.org/cas/7782-44-7"/>
                  <rdf:li rdf:resource="http://identifiers.org/kegg.compound/C00007"/>
                  <rdf:li rdf:resource="http://identifiers.org/metanetx.chemical/MNXM4"/>
                  <rdf:li rdf:resource="http://identifiers.org/pubchem.compound/977"/>
                </rdf:Bag>
              </bqbiol:is>
              <bqbiol:hasProperty>
                <rdf:Bag>
                  <rdf:li rdf:resource="http://identifiers.org/sbo/SBO:0000247"/>
                </rdf:Bag>
              </bqbiol:hasProperty>
            </rdf:Description>
          </rdf:RDF>
        </annotation>
      </species>
      <species metaid="Leave_GLN__91__H__93__" sboTerm="SBO:0000247" id="Leave_GLN__91__H__93__" name="L-glutamine" compartment="H" hasOnlySubstanceUnits="false" boundaryCondition="false" constant="false" fbc:charge="0" fbc:chemicalFormula="C5H10N2O3">
        <notes>
          <body xmlns="http://www.w3.org/1999/xhtml">
            <p>ChEBIID:CHEBI%3A58359</p>
          </body>
        </notes>
        <annotation xmlns:sbml="http://www.sbml.org/sbml/level3/version1/core">
          <rdf:RDF xmlns:rdf="http://www.w3.org/1999/02/22-rdf-syntax-ns#" xmlns:dcterms="http://purl.org/dc/terms/" xmlns:vCard="http://www.w3.org/2001/vcard-rdf/3.0#" xmlns:vCard4="http://www.w3.org/2006/vcard/ns#" xmlns:bqbiol="http://biomodels.net/biology-qualifiers/" xmlns:bqmodel="http://biomodels.net/model-qualifiers/">
            <rdf:Description rdf:about="#Leave_GLN__91__H__93__">
              <bqbiol:is>
                <rdf:Bag>
                  <rdf:li rdf:resource="http://identifiers.org/biocyc/META%3AGLN"/>
                  <rdf:li rdf:resource="http://identifiers.org/cas/56-85-9"/>
                  <rdf:li rdf:resource="http://identifiers.org/kegg.compound/C00064"/>
                  <rdf:li rdf:resource="http://identifiers.org/metanetx.chemical/MNXM37"/>
                  <rdf:li rdf:resource="http://identifiers.org/pubchem.compound/6992086"/>
                </rdf:Bag>
              </bqbiol:is>
              <bqbiol:hasProperty>
                <rdf:Bag>
                  <rdf:li rdf:resource="http://identifiers.org/sbo/SBO:0000247"/>
                </rdf:Bag>
[truncated: 7,419,966 more chars]
