# Supplementary material for: Genome-scale metabolic reconstruction of the symbiosis between a leguminous plant and a nitrogen-fixing bacterium
Source: Nat Commun. 2020 May 22;11:2574. doi: 10.1038/s41467-020-16484-2 (PMC7244743; doi:10.1038/s41467-020-16484-2)
Supplement: Supplementary file 11 — Supplementary Data 8 [file 41467_2020_16484_MOESM11_ESM.zip › Supplementary_Data_8/README.txt]

This archive contains the updated Medicago truncatula metabolic model used in the construction of ViNE. The model is provided in SBML format.
