# Supplementary material for: Genome-scale metabolic reconstruction of the symbiosis between a leguminous plant and a nitrogen-fixing bacterium
Source: Nat Commun. 2020 May 22;11:2574. doi: 10.1038/s41467-020-16484-2 (PMC7244743; doi:10.1038/s41467-020-16484-2)
Supplement: Supplementary file 13 — Supplementary Data 10 [file 41467_2020_16484_MOESM13_ESM.zip]

Archive with 14 entries (13 files):
- Supplementary_Data_10/
- __MACOSX/._Supplementary_Data_10
- Supplementary_Data_10/.DS_Store
- __MACOSX/Supplementary_Data_10/._.DS_Store
- Supplementary_Data_10/ViNE.mat
- __MACOSX/Supplementary_Data_10/._ViNE.mat
- Supplementary_Data_10/ViNE_precursor.xml
- __MACOSX/Supplementary_Data_10/._ViNE_precursor.xml
- Supplementary_Data_10/README.txt
- __MACOSX/Supplementary_Data_10/._README.txt
- Supplementary_Data_10/ViNE_precursor.mat
- __MACOSX/Supplementary_Data_10/._ViNE_precursor.mat
- Supplementary_Data_10/ViNE.xml
- __MACOSX/Supplementary_Data_10/._ViNE.xml
