# Supplementary material for: Genome-scale metabolic reconstruction of the symbiosis between a leguminous plant and a nitrogen-fixing bacterium
Source: Nat Commun. 2020 May 22;11:2574. doi: 10.1038/s41467-020-16484-2 (PMC7244743; doi:10.1038/s41467-020-16484-2)
Supplement: Supplementary file 13 — Supplementary Data 10 [file 41467_2020_16484_MOESM13_ESM.zip › Supplementary_Data_10/README.txt]

This archive contains two models. One of these is the working model used throughout this study (ViNE). The other is the full integrated model prior to constraining the nodule reaction space based on RNA-seq data (ViNE_precursor). The models are provided in two formats:
1) COBRA-formatted metabolic models saved as MATLAB files
2) SBML-formatted metabolic models, which were exported from MATLAB
